# Supplementary material for: Senolytic therapy alleviates physiological human brain aging and COVID-19 neuropathology
Source: Nat Aging. 2023 Nov 13;3(12):1561–75. doi: 10.1038/s43587-023-00519-6 (PMC10724067; doi:10.1038/s43587-023-00519-6)
Supplement: Supplementary file 3 — Sequences of oligonucleotides used in the present study. [file 43587_2023_519_MOESM3_ESM.xlsx]

## Sheet: Sheet1
Primer	Target		Sequence (5’-3’ orientation)
RPLP0	Human and mouse	Fw	TTCATTGTGGGAGCAGAC
		Rv	CAGCAGTTTCTCCAGAGC
RdRP	SARS-CoV-2	Fw	CATGTGTGGCGGTTCACTAT
		Rv	TGCATTAACATTGGCCGTGA
Spike	SARS-CoV-2	Fw	CTACATGCACCAGCAACTGT
		Rv	CACCTGTGCCTGTTAAACCA
Envelope	SARS-CoV-2	Fw	TTCGGAAGAGACAGGTACGTT
		Rv	CACACAATCGATGCGCAGTA
Nucleocapsid	SARS-CoV-2	Fw	CAATGCTGCAATCGTGCTAC
		Rv	GTTGCGACTACGTGATGAGG
Lamin B1	Human	Fw	CTCTCGTCGCATGCTGACAG
		Rv	TCCCTTATTTCCGCCATCTCT
p21	Human	Fw	TCACTGTCTTGTACCCTTGTGC
		Rv	GGCGTTTGGAGTGGTAGAAA
Il8	Mouse	Fw	GTCCTTAACCTAGGCATCTTCG
		Rv	TCTGTTGCAGTAAATGGTCTCG
Il6	Mouse	Fw	GCTACCAAACTGGATATAATCAGGA
		Rv	CCAGGTAGCTATGGTACTCCAGAA
p16	Mouse	Fw	AATCTCCGCGAGGAAAGC
		Rv	GTCTGCAGCGGACTCCAT
Mmp12	Mouse	Fw	TTCATGAACAGCAACAAGGAA
		Rv	TTGATGGCAAAGGTGGTACA
Il1a	Mouse	Fw	TTGGTTAAATGACCTGCAACA
		Rv	GAGCGCTCACGAACAGTTG
Ccl2	Mouse	Fw	CATCCACGTGTTGGCTCA
		Rv	GATCATCTTGCTGGTGAATGAGT
Il1b	Mouse	Fw	AGTTGACGGACCCCAAAAG
		Rv	AGCTGGATGCTCTCATCAGG
Cxcl10	Mouse	Fw	GCCGTCATTTTCTGCCTCA
		Rv	CGTCCTTGCGAGAGGGATC
p21	Mouse	Fw	ACGTGGCCTTGTCGCTGTCT
		Rv	GACCAATCTGCGCTTGGAGTG
