# Supplementary material for: Senolytic therapy alleviates physiological human brain aging and COVID-19 neuropathology
Source: Nat Aging. 2023 Nov 13;3(12):1561–75. doi: 10.1038/s43587-023-00519-6 (PMC10724067; doi:10.1038/s43587-023-00519-6)
Supplement: Supplementary file 4 — Statistical source data for Fig. 1. [file 43587_2023_519_MOESM4_ESM.xlsx]

## Sheet: Fig 1a
8-month-old	9-month-old Vehicle	9-month-old Navitoclax	9-month-old ABT737	9-month-old D+Q
17.44	19.91	6.58	10.94	12.77
13.92	24.44	16.66	12.83	13.49
4.37	17.02	8.77	6.63	10.99
9.59	24.44	12.16	9.05	14.55
17.17	14.24	5.27	7.72	10.01
8.2	26.1	10.66	8.05	7.92
7.5	24.07	13.63	13.96	18.61
9.51	16.87	9.32	10.79	9.28
10.25		9.3	9.34	7.37
6.8			12.35	17.64
17.44			7.94	13.09
10.06				11.77
5.02
6.94

## Sheet: Fig 1b
8-month-old	9-month-old Vehicle	9-month-old Navitoclax	9-month-old ABT737	9-month-old D+Q
0.0361944	0.0653429	0.324681	0.0678569	0.577005
0.124681	0.032517	0.103151	0.289967	0.925261
0.131975	0.0195392	0.485374	0.288182	1.05408
0.21416	0.0216297	0.41857	0.174701	0.858793
0.0547646	0.0132563	0.057847	0.204395	0.391379
0.336339	0.0221599	0.106371	0.140078	0.355993
0.137804	0.0331273	0.177462	0.172686	0.330205
0.0957809	0.0110513	0.302907	0.390417	2.42092
0.167712	0.0746433	0.0883803	0.166583	0.26566
0.154421	0.110224	0.399023	0.224033	0.429068
0.159014	0.0225986	0.269856	0.197925	1.65126
0.686793	0.0303044	0.0718547	0.0678111	0.607553
0.221637	0.0355383	0.317861	0.197864	0.204593
0.50692	0.0650072	0.207813	0.204593	0.627451
0.620905	0.0521592	0.102525	0.202106	1.53729
0.247913	0.0371901	0.337682	0.209415	0.674311
0.313146	0.049237	0.107225	0.220752	0.659174
0.19263	0.0680934	0.106554	0.428946	0.500404
0.107774	0.0837797	0.31104	0.270558	0.638102
0.222675	0.0313993	0.204974	0.463294	0.816464
0.412329	0.0270848	0.384268	0.179263	0.839979
0.453941	0.0548409	0.271168	0.146349	0.936065
0.468666	0.0586748	0.301854	0.0563058	0.438071
0.3075	0.0170672	0.088716	0.212757	0.699763
0.537774	0.0428893	0.463066	0.0532692	0.391318
0.491951	0.0252079	0.487343	0.477592	0.256748
0.185946	0.0329862	0.0700847	0.373266	0.745296
0.224491	0.0285039	0.660929	0.192004	0.458091
0.253513	0.0213779	0.35407	0.339895	0.669108
0.4645	0.0117418	0.167407	0.388113	0.32134
0.411933	0.0336843	0.279728	0.237446	0.225483
0.207767	0.0336576	0.296468	0.26865	0.463432
0.0791791	0.0389677	0.140246	0.242695	1.1621
0.272587	0.0979171	0.189212	0.119753	0.37705
0.10518	0.0276608	0.165576	0.289036	0.432883
0.248493	0.0122416	0.384115	0.283467	0.271702
0.458061	0.0454109	0.206729	0.193088	0.468559
0.296849	0.0358587	0.314687	0.8103	1.6009
0.340383	0.0785191	0.567498	0.175433	0.567285
0.388586	0.0394408	0.324422	0.350927	0.716274
0.207416	0.0150683	0.272038	0.252155	0.345312
0.276707	0.0180858	0.0521859	0.550118	0.29427
0.327565	0.0446593	0.0828565	0.150301	0.36022
0.597559	0.0558595	0.0861982	0.199451	0.897475
0.289677	0.0841192	0.240406	0.647715	0.215473
0.176425	0.0264019	0.151995	0.252491	0.538415
0.288075	0.0536774	0.265522	0.431601	0.575097
0.224399	0.040528	0.206317	0.0793927	0.313314
0.392721	0.0791333	0.254566	0.262531	0.213931
0.419821	0.0586824	0.416907	0.309087	0.370657
0.378668	0.0532349	0.17792	0.396994	0.544427
0.780941	0.0351835	0.164706	0.381567	1.73046
0.160616	0.021561	0.0595407	0.217227	0.488823
0.183001	0.0607309	0.591638	0.139864	0.3832
0.307271	0.013901	0.0656748	0.261616	0.107637
0.413535	0.0762989	0.173465	0.148653	0.192035
0.112581	0.0535935	0.0473182	0.358648	0.503899
0.172366	0.021828	0.327245	0.519295	0.626886
0.420462	0.0441596	0.181598	0.18497	0.237385
0.286305	0.138964	0.0836042	0.184039	0.210941
0.0965438	0.0208476	0.765301	0.10779	0.442649
0.209857	0.0161059	0.426993	0.289464	0.923735
0.338384	0.0647173	0.214969	0.108522	2.11925
0.166339	0.0641642	0.121569	0.337057	0.123156
0.392874	0.0288701	0.253223	0.301183	0.266712
0.338811	0.0137293	0.237964	0.259251	0.288624
0.466255	0.0418975	0.3084	0.18468	1.07507
0.209476	0.0135348	0.146654	0.454154	0.703944
0.2168	0.030148	0.648997	0.129519	0.6878
0.205997	0.046025	0.613367	0.24828	0.0692912
0.894789	0.102533	0.180056	0.337835	0.206394
0.261555	0.0280079	0.339773	0.181796	0.27631
0.424109	0.134257	0.350118	0.201038	1.02518
0.641978	0.0607424	0.0583963	0.0862593	0.17644
0.432776	0.0242885	0.164233	0.301152	0.848234
0.187503	0.0233501	0.119997	0.0687724	0.460182
0.175296	0.105451	0.649424	0.114107	0.216754
0.900938	0.0191005	0.287297	0.225299	0.132097
0.197528	0.013653	0.352331	0.222599	0.328573
0.276799	0.0113565	1.0437	0.206104	0.501854
0.4365	0.0531586	0.44361	0.189792	0.489448
0.2916	0.0674449	0.25066	0.970916	0.128222
1.01442	0.0552338	0.19794	0.795895	0.555734
1.23105	0.112375	0.0974746	0.631937	0.25716
0.685756	0.00999847	0.177646	0.253101	0.507866
0.377905	0.0291981	0.287236	0.394965	0.300084
0.314351	0.0385824	0.120241	0.334752	0.379141
0.453315	0.0247845	0.209537	0.331945	0.288365
0.267521	0.0796101	0.212268	0.0481727	0.3729
0.545586	0.0465057	0.588251	0.170962	0.275959
0.330587	0.0304265	0.258778	0.872541	0.272572
0.498177	0.0289883	0.25626	0.767544	1.51217
0.213458	0.0490158	0.0963912	0.32369	0.384314
0.467414	0.0781376	0.328527	0.217762	0.126802
0.0601358	0.0322538	0.141161	0.392035	0.479088
0.254917	0.0492561	0.184649	0.293858	0.167559
0.303594	0.0394255	0.283665	0.0980545	0.176532
0.571695	0.0379568	0.144884	0.138628	0.30454
0.478752	0.0355688	0.150072	0.646815	0.243793
0.186252	0.0639391	0.328939	0.294118	0.924376
0.708751	0.0298123	0.268254	0.217151	1.26149
0.273136	0.0115244	0.368933	0.289296	1.01936
0.781659	0.0637064	0.527855	1.32908	0.308461
0.254612	0.0205005	0.18584	0.194308	0.167773
0.469306	0.129625	0.338384	0.704784	0.147646
0.473564	0.0460708	0.872114	0.184741	0.331563
0.232822	0.0242046	0.150546	0.414191	0.260258
0.356344	0.0778439	0.169177	0.223651	0.0919966
0.144808	0.0513962	0.0927138	0.213046	0.453635
0.276509	0.0214237	0.1552	0.283146	0.313085
0.272953	0.123041	0.357733	0.300832	0.53724
0.296132	0.0358206	0.0864118	0.203342	0.423026
0.405371	0.106275	0.655482	0.304158	0.443351
0.230076	0.0546922	0.440238	0.140322	0.385153
0.240589	0.0333486	0.0955062	0.216602	0.528283
0.420981	0.0131609	0.0953384	0.086656	0.160723
0.423606	0.0578317	0.299474	0.314382	0.518334
0.244526	0.117788	0.133806	0.257862	0.231312
0.415106	0.0482643	0.151415	0.361883	1.11669
0.6009	0.0406424	0.294865	0.94963	0.245838
0.368902	0.0281529	0.0856641	0.330846	0.27187
1.17745	0.0293202	0.0779126	0.18706	0.374807
0.421347	0.0407645	0.17731	0.263661	0.233845
0.36936	0.0509308	0.108125	0.336568	0.52784
0.140536	0.0432097	0.241413	0.552789	0.299977
0.163577	0.0332876	0.521523	0.111635	0.177417
0.348211	0.0156901	0.106645	0.592691	0.196551
0.484504	0.0956283	0.0882124	0.773938	0.611231
0.905333	0.00995651	0.22005	0.681041	0.527199
0.710872	0.0181773	0.502831	0.283223	0.78555
0.381109	0.017525	0.115099	0.138888	0.522438
0.33994	0.0255512	0.104051	0.381155	0.586542
0.132189	0.0602998	0.0735027	0.388296	0.414054
0.604974	0.0150607	0.291936	1.33335	0.820081
0.488334	0.0295148	0.119982	0.359884	0.136507
0.219776	0.0817998	0.109361	0.453376	0.583932
0.18471	0.0791218	0.255711	0.662593	0.461997
0.619333	0.0216754	0.140566	0.59968	0.285969
0.219409	0.0935721	0.476875	0.323796	0.207675
0.44799	0.0520256	0.160723	0.452934	0.503304
0.223987	0.0437133	0.230137	0.518807	0.475166
0.147433	0.0277523	0.064332	0.361105	0.235966
0.076463	0.00863279	0.136767	0.553429	0.285542
0.203113	0.0320935	0.33814	0.263188	0.138079
0.215961	0.0412184	0.284977	0.141924	0.367941
0.203342	0.00844205	0.18323	0.299321	0.336797
0.408545	0.0226902	0.131533	0.199054	0.296681
0.233127	0.0202678	1.00786	0.346441	0.422522
0.155932	0.036347	0.517464	0.469917	0.271214
0.0924239	0.00748837	0.0606699	0.330388	0.0851453
0.731899	0.0149348	0.0776837	0.721798	0.383429
0.0859083	0.0323758	0.107469	0.11075	0.187045
0.163867	0.0253643	0.0628367	0.14699	0.201068
0.121111	0.0262341	0.224353	0.170153	0.738582
0.17911	0.142023	0.182086	0.484642	0.451698
0.289967	0.0164302	0.663447	0.425299	0.198154
0.607813	0.0150912	0.138598	0.44361	0.428458
0.215946	0.236267	0.205249	0.296727	0.32488
0.214282	0.0327382	0.173495	0.894698	0.25539
0.173983	0.0851377	0.317952	0.479896	0.333654
0.16614	0.0388685	0.280781	0.842954	0.0727703
0.522026	0.03579	0.230518	1.13973	0.288533
0.505684	0.206233	0.35259	0.103075	0.307607
0.273899	0.0237087	0.311986	0.239445	0.576715
0.0346838	0.155886	0.190539	0.341207	0.410025
0.237507	0.0788319	0.243473	0.296452	0.221454
0.262135	0.0729114	0.534295	0.161532	0.715785
0.460502	0.0201762	0.27628	0.318837	1.82481
0.0442969	0.0243801	0.0894942	0.308904	0.211307
0.24744	0.0306287	0.138369	0.227176	0.180987
0.0864729	0.0232471	0.123812	0.217609	0.267262
0.0894789	0.100046	0.0934463	0.207797	0.331044
0.294011	0.055024	0.16997	0.168093	0.305547
0.854292	0.0720607	0.238544	0.360143	0.101305
0.215488	0.0130426	0.75378	0.406424	0.269474
0.205371	0.0784123	0.147845	0.0825208	0.161593
0.207645	0.0700084	0.259495	0.190738	0.423758
0.790082	0.0792668	0.208347	0.15671	0.28603
1.11435	0.0766003	0.310979	0.425727	0.160281
0.415473	0.0510109	0.13727	0.260685	0.256626
0.452522	0.0741054	0.452522	0.397589	0.497185
0.140673	0.0251278	0.200687	0.258152	0.3691
0.28072	0.012604	0.0941787	0.479301	0.402609
0.436515	0.0770314	0.278416	0.228016	0.531151
0.151247	0.0209468	0.267903	0.21912	0.204746
0.106905	0.0291943	0.366934	0.140841	1.11722
0.297765	0.0123827	0.171191	0.238865	0.892515
0.116396	0.0536202	0.124331	0.276951	0.536263
0.201724	0.0826047	0.189471	0.0939345	0.698238
0.339086	0.0770657	0.41709	0.597086	0.216281
0.293874	0.0496719	0.311116	0.211963	0.152728
0.279332	0.0842718	0.365713	0.241794	0.296132
0.236973	0.0520104	0.0512703	0.293111	0.9355
0.277974	0.0306249	0.383673	0.194202	0.364736
0.890974	0.0187266	0.0474556	0.151858	0.214572
0.4065	0.0518883	0.22414	0.228656	0.164523
0.280934	0.0148318	0.0965591	0.489403	0.177005
0.707836	0.0661975	0.0792554	0.674022	0.147448
0.10135	0.0897498	0.122957	0.477897	0.352682
0.122881	0.0412985	0.195407	0.232197	0.10753
0.568338	0.117372	0.112322	0.160601	0.930571
0.307118	0.0386282	0.592676	0.0882429	0.149828
0.560967	0.0242466	0.342443	0.200931	0.328893
0.247532	0.00942626	0.0715343	0.219532	0.367025
0.298238	0.128054	0.37293	0.281392	0.581521
0.181003	0.0233158	0.465797	0.478813	0.152972
0.613275	0.0358473	0.11635	0.18114	0.432944
0.514778	0.0199855	0.234028	0.276158	0.462531
0.196231	0.0487716	0.11429	0.2477	0.404562
0.181491	0.0374189	0.21088	0.139391	0.147417
0.0605478	0.0169413	0.408377	0.518791	0.605615
0.403937	0.052842	0.421729	0.543008	0.254917
0.150149	0.0301328	0.0822919	0.0886244	0.486503
0.791836	0.191424	0.0801709	0.0781262	0.205631
0.186755	0.0885481	0.180362	0.39472	0.219287
0.225406	0.0316053	0.145235	0.284916	0.126558
0.170733	0.0316281	0.0758068	0.285481	0.259754
0.337118	0.109899	0.218967	0.641672	0.0869612
0.132845	0.0225071	0.207324	0.31841	0.319829
0.214267	0.0619783	0.0658885	0.186847	0.2748
0.159197	0.177714	0.117189	0.571679	0.229511
0.0513924	0.08888	0.241703	0.0741283	0.116091
0.571069	0.0163729	0.49424	0.0929274	0.797574
0.261509	0.0406043	0.122347	0.383597	0.229709
0.161791	0.0203708	0.128862	0.0298924	0.148867
0.299367	0.0161326	0.109407	0.279912	0.139239
0.233173	0.0285458	0.0539406	0.417258	0.347051
0.180392	0.0167086	0.352926	0.0468147	0.125551
0.26479	0.0386206	0.237125	0.485313	0.579461
0.139208	0.0314183	0.369604	1.23787	0.195407
0.12575	0.051709	0.234775	0.14902	0.295583
0.234867	0.0146677	0.0550851	0.272206	0.476188
0.151049	0.16162	0.164065	0.459998	0.536324
0.195865	0.118318	0.0902419	0.276402	0.148226
0.524117	0.00877394	0.205905	0.264637	0.218097
0.405127	0.00869764	0.48481	0.749798	0.330922
0.320394	0.0291485	0.163607	0.225727	0.212009
0.295415	0.0639658	0.347265	0.164492	0.218357
0.247257	0.0661669	0.31783	0.633371	0.371511
0.255863	0.0607424	0.203677	0.524758	0.25005
0.790112	0.16561	0.372015	0.153155	0.679698
0.394507	0.0291791	0.118456	0.20264	0.276661
0.364462	0.0958419	0.485039	0.164462	0.659876
0.0956741	0.117578	0.408743	0.554696	0.228824
0.49369	0.0435264	0.607004	0.209827	0.0875868
0.180728	0.254723	0.186145	0.186236	0.267582
0.279332	0.0330549	0.108171	0.291798	0.113207
0.564019	0.201873	0.313146	0.282765	0.473701
0.168292	0.0148013	0.256931	0.372869	0.350042
0.459724	0.0901274	0.241352	0.93994	0.166918
0.364126	0.109445	0.179034	0.300557	0.236347
0.431388	0.0320821	0.454582	0.28217	0.386023
0.258686	0.0229496	0.0860456	0.699855	0.813748
0.403296	0.0108072	0.26508	0.305196	0.889326
0.688441	0.0279736	0.338094	0.315404	0.487922
0.262119	0.084947	0.395666	0.199664	0.282841
0.121508	0.026833	0.150927	0.052079	0.0952316
0.219242	0.0331807	0.218967	0.179843	0.364599
0.457801	0.1121	0.125566	0.191028	0.377707
0.237354	0.0935454	0.165179	0.0671855	0.16791
0.361151	0.10354	0.076936	0.0691234	0.306523
0.23476	0.0260739	0.257343	0.376349	0.380987
0.493568	0.0390478	0.133608	0.124407	0.212833
0.206653	0.139563	0.356008	0.357321	0.0736553
0.182559	0.148959	0.133623	0.0544289	0.680644
0.174517	0.0893034	0.203388	0.182086	0.345953
0.266331	0.0103685	0.0906386	0.485969	0.0780652
0.443565	0.0111887	0.255802	0.23508	0.23328
0.0454719	0.0221256	0.129091	0.206729	0.333288
0.231617	0.0912299	0.253422	0.150378	0.365118
0.416129	0.0464256	1.10011	0.0467231	0.110796
0.546029	0.0633745	0.0562753	0.276661	0.289586
0.270069	0.044419	0.284779	0.205081	0.211933
0.220569	0.0495346	0.319097	0.192737	0.336629
0.230915	0.0525292	0.0599374	0.171099	0.145983
0.1729	0.035584	0.0426032	0.0968643	0.220874
0.244892	0.0246395	0.369345	0.1673	0.507485
0.337285	0.139952	0.0823682	0.254398	0.187137
0.521553	0.0457427	0.069276	0.15433	0.07953
0.318837	0.00969711	0.448203	0.683192	0.204807
0.215579	0.0261006	0.46009	0.198795	0.490867
0.141711	0.0117876	0.22771	0.184253	0.801648
0.270832	0.0194743	0.469093	0.31783	0.184649
0.162539	0.0618486	0.702937	0.125048	0.0923629
0.0500649	0.049012	0.365927	0.340414	0.0382086
0.229816	0.0737964	0.36437	0.218006	0.556252
0.213962	0.0246777	0.0767987	0.0764782	0.132265
0.172503	0.0273213	0.416129	0.195285	0.333776
0.261921	0.0524491	0.102464	0.256474	0.211856
1.37728	0.0601816	0.878874	0.0445869	0.97113
0.15436	0.054242	0.471351	0.300832	0.381933
0.459785	0.0506256	0.32462	0.324025	0.221958
0.197879	0.0489204	0.0908827	0.175219	0.268071
0.284901	0.0232967	0.0702373	0.065095	0.122118
0.682521	0.0254978	0.0805676	0.0647745	0.757229
0.294102	0.280823	0.0554513	0.0565805	0.261112
0.223041	0.0379683	0.21738	0.132158	0.632731
0.0504463	0.0313802	0.89276	0.278279	0.239017
0.283452	0.0628405	0.420432	0.0424048	0.905745
0.0970016	0.0100137	0.204349	0.177417	0.737987
0.311818	0.0200427	0.467582	0.10811	0.0590677
0.0696422	0.0893988	0.106935	0.739956	0.272221
0.254383	0.0183146	0.0511482	0.355612	0.24625
0.279942	0.0552567	0.0549477	0.19382	0.243183
0.236301	0.0405165	0.347768	0.108644	0.0712444
0.188998	0.018658	0.274372	0.558999	0.34374
0.294118	0.158988	0.0840314	0.077409	0.415503
0.307591	0.0579309	0.160983	0.158953	0.2533
0.23122	0.0546273	0.142794	0.165225	0.242435
0.156115	0.0180438	0.167758	0.0499275	0.0621958
0.225925	0.0641451	0.291356	0.149493	0.61709
0.125216	0.0372625	0.194125	0.178286	0.564141
0.161868	0.0723812	0.140475	0.0962539	0.177737
0.115923	0.0106203	0.462882	0.124269	0.264927
0.146777	0.0277066	0.389242	0.165026	0.303304
0.0443122	0.0743877	0.353964	0.0571145	0.257649
0.415885	0.0889067	0.112261	0.400855	0.573114
0.218875	0.0347143	0.0713512	0.338231	0.937163
0.105867	0.102823	0.263691	0.0323796	0.193881
0.158648	0.012707	0.166964	0.16524	0.356954
0.173053	0.0303273	0.274372	0.0645457	0.492317
0.239704	0.0405623	0.112886	0.18027	0.439811
0.388464	0.0700313	0.115236	0.133654	0.205158
0.20061	0.0300145	0.105699	0.0682994	0.161273
0.326009	0.119444	0.219287	0.052079	0.0736095
0.106325	0.118299	0.579202	0.1411	0.114733
0.177295	0.0571717	0.415824	0.435203	0.360021
0.365454	0.0706531	0.221775	0.0580606	0.189181
0.1066	0.0164225	0.223453	0.204211	0.042237
0.233356	0.0166743	0.099321	0.0927749	0.124514
0.514015	0.0389906	0.377203	0.135302	0.133562
0.0355077	0.133856	0.524041	0.194278	0.369131
0.390463	0.0885824	0.0593576	0.12256	0.232334
0.199237	0.076627	0.239368	0.292592	0.220279
0.407187	0.0222744	0.0582437	0.0340276	0.229725
0.0788128	0.0618715	0.0541695	0.0720378	0.306294
0.584604	0.0284619	0.262104	0.0637064	0.100511
0.287266	0.0416152	0.251591	0.0836347	0.461784
0.303059	0.0472725	0.159564	0.451743	0.555184
0.31342	0.0365492	0.2598	0.269413	0.453254
0.22208	0.0704738	0.142962	0.28275	0.382483
0.799985	0.190745	0.3879	0.278859	0.737331
0.216861	0.0603037	0.6065	0.272358	0.148058
0.200015	0.136584	0.1991	0.0915389	0.171984
0.378332	0.0241245	0.263676	0.509255	0.1346
0.13109	0.0170329	0.0961013	0.862928	0.0769512
0.610956	0.0513962	0.35993	0.400671	0.711528
0.392966	0.111933	0.341405	0.391958	0.0855573
0.117479	0.0571717	0.239719	0.0967269	0.210986
0.189746	0.00935759	0.156115	0.537926	0.310582
0.20557	0.0402075	0.25684	0.176013	0.11574
0.286656	0.109079	0.297993	0.0948196	0.255344
0.31458	0.0180591	0.21323	0.070573	0.16347
0.160418	0.0848325	0.204349	0.396475	0.248753
0.349096	0.151091	0.202304	0.584939	0.482124
0.682506	0.0481498	0.127535	0.517525	0.276722
0.225101	0.0785382	0.437858	0.37229	0.543496
0.147631	0.012047	0.124666	0.0413825	0.0703899
0.521263	0.0354429	0.576455	0.405661	0.377508
0.0629282	0.0513275	0.360632	0.201495	0.0572519
0.310475	0.014332	0.0902419	0.331579	0.312627
0.254368	0.00810636	0.158495	0.438148	0.636484
0.15494	0.0284237	0.221485	0.310903	0.134676
0.60853	0.0119821	0.0767224	0.402121	0.203098
0.453071	0.0659419	0.205097	1.0303	0.332769
0.202182	0.0229305	0.0568856	0.630045	0.391653
0.0670024	0.0602846	0.217655	0.350256	0.249012
0.119814	0.0140803	0.50071	0.143008	0.342245
0.26244	0.0126268	0.247852	0.027985	0.191485
0.739757	0.0505226	0.177279	0.145113	0.281178
0.123095	0.0149462	0.0669413	0.189899	0.944305
0.0818189	0.0457961	0.326955	0.237842	0.281239
0.160998	0.0231022	0.609827	0.386572	0.291646
0.190036	0.0337606	0.159335	0.791501	0.356237
0.370611	0.0729763	0.196399	0.454093	0.11519
0.662501	0.0167544	0.190234	0.30573	0.37232
0.150179	0.0795949	0.120912	0.381765	0.167773
0.346395	0.0467422	0.0908827	0.497154	0.0744945
0.212253	0.0985275	0.318456	0.44625	0.41323
0.33431	0.0383497	0.329671	0.130816	0.181292
0.0548867	0.0761959	0.373663	0.167956	0.247852
0.165103	0.0358206	0.0736095	0.488151	0.172717
0.327962	0.0209277	0.127672	0.537392	0.236652
0.275074	0.105009	0.139391	0.252583	0.0668956
0.50695	0.0290532	0.0632334	0.147112	0.351843
0.368261	0.0626841	0.057084	0.0831312	0.199405
0.122377	0.0106317	0.0652018	1.10741	0.125383
0.0565499	0.00888838	0.683604	0.382712	0.267323
0.125017	0.0190547	0.624384	0.426062	0.248905
0.12256	0.0679141	0.173693	1.00192	0.230228
0.405646	0.0263294	0.355657	0.125353	0.353124
0.159182	0.0363699	0.165927	0.211292	0.321508
0.124529	0.029839	0.312245	0.259831	0.633387
0.161456	0.0384527	0.162722	0.491798	0.13814
0.257343	0.0465209	0.154421	0.179736	0.0806439
0.433356	0.0454871	0.227207	0.433585	0.140368
0.233371	0.046273	0.236439	0.0467994	0.178454
0.0473182	0.0285077	0.0900587	0.313725	0.423774
0.24741	0.133951	0.474144	0.0278477	0.319142
0.0963912	0.0145266	0.123919	0.273289	0.588083
0.176715	0.0532692	0.0736248	0.0739605	0.059968
0.123125	0.114515	0.130282	0.0828717	0.342672
0.0640269	0.0361868	0.469795	0.340429	0.477714
0.443442	0.0772107	0.0396429	0.122362	0.319799
0.0647745	0.040444	0.105028	1.06201	0.571939
0.169879	0.0340391	0.152361	0.453132	0.124956
0.145678	0.0400435	0.845991	0.308843	0.340841
0.214115	0.109129	0.417166	0.172015	0.418708
0.215915	0.139559	0.320302	0.336782	0.305013
0.0748608	0.026791	0.158328	0.16527	0.27541
0.0294499	0.00732433	0.426093	0.609323	0.146853
0.320562	0.0737354	0.133669	0.297871	0.329305
0.255177	0.0189899	0.257191	0.454917	0.284977
0.249638	0.0537461	0.193027	0.399893	0.420432
0.092668	0.040032	0.147799	0.382788	0.563745
0.116945	0.0716335	0.276326	0.0613718	0.481804
0.270893	0.0634928	0.0999161	0.588586	0.375891
0.294713	0.0289693	0.106401	0.210849	0.489937
0.0886702	0.10293	0.115221	0.0426795	0.0663157
0.132753	0.0504578	0.212146	0.266743	1.39631
0.280812	0.0192493	0.276936	0.740078	0.285115
0.313909	0.0205158	0.196704	0.0800183	0.570947
0.483726	0.0255818	0.242893	0.0487984	0.183032
0.226139	0.0264096	0.123232	0.300298	0.446769
0.494072	0.00951019	0.114916	0.219242	0.364065
0.343923	0.0327306	0.393912	0.134554	0.377661
0.505303	0.0212253	0.174121	0.406455	0.255528
0.0798657	0.021355	0.497047	0.689174	0.24828
0.0666972	0.0214504	0.371359	0.330037	0.114595
0.0914321	0.0491989	0.067155	0.0538949	0.147967
0.140505	0.0562982	0.0916762	0.0932631	0.054902
0.412207	0.0322614	0.091249	0.212848	0.10193
0.354116	0.0465286	0.0753185	0.431815	1.21576
0.217288	0.0206874	1.34034	0.402319	0.445533
0.29958	0.0251431	0.132433	0.448508	0.148196
0.35555	0.0569467	0.27483	0.486046	0.34847
0.204837	0.0114443	0.05449	0.150027	0.431266
0.363653	0.090116	0.190188	1.19651	0.995193
0.413687	0.146475	0.634882	0.102113	0.117525
0.383551	0.0602464	0.118212	0.394476	0.512337
0.518471	0.0227665	0.186404	0.310399	0.0442512
0.954986	0.0310025	0.0973983	0.426917	0.0697948
0.226917	0.0169833	0.322545	0.128023	0.741482
0.233219	0.00965896	0.139178	0.0300145	0.186954
0.195178	0.192	0.0492561	0.0697642	0.129229
0.24477	0.130571	0.181857	0.72697	0.110857
0.300252	0.0584573	0.308888	0.0821088	0.206867
0.204425	0.0377737	0.1608	0.576303	0.191516
0.240757	0.0128786	0.076524	0.573083	0.445197
0.1617	0.104044	0.169512	0.301671	0.764446
0.563439	0.0535973	0.236255	0.286732	0.414862
0.144137	0.0132525	0.0523842	0.450538	0.380667
0.0867781	0.123068	0.137438	0.732235	0.107866
0.212634	0.0173533	0.0526741	0.229068	0.445136
0.195743	0.0339551	0.0750439	0.584451	0.156207
0.0503853	0.0343977	0.0470741	0.133944	0.343587
0.148745	0.0128481	0.101823	0.208286	0.647669
0.208667	0.0446021	0.0442664	0.520241	0.0433661
0.319066	0.0285763	0.0716564	0.153063	0.161959
0.158114	0.0230907	0.276036	0.175341	0.424247
0.243305	0.012623	0.126177	0.187701	0.271244
0.243397	0.0290188	0.0594949	0.583948	0.391867
0.581415	0.0166285	0.469749	0.734539	0.206668
0.151919	0.0642252	0.25481	0.443061	0.413458
0.177218	0.0281567	0.312993	0.437049	0.102922
0.0493172	0.0508011	0.0621958	0.649165	0.255222
0.0992294	0.0437285	0.280217	0.198795	0.489403
0.184863	0.0070573	0.173861	0.0336614	0.2271
0.202533	0.0398833	0.235584	0.641962	0.5776
0.0919356	0.0905966	0.4056	0.06215	0.0700694
0.474678	0.0343862	0.234394	0.0683146	0.0670329
0.105943	0.0351797	0.463371	0.0781415	0.133547
0.0701152	0.0182536	0.145342	0.33576	0.0571756
0.203967	0.101377	0.309102	0.435615	0.167819
0.214588	0.265717	0.1906	0.397757	1.03056
0.253452	0.0116732	0.107774	0.307546	0.659068
0.111376	0.0419585	0.314549	0.418174	0.0992752
0.154894	0.0278973	0.0702373	0.124666	0.488701
0.766934	0.0304875	0.588403	0.0599222	0.124315
1.38196	0.0478599	0.242893	0.729183	0.165057
0.0389868	0.0359655	0.386725	0.130755	0.161822
0.0652171	0.0226711	0.231083	0.38558	0.3458
0.03299	0.0313344	0.32163	0.0690471	0.306676
0.705348	0.0165484	0.204318	0.0608072	0.292836
0.206287	0.00970474	0.219165	0.0619516	0.316609
0.131121	0.0163157	0.479561	0.324666	0.235416
0.142977	0.0867857	0.202411	0.278096	0.843656
0.636042	0.0336805	0.228489	0.44303	0.321431
0.246494	0.082887	0.155016	0.221866	0.0830396
0.403342	0.0375792	0.245319	0.054612	0.107836
0.81648	0.0813535	0.119402	0.294102	0.309606
0.0821393	0.0299535	0.0524453	0.267155	0.449851
0.260227	0.0119516	0.163684	0.218311	0.0926986
0.353704	0.0390707	0.572732	0.0874189	0.523247
0.266819	0.017483	0.215518	0.348837	0.11931
0.164843	0.0854734	0.0504768	0.122988	0.0473335
0.408576	0.0236477	0.217136	0.330983	0.294423
0.280003	0.0159152	0.123522	0.367575	0.504875
0.0636149	0.0706188	0.112459	0.808881	0.115404
1.03467	0.0193027	0.0764019	0.304402	0.403983
0.223224	0.137049	0.430655	1.28711	0.175006
0.214389	0.0270924	0.049836	0.040177	0.155596
0.20798	0.0247005	0.102113	0.0428321	0.0976425
1.29953	0.212631	0.0575723	0.0570077	0.180087
0.0776074	0.0438468	0.11899	0.456641	0.360555
0.447425	0.0182422	0.0356298	0.290715	0.150256
0.242741	0.112428	0.89041	0.169451	0.182193
2.72125	0.0261158	0.10164	0.0975204	1.00684
0.153765	0.0162432	0.0728618	0.181842	0.796643
0.250629	0.00642023	0.122179	0.271611	0.725643
0.365911	0.0553407	0.0972763	0.848661	0.0693828
0.0360266	0.0235523	0.0549325	0.420371	0.251453
0.18114	0.108068	0.197223	0.0451362	0.197238
0.119112	0.0717556	0.0993362	0.285237	0.401434
0.260365	0.0252232	0.341512	0.45243	0.916686
1.00339	0.0268902	0.373617	0.401434	0.299962
0.275608	0.0307088	0.169162	0.122728	0.105592
0.0330358	0.0115091	0.121096	0.0960403	0.25948
0.0561532	0.0231441	0.414649	0.0931716	0.0741436
0.28423	0.047879	0.268147	0.109331	0.26714
0.234287	0.0155222	0.0459449	0.664439	0.210529
0.676661	0.0125353	0.209506	0.184115	0.687282
0.145922	0.034493	0.278218	0.048249	0.12958
0.550515	0.0116464	0.0521706	0.513619	0.176623
0.241993	0.0610666	0.194568	0.532891	0.0874952
0.199802	0.0254101	0.0651713	0.662089	0.400275
0.0842603	0.0178607	0.150774	0.200992	0.210361
0.118166	0.0314832	0.0449073	0.269902	0.0929427
0.138552	0.103082	0.192416	0.898543	0.239353
1.04535	0.0647707	0.0575265	0.335698	0.0687266
0.134874	0.0278553	0.0627298	0.956436	0.136004
0.220447	0.0735409	0.181933	0.346136	0.558816
0.324117	0.0127756	0.14873	0.350958	0.476371
0.372229	0.0343595	0.17496	0.283284	0.488731
0.177127	0.021088	0.122667	0.321614	0.0533608
0.548028	0.0531701	0.227405	0.12166	0.070634
0.434089	0.0618563	0.0917678	0.117144	0.395651
0.113222	0.0177996	0.584558	1.07823	0.141711
0.177081	0.0236248	0.0763561	0.306111	0.536156
0.0321813	0.14469	0.142901	0.0663462	0.123369
0.710155	0.0477111	0.0936751	0.390249	0.053666
0.772457	0.0335698	0.237964	0.743435	0.402838
0.29781	0.0154345	0.207187	0.213718	0.595163
0.150454	0.0197337	0.317464	0.0632639	0.413443
0.18143	0.0157053	0.169802	0.0906386	0.579873
0.110552	0.0748837	0.167483	0.342	0.126299
0.160952	0.0344244	0.141833	0.386206	0.386145
0.107195	0.0466316	0.286351	0.243107	0.451713
0.214618	0.0285878	0.0734264	0.0867933	0.478492
0.0399023	0.221805	0.486244	0.196399	0.651667
0.116991	0.0643626	0.563851	0.133837	0.0734112
0.136294	0.140867	0.0665904	0.090959	0.281819
0.0724956	0.046376	0.286458	0.151446	0.262699
0.0547951	0.0812963	0.251087	0.498253	0.0403449
0.0333257	0.0174945	0.387167	0.065095	0.119921
0.176944	0.0241627	0.12221	0.288106	0.0385595
0.544213	0.0713092	0.143587	0.14641	0.0823072
0.257404	0.0163882	0.933883	0.475074	0.268742
0.140642	0.0177653	0.117372	0.091371	0.392096
0.0397955	0.0697719	0.114	0.30753	0.299306
0.206012	0.0588922	0.299855	0.304005	0.0534066
0.0635996	0.0244373	0.567987	0.321752	0.117784
0.884947	0.0216182	0.15613	0.426642	0.421973
0.167346	0.0427939	0.0514076	0.253452	0.439872
0.164874	0.257794	0.101076	0.430198	0.51754
0.221881	0.0140307	0.090013	0.0555428	0.325826
0.405646	0.0156786	0.176852	0.399084	0.240055
0.0460212	0.02776	0.54226	0.400366	0.349065
1.34661	0.06149	0.441932	0.117906	0.789136
0.26099	0.0341497	0.281788	0.278859	0.19379
0.669505	0.0214199	0.158785	0.395636	0.336431
0.385824	0.0400206	0.152438	0.262974	0.106477
0.145281	0.0395972	0.203861	0.47364	0.402579
0.089601	0.0298505	0.0638132	0.0789654	0.0484474
0.116609	0.0290723	0.166796	0.113481	0.230137
0.838651	0.00978103	0.0478676	0.307805	0.135958
0.129091	0.0187228	0.170718	0.108949	0.0438544
0.239155	0.0240482	0.639643	0.307088	0.150149
0.0473487	0.0290303	0.0933089	0.0402991	0.574273
0.257023	0.0179294	0.222599	0.392233	0.388266
0.252277	0.112684	0.24596	0.036286	0.531518
0.0635538	0.0269436	0.328557	0.171466	0.552529
0.0753033	0.0283551	0.12871	0.0386969	0.158816
0.0499733	0.041043	0.127764	0.106004	0.289693
0.58175	0.0216907	0.229618	0.315023	0.181918
1.29944	0.033238	0.0749676	0.215915	0.219242
0.614206	0.0263676	0.133883	0.303349	0.552911
0.134539	0.0132639	0.323888	0.29723	0.334279
0.0451057	0.0277256	0.090837	0.310506	0.16733
0.0645304	0.028191	0.0555734	0.164553	0.268055
0.0928359	0.00919738	0.063508	0.063447	0.459907
0.433845	0.0417945	0.0745556	0.206744	0.304356
0.0437934	0.0314488	0.246006	0.311559	0.122606
0.150057	0.0330968	0.569024	0.41149	0.682902
0.152529	0.00909438	0.226154	0.187884	0.733043
0.183108	0.0238422	0.195743	1.02847	0.516182
0.119753	0.074258	0.251835	0.182071	0.107271
0.355413	0.0246929	0.127886	0.210681	0.832578
0.397559	0.0418479	0.184909	0.388403	0.112016
0.135729	0.0343366	0.158251	0.144854	0.162249
0.0648356	0.0255703	0.186481	0.130617	0.34786
0.476631	0.0270504	0.370031	0.207446	0.237064
0.100557	0.0687305	0.0457618	0.557839	0.0611429
0.0458381	0.0296483	0.134646	0.0370031	0.082475
0.911711	0.0340276	0.398947	0.152834	0.271046
0.372351	0.0150645	0.169055	0.0746777	0.346029
0.621164	0.0616693	0.0884108	0.329702	0.528023
0.0370794	0.0653582	0.498192	0.206287	0.176562
0.186221	0.00715648	0.173556	0.0789349	0.154208
0.0717479	0.026791	0.214984	0.147799	0.518776
0.161181	0.0339055	0.337591	0.272023	0.147402
0.222477	0.0240787	0.219211	0.0437934	0.16733
0.0309606	0.090219	0.22034	0.168566	0.242466
0.0279393	0.031178	0.0504463	0.737346	0.340734
0.0665446	0.0952316	0.108095	0.138598	0.359808
0.106584	0.052842	0.249851	0.767636	0.170977
0.430396	0.050763	0.257389	0.208148	0.578576
0.955291	0.0419165	0.320699	0.118883	0.321859
0.504524	0.00833143	0.1337	0.613931	0.76054
0.0820935	0.0448157	0.0544442	0.284855	0.207904
0.117815	0.0220188	0.538827	0.376547	0.236271
0.0347906	0.0280194	0.311864	0.643153	0.104143
0.259678	0.0636225	0.195041	0.106249	0.283452
0.221637	0.00992599	0.078172	0.157275	0.0933852
0.462867	0.0584611	0.100969	0.193729	0.975753
0.361929	0.0572938	0.35108	0.0950637	0.822461
0.411231	0.0169146	0.396872	0.211597	0.179461
0.123522	0.0199588	0.0789654	0.0530098	0.323903
0.187716	0.0239796	0.0523842	0.238453	0.222507
1.60917	0.0268902	0.0443275	0.368307	0.0759747
0.506004	0.038426	0.371603	0.0529793	0.143374
0.633112	0.0151064	0.0872816	0.214725	0.413993
0.0559854	0.0187266	0.10399	0.115023	0.224994
0.0869154	0.124418	0.219196	0.236423	0.0630198
0.10457	0.0693523	0.251179	0.344457	0.0399481
0.261875	0.0465629	0.0563363	0.357794	0.554345
0.972396	0.0145457	0.344442	0.911757	0.41651
0.11397	0.0304265	0.0322728	0.144472	0.510872
0.0767987	0.0496262	0.27216	0.236973	0.0846265
0.517311	0.0177501	0.260136	0.0311589	0.351797
0.0878157	0.00741588	0.161181	0.222644	0.0679637
0.250858	0.111341	0.124956	0.346746	0.0920729
0.296269	0.0427214	0.772305	0.259541	0.296727
0.203372	0.0623674	0.412848	0.331868	0.160754
0.0435187	0.010605	0.412085	0.354009	0.0760815
0.0483711	0.0244869	0.690608	0.0436713	0.251011
0.208026	0.0134051	0.134218	0.137011	0.259937
0.163958	0.0299725	0.115602	0.0414435	0.389532
0.0490272	0.0201419	0.295171	0.158785	0.333944
0.135775	0.062871	0.423575	0.19501	0.374762
0.261707	0.0588426	0.0345922	0.189807	0.0462501
0.367208	0.0349546	0.0810559	0.319432	0.503212
0.10251	0.148325	0.175875	0.107195	0.638865
0.322148	0.031754	0.32134	0.0308385	0.806882
0.0467079	0.0588312	0.118685	0.639124	0.0744335
0.0348669	0.0233577	0.288136	0.358145	0.182742
0.311849	0.055993	0.0596323	0.184955	0.108858
0.097673	0.0182422	0.237873	0.449912	0.156252
0.206439	0.112196	0.131273	0.295186	0.239582
0.458244	0.0349928	0.124086	0.0421454	0.0631876
0.0799573	0.0339055	0.110521	0.13402	0.129
0.0684367	0.107374	0.550881	0.376181	0.367773
0.0932937	0.0127298	0.501335	0.273106	0.361105
0.0626993	0.0475166	0.392096	0.198901	0.0593576
0.160693	0.00937285	0.426246	0.18439	0.257023
0.0843214	0.0137446	0.45803	0.0438544	0.387625
0.665492	0.0340581	0.294118	0.501549	0.290639
0.259083	0.111646	0.133745	0.64332	0.535836
0.232181	0.032002	0.0684367	0.106767	0.488716
0.0424201	0.0804494	0.0750896	0.350713	0.188739
0.167987	0.0330167	0.215747	0.0327611	0.145159
0.316777	0.0228504	0.316991	0.382177	0.59379
0.130083	0.0233768	0.0535134	0.326864	0.178546
0.42153	0.0179103	0.315053	0.216602	0.425528
0.584482	0.023579	0.745373	0.106004	0.654887
0.357916	0.0225223	0.0489662	0.0897688	0.275517
0.39826	0.0679294	0.207492	0.102342	0.324819
0.613169	0.0518997	0.246006	0.055436	0.57145
0.169512	0.0426566	0.101808	0.0543679	0.0522164
0.482811	0.02673	0.155688	0.184466	0.151904
0.110445	0.0249332	0.0841382	0.181201	0.309224
0.0590066	0.0126879	0.193317	0.185199	0.429099
0.127764	0.0581178	0.172534	0.245014	0.200717
0.177081	0.0394179	0.124163	0.317815	0.446143
0.219623	0.0285878	0.289448	0.284642	0.369909
0.0310369	0.0142557	0.10959	0.157549	0.170184
0.168109	0.103109	0.591348	0.0461891	0.626169
0.394324	0.0336538	0.300206	0.188418	0.167163
0.10988	0.0402495	0.269291	0.072694	0.167773
0.0987106	0.0702869	0.169879	0.363989	0.0837415
0.08542	0.024918	0.0370642	0.547463	0.0884871
0.227039	0.0171969	0.359289	0.0501564	0.235019
0.511788	0.0236095	0.459403	0.076112	0.195956
0.277684	0.066846	0.0386969	0.303487	0.0602121
0.144106	0.090734	0.215366	0.247044	1.20009
0.224506	0.0972152	0.20766	0.052491	0.124895
0.064271	0.0936675	0.345037	0.296025	0.486961
0.0954299	0.0180781	0.192676	0.0780957	0.358267
0.714382	0.0950179	0.327459	0.0356298	0.362188
0.138735	0.0871061	0.481117	0.137758	0.211246
0.113222	0.0418975	0.569009	0.18645	0.0700084
0.108995	0.0356374	0.0628824	0.199359	0.196689
0.273014	0.0174754	0.175738	0.600183	0.341543
0.0778058	0.0204471	0.53048	0.982162	0.501503
0.0756237	0.0152438	0.0428168	0.757244	0.0855268
0.256886	0.00949493	0.181949	0.496193	0.60824
0.512184	0.026379	0.0447547	0.135851	0.068513
0.105425	0.0341764	0.274205	0.0777905	0.209567
0.125048	0.00969711	0.247486	0.218311	0.260914
0.370794	0.0351759	0.348287	0.10164	0.532692
0.062211	0.0353513	0.513588	0.0623789	0.113436
0.0485389	0.0978256	0.0389868	0.0444495	0.358373
0.112016	0.0125277	0.191409	0.14902	0.144106
0.0749065	0.1177	0.103334	0.407919	0.103395
0.286671	0.142184	0.536385	0.0605325	0.433982
0.559915	0.036717	0.229114	0.0414435	0.556603
0.62092	0.0358892	0.37377	0.0805676	0.149416
0.0687114	0.0313115	0.0534218	0.380331	0.10631
0.153002	0.036389	0.175418	0.525261	0.446647
0.272007	0.00861372	0.163348	0.11133	0.0720836
0.141802	0.051648	0.177142	0.157427	0.122301
0.074403	0.0292363	0.183307	0.57763	0.27541
0.119539	0.0392538	0.0577554	0.251011	0.478157
0.0906996	0.0770161	0.238758	0.122286	0.250935
0.161669	0.0939803	0.230198	0.644389	0.334569
0.292912	0.00931563	0.327153	0.0484169	0.0600595
0.135012	0.0266079	0.138506	0.0735027	0.323201
0.049485	0.0807622	0.134203	0.0736858	1.0412
0.129549	0.0130388	0.185443	0.248859	0.286488
0.0573739	0.020943	0.165728	0.225895	0.443397
0.109682	0.0320096	0.10222	0.186893	0.231922
0.0919051	0.0850729	0.167193	0.051545	0.440543
0.12314	0.030148	0.124392	0.0512703	0.649119
0.237797	0.0135386	0.169253	0.37406	0.214755
0.306737	0.0289807	0.0803082	0.260349	0.0926986
0.0732128	0.0404784	0.374517	0.678523	0.136675
0.0899977	0.0536545	0.206928	0.22472	0.156954
0.0419928	0.0462997	0.938399	0.115251	0.742901
0.088777	0.0436446	0.060502	0.113863	0.595666
0.0925765	0.00905623	0.188083	0.034226	0.776211
0.287221	0.0412566	0.29778	0.365545	0.467384
0.0346075	0.0331846	0.329168	0.343206	0.128206
0.143099	0.0716602	0.282399	0.422873	0.726268
0.0709087	0.0194667	0.131121	0.319265	0.403098
0.185016	0.0124704	0.47982	0.418982	0.0361639
0.0804913	0.0510109	0.186847	0.363027	0.0770428
0.338415	0.032311	0.54493	0.069398	0.94902
0.0323339	0.019089	0.254566	0.0667277	0.108278
0.143008	0.087274	0.459831	0.211505	0.372122
0.0939498	0.0551728	0.294835	0.105211	0.555535
0.17966	0.0695735	0.0713512	0.258076	0.0665141
0.226764	0.0657206	0.0827649	0.137789	0.11252
0.161578	0.0373083	0.439734	0.437049	0.207385
0.0444495	0.0252918	0.248142	0.230716	0.103243
0.0832837	0.0483597	0.111131	0.0779889	0.334051
0.116701	0.119554	0.203876	0.147585	0.190097
0.136873	0.0499847	0.166812	0.17142	0.251453
0.11928	0.0295911	0.328237	0.0571145	0.147646
0.0700084	0.0666476	0.0601663	0.130007	0.325277
0.365072	0.0422713	0.753063	0.0915389	0.0430915
0.160464	0.0506867	0.178698	0.643168	0.136263
0.0752117	0.0347066	0.223957	0.330053	0.252964
0.0334325	0.0151217	0.113039	0.253483	0.252445
0.137224	0.0468681	0.0641337	0.314305	0.188708
0.0568246	0.059575	0.107469	0.0474098	0.470726
0.38143	0.02224	0.316594	0.122011	0.276143
0.318349	0.00917067	0.174456	0.965255	1.1097
0.254856	0.0506485	0.248569	0.622919	0.342519
0.463417	0.0243229	0.275288	0.380468	0.136995
0.192264	0.158328	0.146761	0.0579843	0.405188
0.22707	0.0335393	0.270985	0.158267	0.0326238
0.0565499	0.0241207	0.478538	0.264775	0.196979
0.134936	0.113962	0.205127	0.393469	0.218051
0.0997024	0.0432326	0.0921798	0.536339	0.419669
0.075639	0.0339323	0.287907	0.522667	0.272374
0.210025	0.0401465	0.384054	0.448295	0.257496
0.0737316	0.047982	0.140414	0.333089	0.233417
0.0793927	0.0123445	0.247654	0.357794	0.128496
0.348119	0.0429923	0.0783246	0.229831	0.0970474
0.170733	0.0154803	0.141405	0.079469	0.270954
0.420859	0.0826619	0.12665	0.456672	0.253162
0.0318914	0.0101549	0.170504	0.0461738	0.154772
0.0482033	0.0440146	0.0733196	0.257786	0.274983
0.0825208	0.055581	0.160449	0.282399	0.705241
0.311055	0.0314298	0.0776684	0.36556	0.315541
0.42948	0.0667735	0.0468452	0.0415656	0.272663
0.202731	0.0488403	0.108186	0.359792	0.087892
0.132876	0.0141909	0.0928817	0.257023	0.236378
0.120226	0.0512016	0.119036	0.1664	0.143984
0.0567636	0.0397955	0.143938	0.183597	0.164706
0.123064	0.00818647	0.0960403	0.386206	0.180652
0.391333	0.0108186	0.038941	0.13698	0.158968
0.163088	0.0280461	0.118944	0.129351	0.367727
0.124117	0.0404555	0.199573	0.363378	0.266423
0.152575	0.0258679	0.0538643	0.152895	0.249027
0.0976272	0.0579271	0.119554	0.19292	0.186511
0.184466	0.0343481	0.120455	0.0940566	0.258701
0.0660716	0.121725	0.219394	0.0354009	0.266682
0.0514382	0.0258755	0.192798	0.202518	0.0558328
0.384024	0.0232204	0.0619669	0.0394751	0.0417334
0.0538796	0.0547341	0.0595102	0.0521706	0.153094
0.0988327	0.0156939	0.0622263	0.12372	0.303304
0.0366522	0.0229458	0.350881	0.536095	0.187366
0.0389105	0.0167468	0.151522	0.595712	0.171099
0.0424353	0.0366674	0.212436	0.0352026	0.111818
0.149691	0.0102998	0.215595	0.0968338	0.740703
0.271946	0.0415541	0.080354	0.0703288	0.669398
0.0972915	0.0320859	0.157473	0.175357	0.215763
0.192981	0.0135767	0.246021	0.730816	0.162676
0.0932021	0.0347982	0.145968	0.0491493	0.186603
0.225818	0.118318	0.44918	0.521752	0.21709
0.314763	0.0425078	0.0631724	0.410086	0.209491
0.170474	0.0594911	0.0463874	0.386816	0.0604868
0.952926	0.0340162	0.0471351	0.0286107	0.54609
0.255909	0.0291905	0.254948	0.125689	0.486336
0.170504	0.0170596	0.176928	0.316915	0.206806
0.052903	0.0153086	0.169726	0.206485	0.119783
0.0645609	0.116545	0.0946059	0.0549172	0.474479
0.0927291	0.0272221	0.195239	0.563806	0.379629
1.29328	0.0301633	0.0626841	0.22298	0.205982
0.0887465	0.089765	0.0550851	0.060441	0.337636
0.133822	0.0278439	0.0518196	0.0518502	0.302571
0.0844282	0.0348821	0.0703288	0.14612	0.490684
0.258732	0.0580034	0.0620737	0.451545	0.192111
0.19469	0.0376555	0.0415045	0.605905	0.681651
0.194293	0.0433852	0.2495	0.129168	0.323354
0.310231	0.0287785	0.15993	0.184985	0.264546
0.537606	0.0135805	0.161639	0.510033	0.424903
0.155688	0.170607	0.41117	0.137362	0.157549
0.0614939	0.0645113	0.241321	0.0654459	0.858915
0.297459	0.0958228	0.110277	0.3196	0.325048
0.12575	0.0715763	0.35465	0.168658	0.414817
0.440299	0.0343557	0.239734	0.107851	0.203037
0.401953	0.0237697	0.224338	0.296086	0.942947
0.180804	0.0537537	0.125139	0.449012	0.109377
0.0587167	0.0482147	0.63064	0.234546	0.24625
0.105959	0.0512779	0.0355688	0.27602	0.163531
0.132235	0.0502213	0.218311	0.284337	0.0583352
0.0845502	0.108583	0.11191	0.370398	0.0428626
0.291447	0.0159648	0.202289	1.04317	0.247181
0.0630961	0.0212863	0.17998	0.114794	0.478218
0.137392	0.0177234	0.236286	0.0993668	0.20856
0.119631	0.016186	0.371237	0.320577	0.0788739
0.0401465	0.0196803	0.115785	0.114488	0.21944
0.200916	0.0726406	0.173297	0.310002	0.144289
0.0544747	0.0347639	0.163455	0.447272	0.720485
0.312505	0.00866712	0.27158	0.0741894	0.0453956
0.314076	0.0596475	0.0934157	0.150881	0.311192
0.165118	0.121496	0.173892	0.180484	0.360876
0.219532	0.00740063	0.619989	0.180865	0.208179
0.235325	0.0662928	0.385977	0.131151	0.299229
0.154726	0.0276379	0.144564	0.0817121	0.578515
0.124102	0.042649	0.115831	0.0751507	0.618387
0.0479744	0.0615244	0.0509194	0.0379034	0.263706
0.198505	0.0601358	0.164523	0.0606394	0.114351
0.117494	0.0107729	0.0732433	0.0315557	0.0803693
0.170199	0.0223774	0.214969	0.671382	0.322347
0.0982376	0.0294995	0.108248	0.43299	0.992172
0.323888	0.0300717	0.256214	0.128603	0.194171
0.123003	0.0614939	0.141604	0.133059	0.29453
0.241611	0.0422408	0.0539254	0.363043	0.345281
0.263951	0.0189708	0.135515	0.0979324	0.37792
0.116854	0.0408637	0.0505531	0.235248	0.550088
0.109636	0.0377813	0.341024	0.267353	0.233005
0.185382	0.110151	0.247913	0.328237	0.0519722
0.0637827	0.0433433	0.0715953	0.0780804	0.443687
0.18175	0.0260472	0.24033	0.14284	0.195392
0.104356	0.0211185	0.128145	0.271839	0.166339
0.185046	0.0378462	0.154788	0.204425	0.075761
0.0864729	0.0154765	0.0845502	0.217166	0.478523
0.154299	0.0554742	0.156313	0.137774	0.101839
0.267506	0.0148928	0.335119	0.0394293	0.271839
0.0955978	0.132612	0.227482	1.0566	0.118364
0.100542	0.0813649	0.10518	0.0619364	0.152636
0.101839	0.0350881	0.455726	0.26772	0.255619
0.142428	0.0388228	0.0717632	0.0770428	0.283192
0.107256	0.0509155	0.167987	0.224872	0.14519
0.0634012	0.054448	0.0940719	0.28983	0.0686198
0.310063	0.0917296	0.186404	0.0932326	0.174899
0.197833	0.00895323	0.085481	0.104036	0.190494
0.435554	0.014374	0.166598	0.175006	0.291295
0.121675	0.0291066	0.358389	0.388907	0.366781
0.489326	0.0511482	0.277455	0.167559	0.219242
0.165652	0.0666438	0.524147	0.0854963	0.0561074
0.147051	0.0296254	0.0736858	0.370901	0.0867018
0.063859	0.0583696	0.149172	0.315984	0.406363
0.219135	0.0327764	0.261341	0.053193	0.620722
0.0820172	0.0201457	0.109941	0.31902	0.407919
0.0758221	0.0238842	0.524971	0.249393	0.209689
0.473869	0.05729	0.100374	0.25742	0.0706645
0.555123	0.0543221	0.123674	0.585458	0.108949
0.201923	0.0779355	0.172778	0.161791	0.107683
0.0910048	0.0276417	0.111055	0.365133	0.141024
0.319799	0.0395933	0.0813764	0.057145	0.283406
0.0678416	0.0891852	0.128328	0.194293	0.199771
0.406683	0.0110323	0.0796674	0.160906	0.227878
0.118608	0.0546197	0.119615	0.0970016	0.11783
0.262013	0.0406119	0.21207	0.0989548	0.431968
0.522728	0.0361524	0.248081	0.0462196	0.182712
0.115297	0.0390326	0.160616	0.0412757	0.121874
0.0358587	0.0846685	0.104494	0.0423743	0.130159
0.181567	0.0423552	0.17673	0.667079	0.523949
0.0575723	0.0144121	0.312917	0.272679	0.184207
0.224552	0.0303388	0.152712	0.210086	0.21474
0.0777295	0.0421988	0.277577	0.198383	0.159396
0.102296	0.0500649	0.208576	0.073518	0.244205
0.298482	0.0476425	0.226947	0.130312	0.0727245
0.199451	0.056508	0.0755779	0.137026	0.289769
0.129976	0.00883116	0.157198	0.203601	0.231785
0.0926528	0.0222744	0.14139	0.170016	0.139117
0.238056	0.0340963	0.556878	1.01431	0.334295
1.0598	0.0694438	0.140688	0.244419	0.177768
0.0767681	0.0592241	0.189746	0.191241	0.0461891
0.296437	0.0467498	0.160601	0.733761	0.0919661
0.0757153	0.0124895	0.746838	0.0646067	0.242222
0.133913	0.0284085	0.177752	0.105989	0.276692
0.0950484	0.0583429	0.0528267	0.0951858	0.202518
0.112261	0.119165	0.180117	0.430625	0.594232
0.0494087	0.0527581	0.191104	0.136568	0.369192
0.119814	0.0528077	0.0430457	0.317144	0.470298
0.148043	0.0139124	0.25124	0.275425	0.112444
0.142809	0.0128328	0.220768	0.409857	0.17203
0.133623	0.0550126	0.288487	0.326757	0.139574
0.37351	0.0518883	0.19202	0.111467	0.0703441
0.0501259	0.0325856	0.863767	0.264454	0.0852827
0.710231	0.175017	0.0892195	0.0837873	0.102892
0.122332	0.0297665	0.0780041	0.0601511	0.200443
0.641001	0.0421721	0.0566262	0.157153	0.10927
0.685588	0.0244221	0.279622	0.277134	0.306752
0.18146	0.0464256	0.833341	0.120714	0.26099
0.183978	0.0304532	0.0390021	0.0716258	0.190692
0.974166	0.0291562	0.15288	0.0961776	0.735393
0.0374151	0.0289387	0.495415	0.185595	0.23505
0.210101	0.0158618	0.127291	0.0759289	0.224475
0.0819409	0.0204356	0.0792706	0.335805	0.166384
0.290715	0.0463073	0.219196	0.0265507	0.12372
0.209491	0.168845	0.148775	0.045594	0.114137
0.146548	0.0341878	0.149218	0.347372	0.157549
0.221332	0.0357099	0.105882	0.184756	0.132769
0.0735943	0.0457694	0.549584	0.0547494	0.07953
0.100267	0.0427596	0.192874	0.157458	0.0668498
0.12401	0.0181582	0.0402533	0.119234	0.494163
0.0882887	0.0684253	0.0977188	0.577981	0.033875
0.199603	0.019192	0.335195	0.308019	0.598917
0.0599374	0.0179255	0.405844	0.596857	0.240085
0.586786	0.0579652	0.275944	0.482231	0.359442
0.160327	0.134878	0.176837	0.0947127	0.324132
0.125185	0.0218891	0.279332	0.144182	0.285725
0.375921	0.0457694	0.0928969	0.14197	0.537682
0.0506905	0.0145533	0.247608	0.0662089	0.247059
0.46247	0.0729152	0.041474	0.173144	0.203861
0.14081	0.0394942	0.131807	0.0557717	0.681239
0.178973	0.142321	0.0755932	0.945632	0.200961
0.0742199	0.0289044	0.559792	0.651881	0.275013
0.182712	0.0424659	0.298863	0.369909	0.483345
0.124178	0.0700237	0.0600137	0.490486	0.536065
0.210559	0.00991074	0.0810712	0.213504	0.158297
0.069688	0.043225	0.0796979	0.0418097	0.333654
0.220661	0.0204929	0.482643	0.0673686	0.52398
0.267262	0.0261845	0.451606	0.291157	0.600244
0.17116	0.0139353	0.0923629	0.0965896	0.444282
0.231861	0.0291943	0.17882	0.626963	0.214603
0.101534	0.0374189	0.208087	0.220813	0.163363
0.176211	0.00914015	0.208606	0.414603	0.180896
0.0336919	0.0134585	0.155169	0.253208	0.183215
0.921172	0.0209049	0.301839	0.355779	0.213733
0.187076	0.0290913	0.22121	0.100252	0.233982
0.212863	0.0504425	0.114794	0.275151	0.0690929
0.230533	0.0968566	0.376287	0.17464	1.00345
0.866361	0.0292248	0.122423	0.129046	0.0550393
0.274556	0.0346532	0.344396	0.124071	0.457984
0.0812543	0.0379072	0.0572824	0.0565042	0.430518
0.0933547	0.0549325	0.24448	0.363607	0.0554665
0.132372	0.0764706	0.0454414	0.130266	0.371054
0.228382	0.0431449	0.26157	0.255955	0.10869
0.0532235	0.0534829	0.413108	0.26569	0.0649119
0.148547	0.0069543	0.0484779	0.226673	0.253223
0.314809	0.0338331	0.21503	0.23331	0.12752
0.506554	0.0252461	0.221439	0.489967	0.132052
0.311788	0.135443	0.298772	0.0484474	0.306355
1.34063	0.068967	0.329091	0.070985	0.932067
0.291554	0.030518	0.119051	0.234287	0.309117
0.563149	0.0476768	0.0607462	0.109865	1.51569
1.0949	0.0390555	0.318059	0.0739605	0.4159
0.239414	0.0113603	0.460716	0.231891	0.608927
0.0597238	0.0152972	0.0791333	0.0344244	0.0787213
0.359976	0.041989	0.167147	0.317281	0.372442
0.0621805	0.0489662	0.0427863	0.056199	0.134936
0.0604562	0.016537	0.132555	0.130709	0.153597
0.534676	0.0131456	0.0738689	0.0560311	0.284672
0.126574	0.00982299	0.0590829	0.0521706	0.433158
0.0916457	0.0320401	0.0939956	0.469093	0.0861677
0.138598	0.0192226	0.105303	0.175677	0.727214
0.046128	0.045243	0.113741	0.393423	0.111559
0.648997	0.17298	0.16144	0.0746319	0.265492
0.890822	0.0427939	0.0725872	0.0923476	0.0471504
0.0997024	0.0245365	0.0728618	0.0323949	0.236713
0.10956	0.0217136	0.450156	0.0309453	0.0437629
0.0865034	0.0160029	0.223682	0.0797589	0.553246
0.135439	0.0459411	0.0941787	0.410193	0.446204
0.534142	0.0290608	0.14963	0.0574044	0.421927
0.0818952	0.0340429	0.154833	0.311376	0.338857
0.108019	0.0298009	0.163058	0.0973983	0.274067
0.176806	0.0790875	0.134997	0.217655	0.0470893
0.319661	0.0355497	0.0751659	0.114382	0.489601
0.42472	0.117014	0.133455	0.0484016	0.595438
0.0740978	0.0366255	0.124575	0.0573281	0.207523
0.139345	0.00857557	0.526665	0.0578164	0.0797589
0.280415	0.0298238	0.238972	0.409323	0.266575
0.120577	0.0219348	0.111116	0.141405	0.39852
0.199329	0.0573281	0.0599527	0.0685283	0.272206
0.62858	0.0627489	0.152895	0.180484	0.114672
0.130922	0.031342	0.588678	0.069337	0.242603
0.0883345	0.10425	0.213947	0.295277	0.118532
0.0907454	0.0260166	0.0798657	0.106584	0.159899
0.149874	0.0540398	0.419852	0.0385595	0.489189
0.143633	0.0633478	0.110338	0.417197	0.116152
0.14905	0.0327993	0.126665	0.196796	0.365499
0.357351	0.0371366	0.294301	0.0588998	0.180056
1.48878	0.044007	0.127596	0.0687114	0.298894
0.145205	0.0140764	0.0650492	0.185031	0.0898909
0.253849	0.0113107	0.0875715	0.100908	0.412955
0.10547	0.0283513	0.985794	0.0470436	0.0923781
0.101457	0.0684443	0.0767681	0.0369116	0.557198
0.125139	0.0195735	0.202518	0.0328069	0.49662
0.137758	0.0649958	0.0658427	0.280552	0.163424
0.0719921	0.0224842	0.162142	0.0937819	0.104372
0.124987	0.0231441	0.22945	0.0409247	0.291783
0.949996	0.0361257	0.106508	0.0452277	0.400092
0.356863	0.0103418	0.787961	0.036347	0.0603189
0.145953	0.0222286	0.0994888	0.384024	0.617136
0.0898604	0.117994	0.0412299	0.357214	0.268345
0.0599069	0.0945983	0.0464942	0.216709	0.48304
0.105074	0.0772984	0.0466621	0.071107	0.354238
0.0570993	0.132296	0.242725	0.383612	0.0849165
0.0900893	0.0517929	0.211505	0.387259	0.146975
0.252522	0.0132067	0.0594339	0.087129	0.229313
0.390616	0.0114023	0.0995651	0.865965	0.352102
0.0922408	0.0284962	0.077882	0.1149	0.151232
0.0832685	0.0530022	0.0694438	0.207019	0.611719
0.0709087	0.0756657	0.170611	0.398932	0.0336461
0.0438697	0.0534943	0.148684	0.102098	0.199161
0.0980545	0.0894522	0.185382	0.0558328	0.314214
0.391714	0.0302586	0.0433661	0.511147	0.724697
0.324529	0.0584459	0.122515	0.492424	1.31687
0.236851	0.0770542	0.0520027	0.260899	0.269535
0.0478828	0.0784581	0.042649	0.0923018	0.12845
0.046479	0.0309796	0.137957	0.203601	0.196139
0.149493	0.0226596	0.0387121	0.486732	0.159045
0.0420386	0.00873197	0.140261	0.310872	0.445991
0.595346	0.00805676	0.146822	0.28484	0.211887
0.404471	0.0374914	0.203647	0.0824445	0.139544
0.356527	0.0302663	0.0975052	0.0956435	0.541878
0.561349	0.00918975	0.113176	0.0308995	0.0944839
0.867109	0.0498817	0.10042	0.598291	0.53106
0.191653	0.0450713	0.11017	0.0710307	0.459998
0.136858	0.0507248	0.167559	0.0641032	0.0891279
0.135882	0.0347982	0.143984	0.158007	0.133089
0.342977	0.0552987	0.566735	0.132006	0.261341
0.0779431	0.0453956	0.131518	0.800565	0.700542
0.556512	0.0323758	0.115496	0.206119	0.56231
0.0655222	0.0326543	0.0940414	0.194141	0.109056
0.229679	0.0130159	0.0805676	0.0418708	0.436011
0.212848	0.0338521	0.289723	0.221241	0.124117
0.110903	0.0186656	0.212787	0.15845	0.192584
0.880308	0.0328794	0.0847181	0.293706	0.0916304
0.778149	0.0200771	0.143862	0.390524	0.5075
0.844053	0.0186313	0.245823	0.0700084	0.147768
0.229618	0.0629511	0.201892	0.508492	0.0981308
0.342733	0.0680209	0.046479	0.124376	0.229496
0.0752575	0.0124247	0.255406	0.355947	0.109621
0.0587778	0.0293622	0.186816	0.181643	0.316075
0.31014	0.0314527	0.493645	0.0447395	0.239857
0.0578317	0.0249142	0.231495	0.0734264	0.318074
0.199374	0.121714	0.0454871	0.215122	0.283207
0.125093	0.0847906	0.138781	0.0822461	0.0283207
0.0397803	0.057023	0.243839	0.680812	0.0585794
0.08159	0.0617952	0.116915	0.0356451	0.354055
0.104799	0.0522469	0.285328	0.118807	0.114549
0.0623789	0.0452773	0.0737163	0.23241	0.0630503
0.16231	0.0186885	0.111849	0.256703	0.317662
0.0602274	0.040898	0.123598	0.141787	0.515892
0.13463	0.0816587	0.0337835	0.190402	0.185718
0.0530709	0.0444533	0.395682	0.0652934	0.186923
0.0717632	0.252445	0.0581827	0.134218	0.295293
0.0785534	0.0328832	0.413809	0.0465705	0.432013
0.748699	0.0116999	0.111559	0.863066	0.037583
0.7458	0.0381323	0.0583505	0.100557	0.146441
0.13373	0.0226482	0.0682383	0.0562295	0.14023
0.326787	0.0964179	0.163531	0.348363	0.1635
0.364996	0.0296521	0.120745	0.0618601	0.213809
0.082063	0.0236896	0.0844282	0.397742	0.652857
0.066453	0.0148737	0.0361028	0.0421607	0.74139
0.0424353	0.0175975	0.207904	0.267689	0.218112
0.128206	0.0777295	0.116838	0.767376	0.134035
0.325872	0.0353552	0.113878	0.151064	0.206226
0.264881	0.103727	0.0457618	0.0563821	0.145525
0.134997	0.0266575	0.119554	0.141939	0.111254
0.102617	0.0348249	0.0570687	0.155505	0.154925
0.0592813	0.0143664	0.0625772	0.0503853	0.159213
0.790372	0.253635	0.0670176	0.101091	0.126314
0.22446	0.0275082	0.273503	0.0582437	0.134432
0.255467	0.0368391	0.0505226	0.364263	0.309545
0.166369	0.0172122	0.145495	0.394232	0.120653
0.250477	0.099958	0.343206	0.118013	0.038941
0.516869	0.069276	0.18323	0.17612	0.338689
0.139178	0.0407454	0.259861	0.0319066	0.166522
0.110384	0.045861	0.368444	0.321431	0.107713
0.252873	0.0267491	0.524926	0.415076	0.172656
0.674434	0.0256847	0.321324	0.270893	0.240467
0.280339	0.136492	0.0975814	0.0530404	0.224216
0.126665	0.0571717	0.0637827	0.0462501	0.0633555
0.103914	0.0654421	0.122469	0.260319	0.176455
0.0440223	0.0311627	0.179629	0.0963302	0.0871138
0.733898	0.096128	0.115892	0.309468	0.126818
0.0783246	0.0165255	0.0719463	0.0604105	0.250797
0.0641794	0.0331579	0.382437	0.201724	0.0608072
0.119585	0.0181163	0.193668	0.21976	0.513512
0.112688	0.0849775	0.0851759	0.102266	0.652583
0.0702373	0.0399252	0.496498	0.202396	0.142367
0.272389	0.0431029	0.0367437	0.159197	0.181415
0.185382	0.0162089	0.226139	0.140917	0.141085
0.367453	0.0252956	0.158465	0.0421607	0.17644
1.0978	0.0323491	0.202914	0.0957351	0.758648
0.257847	0.0737888	0.0699626	0.184329	0.18143
0.0559243	0.0226673	0.0521859	0.0673838	0.596613
0.492515	0.0802014	0.0682841	0.0865034	0.477287
0.160998	0.0331083	0.0491188	0.076936	0.119005
0.172976	0.0134661	0.187457	0.0409094	0.0913863
0.132876	0.0461166	0.336004	0.252094	0.366278
0.618936	0.0192035	0.0349279	0.22948	0.201221
0.206867	0.022282	0.167361	0.394751	0.388434
0.55906	0.0258068	0.245441	0.0843824	0.41622
0.626474	0.0388266	0.316686	0.0303044	0.196689
0.231434	0.017937	0.255619	0.185306	0.103197
0.480156	0.0341459	0.0742657	0.0796674	0.0798505
0.199481	0.023991	0.0353552	0.0971847	0.19118
0.549065	0.0178225	0.159411	0.267445	0.0930648
0.0838025	0.0659533	0.0534218	0.0853895	0.0596933
0.0722057	0.0546235	0.181903	0.035523	0.343709
0.132906	0.0405051	0.0788739	0.0948348	0.131914
0.117006	0.0493057	0.13901	0.0506752	0.382071
0.375937	0.0302052	0.0531777	0.105898	0.0788281
0.0387274	0.0417983	0.0699321	0.222248	0.251118
0.125765	0.0151637	0.231891	0.682719	0.465293
0.0686961	0.0382963	0.107591	0.230289	0.129076
0.210132	0.0764591	0.217777	0.224628	0.0608988
0.0897536	0.0332532	0.253986	0.135805	0.143969
0.220005	0.0344892	0.0995956	0.154803	0.166857
0.286427	0.0239796	0.0890211	0.447196	0.208316
0.167941	0.0492866	0.135485	0.645411	0.396475
0.0344244	0.0387388	0.0913863	0.191104	0.354772
0.123186	0.127527	0.0672465	0.447654	0.515969
0.0562905	0.107183	0.0650492	0.0516365	0.198245
0.114794	0.0381361	0.0453956	0.356222	0.362539
0.268925	0.0156214	0.148028	0.424842	0.606455
0.323857	0.0402457	0.087892	0.588876	0.572427
0.104341	0.0119516	0.399054	0.301823	0.261341
0.108827	0.143343	0.0988937	0.135836	0.076997
0.123812	0.0451934	0.263569	0.550484	0.131685
0.20795	0.0262379	0.0390936	0.109773	0.651148
0.0464179	0.0182193	0.0984817	0.53785	0.254261
0.864866	0.0515259	0.135927	0.607996	0.150759
0.1523	0.060605	0.242191	0.557778	0.140856
0.302205	0.0319562	0.161669	0.169726	0.130053
0.0551308	0.0419699	0.189303	0.638697	0.382345
1.10027	0.025906	0.111803	0.0856031	0.203281
0.868528	0.0552682	0.139498	0.352682	0.11284
0.319936	0.0576181	0.0706188	0.485405	0.163699
0.0350042	0.0565728	0.0717784	0.469352	0.524269
0.11722	0.177169	0.0675364	0.337896	0.808362
0.623224	0.0367857	0.154253	0.046952	0.107012
0.122255	0.0284466	0.275425	0.0739605	0.133333
0.0521401	0.0673724	0.0510567	0.172015	0.234073
0.0518196	0.0380751	0.482124	0.217182	0.136629
0.236713	0.0280041	0.120424	0.682826	0.294392
0.784207	0.0139582	0.127703	0.220249	0.389914
0.153674	0.0649195	0.229465	0.254765	0.588022
0.058381	0.0217288	0.194537	0.0505379	0.328725
0.155932	0.0092813	0.234363	0.0394598	0.281971
0.879667	0.0189937	0.0610971	0.0681315	0.20444
0.23032	0.0315175	0.127108	0.0487678	0.175509
0.0425879	0.0721103	0.16405	0.047425	0.308949
0.120027	0.0289807	0.0947585	0.0704814	0.499001
0.0838483	0.134943	0.11249	0.0563058	0.178607
0.104036	0.0316281	0.142214	0.402289	0.160113
0.34258	0.031796	0.383001	0.300694	0.0886702
0.0518654	0.072755	0.0487984	0.207279	0.205158
0.178286	0.0838102	0.0476692	0.0347753	0.455558
0.277089	0.0471733	0.15935	0.0575265	0.302724
0.194629	0.0125811	0.413809	0.408652	0.987259
0.500343	0.0581521	0.108797	0.561761	0.244114
0.0518502	0.0670748	0.203677	0.238788	0.40911
0.102525	0.0193103	0.262287	0.22295	0.443488
0.100786	0.0433356	0.25069	0.0568856	0.287495
0.167041	0.0391203	0.126925	0.0496834	0.174182
0.0553445	0.0348211	0.0686656	0.483223	0.0499428
0.0709087	0.0526322	0.381415	0.178058	0.45655
0.126116	0.0350042	0.0979629	0.0860914	0.649348
0.799619	0.00791562	0.133577	0.127459	0.903883
0.19585	0.0919432	0.2804	0.0300755	0.21825
0.0715953	0.0108034	0.215763	0.0440528	0.10576
0.0609751	0.0158999	0.444862	0.270817	0.0974899
0.0889143	0.0986572	0.536873	0.187381	0.130068
0.29369	0.0344701	0.250156	0.39707	0.153307
0.210895	0.034535	0.115328	0.155825	0.237278
0.619181	0.0861753	0.308995	0.298848	0.347845
0.240772	0.0270695	0.102602	0.134035	0.340215
0.255192	0.030518	0.0941939	0.188632	0.126253
0.0867323	0.0339475	0.16524	0.14345	0.0787366
0.0877241	0.0214466	0.0810712	0.414389	0.177127
0.343847	0.029633	0.146822	0.173816	0.188479
0.141634	0.0679179	0.0371252	0.0622568	0.332799
0.0661326	0.0205463	0.240314	0.088716	0.0430457
0.660395	0.0244602	0.0721141	0.285054	0.0768902
0.0727092	0.0161479	0.171969	0.110719	0.0592508
0.276188	0.0202106	0.14374	0.126223	0.651637
0.388388	0.0216411	0.172168	0.135821	0.518639
0.295506	0.0126497	0.0843214	0.062211	0.778698
0.0458076	0.0158427	0.304738	0.217853	0.151049
0.6392	0.0395552	0.312337	0.121798	0.357565
0.474342	0.0498436	0.323308	0.0953231	0.0719158
0.429221	0.0272374	0.169894	0.105409	0.225834
0.125963	0.0476425	0.571633	0.21709	0.0696727
0.0660258	0.0136416	0.0654154	0.101747	0.178378
0.144442	0.0253338	0.0761578	0.250187	0.261952
0.482536	0.0289426	0.101808	0.124849	0.216098
0.0733196	0.0279049	0.308675	0.0838941	0.993286
0.145052	0.0287137	0.187106	0.779278	0.0717479
0.0761883	0.0532807	0.149508	0.188983	0.0744793
0.21593	0.0599527	0.211337	0.209522	0.223362
0.123842	0.1299	0.0574807	0.247028	0.690532
0.217197	0.103449	0.0480049	0.323384	0.412085
0.11191	0.0345083	0.0987411	0.13959	0.0542306
0.0315862	0.0610819	0.297887	0.0979934	0.319661
0.056611	0.059266	0.0862745	0.412222	0.140536
0.301015	0.0960632	0.0888533	0.134691	0.200259
0.123522	0.0780461	0.0829938	0.390204	0.0680705
0.199924	0.0265354	0.0647898	0.419318	0.565347
0.0564431	0.00957504	0.284245	0.214969	0.221378
0.272236	0.00896086	0.128573	0.46894	0.344198
0.0876478	0.0511864	0.0595407	0.177218	0.429862
0.107836	0.0133631	0.107225	0.191196	0.371618
0.971237	0.0594568	0.188983	0.0387579	0.233341
0.0401007	0.0713283	0.175097	0.382696	0.0625315
0.703883	0.018986	0.258259	0.251774	0.485969
0.151766	0.0238613	0.0671855	0.775647	0.691112
0.178164	0.0114405	0.146563	0.157092	0.490501
0.139422	0.0681926	0.242206	0.232486	0.665278
0.0941024	0.0416953	0.145678	0.197299	0.0856489
0.137438	0.0856184	0.499992	0.0845045	0.545006
0.0725109	0.08682	0.0301061	0.239872	0.204791
0.221607	0.0465019	0.238209	0.315724	0.0897078
0.219791	0.0596818	0.075761	0.103319	0.215793
0.105943	0.0604448	0.263294	0.385565	0.0755474
0.0512398	0.0480621	0.258595	0.254566	0.197803
0.113115	0.0358473	0.0696727	0.22652	0.95668
0.0784314	0.00957122	0.117464	0.111208	0.565209
0.146181	0.0466011	0.0607156	0.200565	0.171511
0.279164	0.0165713	0.0995956	0.298955	0.332021
0.0666972	0.0466278	0.227878	0.0963149	0.13698
0.120943	0.0618219	0.0468147	0.0497902	0.173892
0.318807	0.0661135	0.0899519	0.513512	0.464927
0.229541	0.0442321	0.0663462	0.212451	0.0923323
0.87686	0.0803426	0.130175	0.0977951	0.287999
0.0653391	0.0877279	0.0805371	0.219287	0.219242
0.348775	0.0377661	0.14313	0.345708	0.0341955
0.104005	0.0222553	0.164691	0.0875257	0.168856
0.137224	0.0084535	0.0300145	0.255772	0.0641184
0.28072	0.126047	0.244678	0.255589	0.0569162
0.111376	0.0338865	0.253651	0.0536202	0.340002
0.394522	0.126951	0.0583352	0.493675	0.581628
0.0618601	0.0448997	0.156512	0.411185	0.339345
0.0607462	0.0243992	0.0491646	0.432303	0.293614
0.83386	0.0528763	0.121675	0.422477	0.308049
0.0365148	0.0484703	0.22208	0.105043	0.230259
0.280064	0.0273136	0.210773	0.183627	0.299733
0.240528	0.0582895	0.368856	0.0984665	0.13724
0.180819	0.0513924	0.1205	0.244938	0.252949
0.0891585	0.0101358	0.0519417	0.0514229	0.374319
0.168048	0.0768902	0.120912	0.0843214	0.134127
0.118975	0.072221	0.163226	0.112657	0.269032
0.603052	0.00908293	0.182483	0.129473	0.898283
0.4439	0.0196384	0.110979	0.0880751	0.48304
0.176455	0.0122301	0.0831312	0.345876	0.462058
0.0974136	0.0184062	0.121889	0.101823	0.353048
0.108217	0.0136759	0.102266	0.232654	0.188647
0.291737	0.0167773	0.0431983	0.280888	0.35668
0.0848707	0.0346418	0.263218	0.208301	0.114672
0.273411	0.0330854	0.0901503	0.839384	0.0700694
0.0543374	0.0242771	0.0338293	0.283131	0.117021
0.344274	0.0248341	0.134249	0.384253	0.227008
0.411429	0.0267338	0.134874	0.320439	0.864607
0.328923	0.0255665	0.0632944	0.175418	0.385443
0.236545	0.0366941	0.290562	0.172534	0.0409705
0.21529	0.0205577	0.470436	0.192889	0.0790112
0.213413	0.100435	0.061387	0.0606394	0.321874
0.0560464	0.0566606	0.222873	0.260182	0.161349
0.0659495	0.106455	0.0723888	0.117037	0.161669
0.132082	0.125143	0.257801	0.0924544	0.0741588
0.0498817	0.0508812	0.224384	0.0977188	0.214298
0.312367	0.011696	0.0885023	0.0678874	0.220111
0.0930343	0.0262341	0.0915084	0.0674144	0.154726
0.204898	0.0689326	0.362844	0.437797	0.241398
0.588022	0.0387427	0.13611	0.396323	0.17229
0.0549935	0.0521363	0.150622	0.158755	0.175113
0.189395	0.0171015	0.0776532	0.170535	0.0709545
0.0411841	0.0279545	0.251255	0.156909	0.185885
0.188556	0.0591707	0.092546	0.0788434	0.55671
0.141283	0.0148737	0.0995804	0.0848859	0.49987
0.181827	0.138632	0.476905	0.0826123	0.172534
0.748638	0.125509	0.271794	0.0349584	0.216648
0.373053	0.132326	0.216205	0.272145	0.14493
0.42356	0.0343748	0.0522622	0.283024	0.498802
0.0969406	0.0323072	0.0885328	0.049958	0.345174
0.0629435	0.0241665	0.245884	0.190692	1.17121
0.12781	0.0357061	0.06215	0.0505074	0.25304
0.88159	0.0449836	0.0471351	0.473564	0.0561532
0.0701915	0.0135767	0.0739757	0.174289	0.203815
0.232807	0.0428969	0.116365	0.0634012	0.118685
0.146044	0.0793355	0.0363012	0.449134	0.297215
0.214969	0.0284428	0.0531472	0.316655	0.146777
0.249271	0.0128786	0.353429	0.447868	0.591653
0.34081	0.0196613	0.264134	0.242695	0.337865
0.461707	0.0271	0.0359197	0.0837568	0.352163
0.207584	0.0463073	0.0352789	0.0849165	0.301671
0.138537	0.047425	0.282719	0.109682	1.31069
0.146868	0.0169184	0.0610056	0.126543	0.338582
0.385931	0.0181506	0.112734	0.31545	0.336309
0.180713	0.0214084	0.0333257	0.0760204	0.0879988
0.189609	0.0705234	0.173144	0.103929	0.0770581
0.522866	0.0807584	0.0872206	0.0634012	0.0617533
0.0464179	0.0820058	0.257542	0.268406	0.325246
0.132357	0.0427176	0.0822004	0.0949416	0.25037
0.197589	0.0634165	0.411261	0.407736	0.107897
0.782513	0.0162089	0.406516	0.320668	0.91957
0.137316	0.0275425	0.287968	0.273152	0.603769
0.0561379	0.0191539	0.140719	0.226047	0.174304
0.699382	0.0199588	0.0764019	0.071809	0.4336
0.378668	0.0165599	0.159945	0.441474	0.300145
0.214618	0.02533	0.171771	0.140124	0.702312
0.052903	0.0376173	0.0428321	0.181109	0.330037
0.233021	0.0230602	0.0519722	0.0424353	0.611337
0.0735943	0.0102464	0.27808	0.0694896	0.36672
0.0578775	0.0104372	0.0432746	0.200443	0.171054
0.0504158	0.106645	0.181857	0.237217	0.0601358
0.311116	0.127504	0.0662242	0.568582	0.199542
0.0686809	0.0419089	0.04654	0.0542153	0.0785229
0.10341	0.0373732	0.152285	0.11194	0.149569
0.0993057	0.0129206	0.199756	0.398047	0.172625
0.118944	0.0138552	0.0935531	0.0634623	0.281102
0.272465	0.022385	0.0640879	0.125826	0.173495
0.124788	0.0154612	0.252094	0.520272	0.0825208
0.128389	0.0093843	0.117906	0.0949264	0.350683
0.0392767	0.0530022	0.0415656	0.0876936	0.299184
0.164767	0.0153582	0.0321355	0.11751	0.417899
0.112932	0.0480583	0.195621	0.0619059	0.209964
0.278309	0.12948	0.215473	0.300069	0.231144
0.328588	0.0181735	0.123201	0.395636	0.249149
0.131502	0.0698749	0.438697	0.0819257	0.0897841
0.247303	0.0297932	0.249897	0.199832	0.345602
0.128695	0.0337644	0.18233	0.076463	0.220691
0.136172	0.0215381	0.152178	0.135943	0.39765
0.320623	0.0390517	0.0545968	0.452445	0.25684
0.0707408	0.0501717	0.102098	0.457435	0.251148
0.21973	0.0269055	0.471855	0.39527	0.681453
0.435401	0.0151217	0.191363	1.1556	0.231159
0.509636	0.0226711	0.341604	0.194842	0.399969
0.0598611	0.0234493	0.0589609	0.18143	0.576242
0.344869	0.0469635	0.132845	0.236133	0.0531319
0.0415045	0.0462692	0.201694	0.221744	0.182788
0.489555	0.0347372	0.127825	0.225498	0.320958
0.108217	0.0575227	0.122576	0.123033	0.337469
0.0869917	0.063447	0.25127	0.166766	0.0396582
1.01378	0.0676661	0.0881209	0.0861677	0.097322
0.990127	0.0374838	0.295338	0.287388	0.0663767
0.222324	0.0109483	0.0772564	0.0602121	0.192676
0.0852827	0.0609483	0.111345	0.253147	0.17821
0.19353	0.00946059	0.304143	0.392279	0.14966
0.116793	0.0252728	0.0429847	0.350652	0.247883
0.236744	0.0157359	0.291127	0.138827	1.2856
0.0992599	0.0270314	0.0572976	0.0838331	0.13753
0.653285	0.0956359	0.284092	0.223911	0.483223
0.485939	0.0370146	0.142397	0.124956	0.620203
1.48301	0.0155413	0.32929	0.0728618	0.47718
0.0654917	0.0373007	0.061387	0.0825513	0.244999
0.177874	0.0181621	0.238727	0.0292668	0.167102
0.229114	0.0126192	0.110582	0.0907454	0.554849
0.262226	0.016453	0.107958	0.458045	0.153201
0.114641	0.0126764	0.092958	0.238727	0.558129
0.088014	0.099733	0.168505	0.0611124	0.0348821
0.400961	0.095964	0.174548	0.144823	0.208194
0.326009	0.0486725	0.10782	0.233494	0.103883
0.350622	0.0364614	0.251759	0.243763	0.557977
0.857252	0.117903	0.264149	0.253346	0.47425
0.149935	0.0413024	0.0749828	0.190112	0.877592
0.51162	0.0303426	0.331762	0.0850996	0.406241
0.154421	0.0357633	0.161288	0.04065	1.27439
0.414847	0.0169299	0.0409094	0.257771	0.0430762
0.458015	0.0255016	0.047425	0.246784	0.15108
0.0754711	0.0291943	0.121889	0.178515	0.553536
0.172915	0.108282	0.275532	0.0373693	0.171557
0.501701	0.0842222	0.244053	0.112718	0.0519875
0.0542	0.0374418	0.140398	0.396445	0.241154
0.126497	0.0458457	0.0471809	0.19707	0.163973
0.519783	0.510613	0.054551	0.241001	0.0749218
0.373373	0.15119	0.161929	0.105074	0.218265
0.136538	0.0267605	0.292988	0.111955	0.344732
0.143587	0.0505798	0.152056	0.032929	0.512413
0.584314	0.0285801	0.0440833	0.17229	0.583978
0.329717	0.0278859	0.126665	0.280247	0.27538
0.0433204	0.0444343	0.0675212	0.283436	0.420264
0.0982528	0.0236133	0.0725414	0.065919	0.228382
0.0782177	0.0405509	0.0550088	0.103349	0.11664
0.474739	0.0166171	0.0411536	0.160555	0.136904
0.165057	0.0682956	0.316304	0.146715	0.192844
0.388251	0.0187152	0.211231	0.102724	0.0644388
1.13317	0.00803006	0.151843	0.118883	0.248981
0.829114	0.0595254	0.0525978	0.0534066	0.504997
0.0380713	0.091577	0.134997	0.380301	0.262501
0.464454	0.0233883	0.365408	0.0766918	0.448722
0.127092	0.124662	0.495506	0.371511	0.479103
0.14583	0.0148661	0.110872	0.249165	0.323476
0.158419	0.118326	0.0674449	0.159823	0.469459
0.0774548	0.019089	0.0666514	0.2551	0.0906233
0.293355	0.0495689	0.716762	0.0615244	0.412848
0.0730755	0.030972	0.256077	0.270527	0.450782
0.690196	0.0423476	0.224796	0.224445	0.205493
0.73785	0.0349241	0.0385138	0.0915694	0.0835126
0.064271	0.0258526	0.082887	0.385245	0.07364
0.083772	0.0521553	0.0379644	0.1187	0.810727
0.200443	0.0177195	0.0537423	0.0559091	0.16791
1.51937	0.140005	0.0597696	0.0908522	0.039704
0.0886702	0.0952392	0.119753	0.153506	0.155734
0.112764	0.167605	0.0537118	0.0443275	0.14757
0.0932631	0.0142329	0.0794842	0.0359503	0.209018
0.255909	0.0559319	0.103487	0.0569314	0.0832837
0.609216	0.102476	0.130282	0.151858	0.216068
0.0488899	0.053975	0.0627909	0.126101	0.193729
0.651789	0.063386	0.0870222	0.301274	0.163256
0.215534	0.0221675	0.0757916	0.0780499	0.371435
0.466011	0.0225528	0.0899672	0.0996872	0.558663
0.169497	0.0479286	0.112062	0.306584	0.344366
0.0876631	0.0126421	0.049424	0.214923	0.210895
0.47187	0.0203555	0.314122	0.356115	0.220661
0.115236	0.0318112	0.135943	0.0572519	0.734203
0.0779736	0.0356451	0.0996262	0.176364	0.262135
0.534615	0.0759327	0.226719	0.364553	0.247822
0.161944	0.0293011	0.0314336	0.0704967	0.122133
0.0796521	0.0967308	0.43125	0.0406958	0.460121
0.395041	0.0299687	0.0937667	0.0728923	0.291051
0.0559701	0.0472381	0.0363165	0.299458	0.154421
0.0673381	0.0076257	0.200519	0.148608	0.0651865
0.0879835	0.0155947	0.149111	0.216358	0.130816
0.0641642	0.236248	0.0481727	0.306371	0.223301
0.551904	0.0175669	0.0411688	0.337453	0.026215
0.404776	0.144717	0.0554818	0.147204	0.182483
0.604486	0.0286679	0.351797	0.0507973	0.328649
0.0660868	0.0545167	0.134432	0.0420691	0.186069
0.150118	0.0335279	0.343374	0.272251	0.668437
0.172534	0.0159342	0.0423743	0.279011	0.133059
0.138262	0.0448882	0.206317	0.320043	0.223972
1.0799	0.0486877	0.0665751	0.070161	0.146944
0.0885481	0.0304646	0.356222	0.254704	0.292042
0.256352	0.0156825	0.0485389	0.263752	1.1926
0.0439155	0.0162509	0.0382849	0.412741	0.194919
0.204868	0.0550088	0.126177	0.0664683	0.183673
0.258457	0.0334173	0.0924239	0.10016	0.336538
0.0900435	0.0186351	0.206638	0.18291	0.759579
0.0828565	0.0352293	0.227146	0.431998	0.0324102
0.0603037	0.0501564	0.0594949	0.368261	0.546715
0.393133	0.0145075	0.207614	0.319936	0.157458
0.118608	0.0425307	0.059556	0.100206	0.189761
0.136706	0.0812581	0.0548409	0.219699	0.673381
0.175586	0.0241894	0.0588998	0.311681	0.319966
0.299901	0.109064	0.196628	0.587228	0.390463
0.0523384	0.115904	0.0549477	0.330251	0.0545815
0.291051	0.0443542	0.0640726	0.0699321	0.164446
0.080415	0.0225872	0.284047	0.119799	0.205142
0.0968185	0.0229763	0.312764	0.160525	0.333333
0.140688	0.0630274	0.192462	0.128923	0.125216
0.0591287	0.0218318	0.258381	0.0443122	0.193851
0.0562448	0.0512169	0.0635996	0.341039	0.132097
0.248631	0.085996	0.0329747	0.131701	0.177035
0.227619	0.0935721	0.0369574	0.0450294	1.1481
0.0651408	0.0214389	0.051545	0.280018	0.157214
0.964218	0.0551995	0.0865187	0.157107	0.204746
0.10634	0.0534066	0.212345	0.54168	0.331853
0.261555	0.00902571	0.111269	0.122805	0.108705
0.0766613	0.0879568	0.0772717	0.127443	0.460395
0.663188	0.0479438	0.0847944	0.100801	1.12892
0.613901	0.0420729	0.0997787	0.117952	0.343572
0.604974	0.0569734	0.249012	0.934081	0.56669
0.947219	0.0590753	0.268696	0.199878	0.0570687
0.103136	0.0364614	0.0462043	0.172137	0.335821
0.0912642	0.0173877	0.233036	0.102678	0.114641
0.172885	0.0344778	0.193454	0.0796368	0.209842
0.340551	0.0265888	0.134188	0.136797	0.0895094
0.156329	0.0189288	0.0674907	0.203784	0.30425
0.109789	0.0458915	0.0331426	0.0749828	0.333227
0.162493	0.0454032	0.0478523	0.0455024	0.730571
0.0463111	0.0445068	0.0931411	0.177981	0.11458
1.168	0.0454795	0.245686	0.252003	0.379049
0.101747	0.0138628	0.128893	0.0661784	0.382422
0.815518	0.0227321	0.135271	0.0508583	0.0619059
0.114824	0.0794194	0.183581	0.1084	0.0579995
0.120943	0.0202983	0.0869459	0.164279	0.101244
0.115648	0.0235866	0.0467079	0.435584	0.229618
0.0765698	0.0119135	0.0450904	0.0478065	0.264607
0.0445716	0.0220645	0.0857404	0.0378729	0.360128
0.386465	0.0868277	0.135058	0.1944	0.545174
0.183581	0.0359083	0.0564279	0.572213	0.812329
0.173754	0.0322118	0.163256	0.0580301	0.115251
0.194186	0.0220226	0.244862	0.295781	0.156435
0.150164	0.0381361	0.0498665	0.0785534	0.319585
0.417227	0.012974	0.0452735	0.0722667	0.289006
0.215488	0.0127298	0.217075	0.145296	0.172198
0.314321	0.035462	0.122423	0.046479	0.97818
0.043122	0.0448234	0.0417639	0.475441	0.0655222
0.0429694	0.1159	0.067628	0.279438	0.331426
0.155489	0.0175975	0.0649119	0.0359045	0.0600137
0.159762	0.021603	0.221958	0.428168	0.197986
0.841321	0.0219348	0.0352331	0.160632	0.252995
0.914061	0.028893	0.168643	0.0433814	0.290532
0.163439	0.0105974	0.296452	0.0966964	0.442466
0.053315	0.0983101	0.0590372	0.0572824	0.482795
0.280598	0.0565652	0.15198	0.294423	0.179385
0.443015	0.0130617	0.0891432	0.300481	0.169039
0.822766	0.0414549	0.0969406	0.159991	0.425299
0.0429236	0.0152781	0.227466	0.0585641	0.602274
0.107134	0.0517929	0.103365	0.0468299	0.480522
0.458518	0.016125	0.0468452	0.309941	0.22948
0.541176	0.0314832	0.0656443	0.385168	0.156252
0.24622	0.0099527	0.0531624	0.216083	0.156222
0.17966	0.116102	0.245747	0.0572366	0.667002
0.519905	0.0604906	0.155764	0.117205	0.0449531
0.185611	0.0370451	0.36231	0.0746166	0.0599985
0.123217	0.0213245	0.110445	0.290639	0.368704
0.0455787	0.0852674	0.0506294	0.346792	0.187976
0.0770581	0.0392195	0.0538186	0.0431983	0.261128
0.117632	0.0250858	0.0589151	0.491249	0.0455329
0.0848402	0.150603	0.040177	0.550408	0.145068
0.199908	0.0172618	0.0499733	0.184512	0.688762
0.1234	0.0137369	0.178042	0.106065	0.162387
0.127672	0.0197223	0.118166	0.114244	0.261204
0.106996	0.0746128	0.224506	0.131762	0.0652018
0.190524	0.124403	0.186816	0.0508125	0.339269
0.178943	0.120912	0.0379339	0.383368	0.233097
0.401816	0.0282025	0.0777447	0.2	0.425696
0.436454	0.0307431	0.135195	0.0355077	0.0806592
0.284108	0.00921263	0.315389	0.0291752	0.0351263
0.17467	0.049939	0.298024	1.09505	0.181079
0.270085	0.0174144	0.103868	0.610758	0.329503
0.553048	0.0346036	0.104921	0.106691	0.103532
0.141665	0.018555	0.0380407	0.231495	0.540322
0.118929	0.0364881	0.0536965	0.0648051	0.0661173
0.521675	0.0727207	0.157351	0.0875258	0.0961013
0.0978866	0.00868238	0.139681	0.0993668	0.508248
0.181048	0.0103723	0.0411841	0.13669	0.229267
0.161318	0.0585374	0.162799	0.183062	0.118669
0.494728	0.045449	0.0531472	0.240467	0.425376
0.0541695	0.0876364	0.0954604	0.119219	0.293507
0.1243	0.0779583	0.0850233	0.0453803	0.338415
0.99266	0.027657	0.098146	0.37702	0.522621
0.354391	0.0440909	0.169512	0.353796	0.346578
0.575052	0.0467803	0.0422217	0.254597	0.284443
0.909728	0.018246	0.0692607	0.354009	0.474449
0.255528	0.0323034	0.0785534	0.217868	0.371679
0.385168	0.0345693	0.0953231	0.0303502	0.0849622
0.547387	0.0134203	0.174685	0.178805	0.460121
0.310735	0.0683108	0.284352	0.0453803	0.565957
0.915297	0.017422	0.0735943	0.259739	0.0596628
0.498146	0.024197	0.0987106	0.413199	0.219867
0.641993	0.046994	0.0316777	0.515175	0.197543
0.0489662	0.0273747	0.0892958	0.367941	0.198672
0.0449226	0.0128061	0.255421	0.483207	0.315328
0.191302	0.0764286	0.181979	0.805631	0.566033
0.478614	0.0219615	0.117998	0.309621	0.280659
0.0938582	0.0150835	0.220325	0.0684977	0.063508
0.285924	0.0377165	0.0923323	0.0945754	0.569467
0.101045	0.201057	0.179049	0.0964218	0.377768
0.0407721	0.0392004	0.356817	0.0800336	0.147707
0.915282	0.0564431	0.0669261	0.0630655	0.112444
0.439429	0.0124628	0.0733654	0.0566567	0.486275
1.1839	0.0101663	0.279072	0.245426	0.158633
0.289006	0.0238079	0.362219	0.348653	0.227863
0.779446	0.100156	0.0604562	0.157794	0.36347
0.144717	0.0462272	0.28426	0.0953384	0.355673
0.0683452	0.0399939	0.125002	0.180148	0.030396
0.353185	0.0126001	0.131334	0.0544442	0.308095
0.205829	0.0417792	0.112169	0.154726	0.79408
0.219974	0.0448005	0.0426642	0.341802	0.350622
0.134569	0.0195201	0.162219	0.286366	0.291051
0.332265	0.115942	0.131701	0.12134	0.325383
0.614527	0.0170214	0.0974136	0.03505	0.782193
0.221241	0.0154917	0.0437781	0.109865	0.666117
0.274281	0.0413596	0.292775	0.0317845	0.0424659
1.17427	0.0111124	0.0860761	0.431479	0.201801
0.531289	0.0970626	0.0497749	0.121538	0.199527
0.368688	0.0250477	0.0704662	0.104784	0.202792
0.0887312	0.0284352	0.194141	0.252094	0.499062
0.109392	0.0305066	0.289158	0.312902	0.234607
0.162768	0.0420272	0.200732	0.192309	0.36759
0.571374	0.0193103	0.343648	0.0497749	0.104921
0.943328	0.0315442	0.0546883	0.292164	0.306035
0.54493	0.0840925	0.040238	0.121904	0.195224
0.293889	0.0587358	0.205173	0.0728161	0.074464
0.052842	0.173182	0.145739	0.0528267	0.250706
0.334463	0.0204891	0.0439918	0.0889754	0.522911
0.149157	0.0497406	0.106188	0.420706	0.448234
0.56434	0.0794804	0.122271	0.308553	0.175265
0.0446326	0.0532235	0.1514	0.546624	0.208591
0.236301	0.0542954	0.271412	0.371695	0.190448
0.766079	0.0377546	0.0662242	0.260655	0.0724041
0.692515	0.0872244	0.0432136	0.100526	0.698146
0.0931411	0.0164225	0.0864576	0.293797	0.295308
0.114702	0.116297	0.0683909	0.239994	0.256382
0.106523	0.0155032	0.0495613	0.623667	0.0625925
0.0772107	0.0317159	0.0614786	0.166049	0.0400702
0.685649	0.0142557	0.13785	0.0429389	0.146731
0.357336	0.0833677	0.0297093	0.465187	0.139055
0.141421	0.014889	0.163073	0.0390021	0.188968
0.114153	0.0353666	0.117906	0.126772	0.248615
0.0521553	0.0442321	0.126467	0.0528878	0.230701
0.15671	0.0220493	0.0370336	0.0665293	0.122515
0.0915389	0.0390784	0.177264	0.0691081	0.075761
0.264378	0.055417	0.0440528	0.158831	0.50518
0.145037	0.0400893	0.0305638	0.0686503	0.133623
0.426444	0.0276722	0.0661173	0.0623026	0.114504
0.0588693	0.101377	0.0489815	0.10164	0.109667
0.281193	0.105211	0.0574502	0.154452	0.239811
0.268147	0.104662	0.156832	0.111604	0.143954
0.289006	0.012974	0.132845	0.0291905	0.134096
0.135805	0.0520562	0.0390784	0.185443	0.144656
0.379355	0.0852102	0.0648203	0.0334478	0.754086
0.0809949	0.047715	0.0957046	0.564157	0.182116
0.407507	0.0147402	0.0623941	0.0330358	0.065507
0.32546	0.00873579	0.0633707	0.221118	0.409415
0.945754	0.0143893	0.193149	0.358221	0.0664988
0.894041	0.0509194	0.127871	0.105776	0.0436866
0.163668	0.0239147	0.28249	0.113603	0.26598
0.104662	0.0355726	0.0892348	0.375326	0.264515
0.387045	0.0470626	0.0805371	0.0511788	0.1149
0.149035	0.0249485	0.0643168	0.0603037	0.360098
0.3196	0.11693	0.171664	0.05626	0.464012
0.0573129	0.0168498	0.118334	0.427832	0.325414
0.171069	0.0472457	0.163195	0.368231	0.0708629
0.141344	0.058114	0.0630045	0.170947	0.736721
0.380224	0.0701114	0.113115	0.115511	0.237583
0.0890822	0.0290303	0.230838	0.131106	0.0936446
0.337316	0.030209	0.121675	0.0483864	0.267994
0.862409	0.109388	0.0600595	0.132952	0.283314
0.447242	0.0369306	0.0677653	0.123598	0.256947
0.0340429	0.0199588	0.196353	0.0444343	0.436255
0.27393	0.0372129	0.0631113	0.138537	0.311711
0.242466	0.0251316	0.059617	0.0459144	0.192111
0.186877	0.0217365	0.222446	0.180652	0.407813
0.274296	0.0288357	0.190188	0.0334783	0.245792
0.63801	0.044213	0.241672	0.138094	0.259205
0.296513	0.0376631	0.240818	0.0539406	0.365545
0.362829	0.0439651	0.0670481	0.281117	0.0883345
0.659815	0.0159533	0.071046	0.116594	0.151568
0.0797284	0.0117571	0.0319677	0.0931258	0.496773
0.595727	0.0549058	0.155825	0.0725566	0.838071
0.420249	0.0418822	0.114702	0.0948196	0.197726
0.656321	0.0767987	0.0349889	0.0903182	0.319387
0.390631	0.0326658	0.0445258	0.662181	0.16437
0.104677	0.0286374	0.188754	0.481621	1.4548
0.172747	0.0508431	0.0756085	0.209613	0.101869
0.493019	0.0174258	0.201694	0.144091	0.333837
0.0430762	0.0384108	0.095201	0.153155	0.856565
0.276677	0.0184443	0.0570687	0.487724	0.0705882
0.759274	0.0375334	0.130922	0.0788739	0.0768292
0.397742	0.0676165	0.276905	0.0927291	0.347936
0.229328	0.0358625	0.100282	0.0751049	0.156664
0.0918593	0.0166819	0.232883	0.0401312	0.117296
0.53756	0.210006	0.0694743	0.224949	0.315389
0.10602	0.11313	0.20145	0.162783	0.247074
0.663066	0.0779431	0.17911	0.0686046	0.487449
0.480598	0.0208705	0.1187	0.0354925	0.353414
0.854292	0.0135195	0.0303807	0.0798199	0.304417
0.228489	0.0287556	0.109224	0.266194	0.42118
0.0593271	0.0252842	0.0295262	0.0361791	0.460884
0.335271	0.0197642	0.0758831	0.264607	0.178897
0.531197	0.054551	0.146532	0.0685588	0.122133
0.893416	0.191875	0.0880903	0.249622	0.368017
0.235828	0.0289883	0.191974	0.0696727	0.562814
0.151797	0.0248875	0.20061	0.121599	0.312718
0.0991531	0.0520676	0.0342718	0.146685	0.637827
0.0554665	0.0176471	0.0453651	0.257008	0.0921187
0.100649	0.0415389	0.0834363	0.541436	1.64215
0.0815747	0.0283551	0.123507	0.343374	0.635065
1.27533	0.0689326	0.0973983	0.110689	0.366705
0.134249	0.0389296	0.540856	0.221668	0.746426
0.352697	0.154807	0.0473487	0.440055	0.19237
0.129625	0.0518273	0.182422	0.0706188	0.376211
0.143862	0.085729	0.204715	0.236515	0.103471
0.0886702	0.0329404	0.154925	0.145602	0.0736706
0.0685893	0.015404	0.130037	0.111635	0.236149
0.536599	0.0182841	0.0317693	0.050309	0.18613
0.316732	0.0369001	0.0718395	0.0275883	0.0851911
0.495964	0.0662051	0.0425727	0.0536507	0.191531
0.404059	0.0673877	0.0444038	0.0387121	0.139925
0.109377	0.0931373	0.0566567	0.0852369	0.122408
0.27187	0.0506867	0.0466926	0.0395361	0.297948
0.0543526	0.0328489	0.0341039	0.231083	0.310628
0.68191	0.0157511	0.256626	0.165637	0.345937
0.288716	0.0669566	0.184558	0.0631876	0.164218
0.34992	0.0369802	0.0589761	0.0272221	0.274571
1.0065	0.0305562	0.0958114	0.0570993	0.655177
0.22417	0.0113947	0.0413367	0.230701	0.174319
0.190661	0.0177195	0.141527	0.903258	0.442786
0.222919	0.0381552	0.0294041	0.113787	0.76817
0.634836	0.106817	0.0895705	0.070222	0.469535
0.31606	0.0599413	0.101244	0.38674	0.290288
0.126329	0.0242962	0.0987869	0.732265	0.0260166
0.191043	0.035687	0.0740063	0.291325	0.14165
0.559609	0.125551	0.177661	0.0760052	0.87097
0.559518	0.034802	0.443381	0.0763714	0.246647
0.454444	0.0537613	0.066392	0.234745	0.55288
0.100359	0.0656443	0.222934	0.0467536	0.192752
0.167193	0.0742466	0.0357366	0.227176	0.246418
0.0304875	0.128473	0.123705	0.353613	0.540505
1.25205	0.0352445	0.0914168	0.0614023	0.144381
0.255512	0.0423667	0.228397	0.237888	0.250065
0.403662	0.0347944	0.152117	0.385824	0.233219
0.0789044	0.0688792	0.261524	0.0728771	0.27538
0.33904	0.00783169	0.0366522	0.0457313	0.220401
0.333639	0.0368429	0.0767834	0.0606546	0.217609
0.0949264	0.0125353	0.409613	0.128008	0.631983
0.137118	0.00912871	0.395132	0.139605	0.0518807
0.106401	0.0425193	0.328786	0.201434	0.70248
0.293309	0.0414778	0.0525978	0.057847	0.268757
0.251377	0.0479477	0.100481	0.0309606	0.0639658
0.402258	0.0223735	0.123278	0.112459	0.450126
0.387396	0.0180629	0.0851911	0.290364	0.038819
0.481086	0.0103113	0.16228	0.0817121	0.279698
0.0545968	0.06009	0.213779	0.0400092	0.0959182
0.0983139	0.0479591	0.316182	0.268071	0.257893
0.290257	0.083257	0.0906386	0.0506752	0.0293126
0.250813	0.0123789	0.0385901	0.111086	0.203998
0.0368963	0.018265	0.198672	0.104784	0.437842
0.38497	0.0162814	0.0740978	0.139269	0.459983
0.272938	0.0566567	0.16556	0.235767	0.245319
0.337774	0.0369993	0.0469062	0.444022	0.308293
0.0671397	0.0159876	0.0906386	0.616968	0.18677
0.430533	0.100755	0.118669	0.206439	0.296376
0.682155	0.0149386	0.183551	0.0780499	0.680797
0.148608	0.0172122	0.0639963	0.194568	0.332876
0.0839857	0.0335775	0.0805066	0.0687877	0.439857
0.71899	0.1608	0.520211	0.0467231	0.453666
0.400793	0.0316587	0.0496529	0.040116	0.344854
0.0486305	0.040734	0.316411	0.0976883	0.31516
0.522789	0.040959	0.0438697	0.186526	0.0831159
0.70515	0.00885405	0.212528	0.0442969	0.0533608
0.0593271	0.0111925	0.0730907	0.226932	0.13344
0.138567	0.0183032	0.0386816	0.271489	0.161135
0.22266	0.0219539	0.0466926	0.10988	0.649989
0.163638	0.0125238	0.17435	0.267414	0.0643626
0.0890211	0.0708248	0.356527	0.304219	0.27071
0.648096	0.0905966	0.321096	0.0466316	0.753048
0.175311	0.0409247	0.0369726	0.327764	0.0302739
0.0457008	0.0392004	0.246159	0.329351	0.0920729
0.869902	0.0460784	0.114122	0.101259	0.472969
0.0546273	0.0696384	0.114534	0.236072	0.321843
0.280369	0.0843977	0.0347448	0.0871748	0.0398108
0.082063	0.0168574	0.0638132	0.188144	0.361349
0.576638	0.0780423	0.0544442	0.244251	0.148837
0.498726	0.0113146	0.250721	0.254658	0.0600595
0.502113	0.106497	0.292393	0.215763	0.240543
0.620005	0.0396506	0.442588	0.112795	0.206134
0.071397	0.0319562	0.0491035	0.154406	0.757443
0.10312	0.0145533	0.125063	0.0683452	0.182452
0.266453	0.00897993	0.0969863	0.075639	0.226947
0.497841	0.0256237	0.175189	0.202686	0.0352483
0.321645	0.0354391	0.0427558	0.0547646	0.428214
0.172442	0.015034	0.102922	0.122774	0.467063
0.0446174	0.0244907	0.149813	0.0942245	0.372091
0.0425422	0.0356603	0.140581	0.222995	0.292668
0.156191	0.0298009	0.126299	0.272206	0.242557
0.221286	0.0319448	0.314336	0.102678	0.0775311
0.845045	0.0168688	0.0608835	0.0290532	1.49068
0.619425	0.0193141	0.0669871	0.191531	0.177829
0.294026	0.0987793	0.057557	0.250568	0.462608
0.04448	0.0351911	0.320592	0.33962	0.0469215
0.320607	0.0852941	0.051606	0.0874495	0.366064
0.352132	0.0483024	0.0798047	0.0399023	0.208362
0.612696	0.0223239	0.088014	0.513817	0.267659
0.0824292	0.0431449	0.0560159	0.0500954	0.258305
0.336904	0.0238155	0.128313	0.147036	0.250355
0.38056	0.0525444	0.154314	0.026627	0.774609
0.289845	0.0567102	0.153628	0.0550698	0.322148
0.183444	0.0219539	0.0507973	0.210376	0.193957
0.137041	0.02953	0.186572	0.0444648	0.490379
0.15079	0.127226	0.180529	0.0628672	0.488685
0.526619	0.0578813	0.14786	0.105196	0.0692149
0.0767987	0.0573701	0.104936	0.0429541	0.419409
0.304768	0.0697147	0.264958	0.305089	0.80972
0.0502327	0.0379721	0.0739605	0.130907	0.665126
0.102388	0.0168345	0.099794	0.0988937	0.362615
0.127626	0.0121042	0.259358	0.154818	0.138766
0.104997	0.0423667	0.138659	0.295048	0.074464
0.362951	0.18241	0.0556802	0.055314	0.416281
0.995758	0.0339666	0.120409	0.306569	0.426963
0.0369726	0.0282406	0.150286	0.0766766	0.47187
0.118776	0.0421302	0.105119	0.0630198	0.076173
0.297017	0.0242428	0.222553	0.0963607	0.295705
0.0728466	0.0161173	0.188159	0.0623178	0.517769
0.0776532	0.0810445	0.179828	0.509194	0.0412451
0.184024	0.0413252	0.152163	0.178958	0.0519722
0.228656	0.0236782	0.206241	0.0373693	0.0506447
0.634012	0.116304	0.203861	0.202869	0.123522
0.288624	0.150607	0.165682	0.121355	0.590417
0.350637	0.0465705	0.0763409	0.157534	0.284001
0.0431678	0.0450484	0.218692	0.276219	0.329183
0.0500649	0.0620508	0.5411	0.0600443	0.339254
0.123949	0.100694	0.490623	0.261738	0.128405
0.111757	0.0736172	0.0459297	0.0558633	0.154238
0.123445	0.101495	0.047715	0.252979	0.362966
0.129397	0.172606	0.167895	0.131273	0.0821241
0.424842	0.0163729	0.125368	0.165896	0.0634318
0.085359	0.037747	0.0987564	0.128374	0.142535
0.818799	0.0164263	0.127428	0.0830243	0.111452
0.0730449	0.0280117	0.0834058	0.0823835	0.0670481
0.0471962	0.0279774	0.0825055	0.141115	0.355291
0.147341	0.027451	0.10605	0.470893	0.355108
0.0431983	0.0373693	0.0644388	0.0421607	0.282246
0.839261	0.0251431	0.242451	0.0377508	0.130098
0.222873	0.0218624	0.151873	0.0571756	0.518151
0.383032	0.0883536	0.297902	0.0540475	0.131777
0.0832685	0.035874	0.441947	0.159091	0.159915
0.404257	0.118967	0.129534	0.203174	0.410559
0.0587472	0.0350156	0.164813	0.0297704	0.388724
0.463172	0.0274815	0.0538796	0.0522927	0.196307
0.525063	0.0124895	0.0666819	0.308049	0.099733
0.0460212	0.05103	0.0965438	0.0652628	0.553262
0.135485	0.0814832	0.0809949	0.582651	0.270115
0.167956	0.0116045	0.165286	0.115206	0.487358
0.326101	0.0672694	0.611658	0.0808576	0.178286
0.541115	0.123804	0.270954	0.0341497	0.0414282
0.0575113	0.0352331	0.422293	0.0821546	0.154696
0.0542153	0.104768	0.102266	0.327932	0.0791943
0.247227	0.00888075	0.137179	0.191485	0.326741
0.0903334	0.0529145	0.17557	0.0585794	0.296086
0.241947	0.0148127	0.121508	0.328618	0.146365
0.480156	0.0308194	0.329915	0.124514	0.376364
0.384833	0.0203708	0.0914778	0.0934463	0.374014
0.2	0.0687648	0.0994278	0.0323186	0.352148
0.326207	0.0813573	1.04121	0.25156	0.0761425
0.300282	0.112943	0.0323186	0.103105	0.146242
0.104616	0.0463569	0.0339666	0.207355	0.0850385
0.0705882	0.0344053	0.116564	0.421378	0.238758
0.630335	0.0353895	0.164508	0.113359	0.311192
0.169543	0.0535515	0.0632792	0.0271	0.188632
0.391928	0.00962844	0.0789197	0.0533303	0.34966
0.18764	0.0425269	0.0492103	0.0716716	0.170428
0.202441	0.021416	0.193164	0.192218	0.29456
0.183337	0.0399825	0.049546	0.029221	1.10655
0.03122	0.0404784	0.0919661	0.0513161	0.310277
0.201755	0.106832	0.20354	0.0409094	0.29189
0.0968948	0.0429427	0.318257	0.049485	0.430014
0.106279	0.102487	0.225574	0.0484321	0.567681
0.349813	0.0580911	0.18201	0.0346532	0.178103
0.840299	0.0701953	0.124224	0.644022	0.590951
0.0289769	0.0318036	0.0529641	0.327031	0.659342
0.449805	0.0402914	0.0935073	0.0644694	0.128115
0.303273	0.0189632	0.0426795	0.0278019	1.15158
0.0529183	0.0617533	0.407172	0.0549935	0.322271
0.0346838	0.0648775	0.0539406	0.0427405	0.508019
0.340673	0.188983	0.175082	0.0313573	0.253529
0.69279	0.0476043	0.168292	0.15523	0.580224
0.165225	0.0246853	0.170855	0.467216	0.239353
0.0758831	0.0460327	0.0519722	0.194232	0.205234
0.254307	0.0463951	0.068574	0.243168	0.603677
0.252705	0.0287022	0.0733959	0.177249	0.727932
0.254932	0.0329595	0.292836	0.0355688	0.384527
0.299077	0.0546082	0.0489662	0.118853	0.60856
0.194553	0.0244335	0.148196	0.0747692	0.130495
0.202594	0.0393683	0.372168	0.0446937	0.167361
1.54734	0.0350767	0.0962844	0.152102	0.502403
0.476371	0.0483177	0.160464	0.0420233	1.05151
0.237629	0.0361944	0.189883	0.692332	0.227665
0.195911	0.031651	0.151217	0.187228	0.0557717
0.475776	0.0530709	0.58883	0.367727	0.0895094
0.153445	0.0497444	0.0651408	0.198718	0.180957
0.172488	0.0452544	0.085893	0.433524	0.249256
0.0834516	0.0155756	0.0622873	0.315633	0.4981
0.041413	0.0245136	0.0643473	0.675563	0.268009
0.134676	0.0177882	0.154482	0.128588	0.144793
0.312764	0.0747807	0.0515908	0.333104	0.678401
0.319341	0.0152972	0.140612	0.436545	0.206531
0.131319	0.0197375	0.0494697	0.155795	0.368597
0.680613	0.0567903	0.0556191	0.136477	0.109667
0.202609	0.0666934	0.0496223	0.248264	0.122683
0.633646	0.050145	0.0487068	0.0566262	0.143435
0.0675364	0.0131266	0.407309	0.173266	0.14696
0.134768	0.045098	0.140749	0.0408942	0.418433
0.0744488	0.00952926	0.136568	0.170565	0.238972
0.175052	0.090692	0.0585641	0.184802	0.20499
1.17214	0.0404173	0.195117	0.259464	0.320195
0.607813	0.0679522	0.119509	0.0687419	0.506325
0.112184	0.0476883	0.0295567	0.0679637	0.320638
0.235416	0.0536164	0.127825	0.262654	0.257847
0.153384	0.0252155	0.113039	0.275349	0.269093
0.144289	0.055417	0.190539	0.197971	0.224582
0.0673228	0.0759899	0.822538	0.047303	0.76846
0.0589761	0.024258	0.0991989	0.152255	0.443244
0.280751	0.023125	0.182483	0.177554	0.843931
0.185367	0.0244221	0.0627298	0.202701	0.215183
0.031342	0.0116236	0.210758	0.0431678	0.442359
0.324926	0.0754559	0.0353857	0.228397	0.128664
0.478202	0.0306554	0.075761	0.0357977	1.04953
0.11928	0.0219501	0.31931	0.182467	0.103197
0.618433	0.0415084	0.291829	0.133242	0.219821
0.138125	0.0285916	0.0339513	0.6804	0.369696
0.0399481	0.0191997	0.139635	0.157748	0.237827
1.10318	0.0728199	0.163989	0.156985	0.14931
0.0784619	0.087583	0.316197	0.0351415	0.0586099
0.481239	0.034329	0.058381	0.249729	0.136553
0.276112	0.0364691	0.284276	0.16733	0.359915
0.384436	0.0321012	0.0973831	0.103578	0.238529
0.0736858	0.0434844	0.10634	0.421515	0.0515908
0.247105	0.0318074	0.12665	0.0485847	0.182605
0.575692	0.0195544	0.0647593	0.0827344	0.064271
0.324498	0.0199702	0.0511177	0.168322	0.670726
0.666545	0.0596971	0.0937209	0.0854658	0.13344
0.246738	0.0825666	0.0929122	0.127794	0.289036
0.186465	0.0615969	0.176715	0.129488	0.0798962
0.561685	0.0211757	0.310063	0.0503243	0.235416
0.180911	0.0136988	0.0312657	0.0672313	0.153017
0.73283	0.0761654	0.13576	0.653697	0.23003
0.141192	0.0594873	0.346029	0.0446632	0.241337
0.0419318	0.0106928	0.191653	0.316976	0.0395972
0.0354467	0.040238	0.0911727	0.25304	0.195911
0.360098	0.0720378	0.257603	0.063859	0.104463
0.156985	0.0210842	0.181399	0.207752	0.493874
0.0391699	0.0213588	0.20882	0.143267	0.254826
0.0368963	0.0324063	0.0607309	0.250141	0.473167
0.250782	0.0203136	0.111055	0.0566262	0.373129
0.341222	0.0477798	0.219989	0.0833143	0.136065
0.063859	0.0456817	0.161837	0.133394	0.157153
0.0488289	0.0721523	0.312428	0.150088	0.196735
0.118807	0.118788	0.0952468	0.0343175	0.367102
0.137667	0.0333181	0.090486	0.0870985	0.717922
0.0887922	0.0795758	0.0377203	0.125811	1.05635
0.139513	0.126287	0.199741	0.0462501	0.233814
0.0334325	0.0144961	0.076585	0.0999924	0.0394446
0.914992	0.0511025	0.0449683	0.0352483	0.498528
0.123033	0.0325628	0.380987	0.262913	0.292775
0.152911	0.0444419	0.0366064	0.0520638	0.166094
0.27924	0.012871	0.252644	0.228565	0.284367
0.104585	0.0182307	0.0670176	0.236103	0.710384
0.305287	0.0117227	0.0478676	0.237125	0.106172
0.152377	0.0359541	0.251011	0.0512856	0.132769
0.114748	0.0578126	0.225391	0.0445411	0.26978
0.404135	0.0291905	0.374502	0.0395819	0.275914
0.172473	0.0731632	0.0350958	0.0499428	0.261601
0.0302434	0.0312467	0.184695	0.322332	0.859846
0.298512	0.0566873	0.127687	0.188968	0.346258
0.391943	0.061902	0.0854047	0.0854047	0.236347
0.132921	0.0468185	0.117205	0.059617	0.0756847
0.627665	0.0510834	0.117159	0.156146	0.0787213
0.303227	0.146014	0.186435	0.14284	0.322148
0.132601	0.0497253	0.158663	0.522484	0.170764
0.0303197	0.0801556	0.070222	0.308965	0.484443
0.109209	0.0287594	0.0391241	0.247715	0.137499
0.219028	0.0604524	0.0767529	0.0439765	0.406027
0.183932	0.0492943	0.0573434	0.278904	0.412818
0.179126	0.0354391	0.237705	0.0434119	0.459648
0.300252	0.0178302	0.14667	0.163104	0.0637675
0.320424	0.0320554	0.035584	0.410071	0.245457
0.336461	0.0739071	0.06804	0.192859	0.661875
0.271336	0.0504196	0.185641	0.155276	0.39881
0.101823	0.0114786	0.0920424	0.141848	0.407507
0.263828	0.0451629	0.0726024	0.229709	0.475166
0.177035	0.0380293	0.206058	0.197681	0.676585
0.190494	0.12047	0.0416571	0.121798	0.702205
0.372717	0.116613	0.18114	0.306096	0.33785
0.123995	0.0279622	0.10869	0.295476	0.551354
0.256931	0.0466735	0.0702983	0.313741	0.256184
0.135576	0.0260853	0.140871	0.227787	0.082475
0.178622	0.0149615	0.174731	0.100755	0.0355688
0.211231	0.0557565	0.142229	0.081239	0.305028
0.239399	0.011574	0.23566	0.0770886	0.426856
0.11104	0.0339132	0.0410773	0.120348	0.58085
0.346441	0.0615892	0.167163	0.256184	0.0916304
0.694072	0.0741283	0.0852369	0.321126	0.182376
0.475944	0.025864	0.0920577	0.0786603	0.396185
0.260716	0.039189	0.278386	0.105898	0.564904
0.434028	0.139372	0.0957046	0.0703593	0.277867
0.260319	0.0223812	0.133684	0.390417	0.0329442
0.394781	0.0369383	0.310079	0.190539	0.30779
0.20737	0.11812	0.12987	0.0836042	0.152682
0.160815	0.0706035	0.033341	0.0542916	0.458854
0.823148	0.0269894	0.0836805	0.218235	1.29085
0.0870069	0.0200999	0.0533455	0.0892653	0.32491
0.17348	0.0432746	0.105531	0.316152	0.675914
0.197116	0.00936141	0.0707256	0.46627	0.698589
0.145617	0.0291409	0.0660563	0.120974	1.36129
[truncated: 100,388 more rows]

## Sheet: Fig 1f
	Astrocytes (GFAP)			Neural Progenitors (Sox2)			Neurons (NeuN)			Other
D+Q	1.261	1.435	1.348	0	0.087	0.304	1.391	1.174	1.087	0.6675	0.9065	0.8185
ABT-737	2.273	2.959	2.421	0.294	0	0.098	1.392	1.686	1.49	0.645	0.588	0.6015
Navitoclax	2.939	3.326	3.036	0	0.194	0.388	1.485	1.582	1.679	0.602	0.5635	0.6745
Vehicle	11.811	10.283	10.561	0.278	0.417	0.139	2.084	1.528	2.779	0.649	0.6885	0.698
