# Supplementary material for: Senolytic therapy alleviates physiological human brain aging and COVID-19 neuropathology
Source: Nat Aging. 2023 Nov 13;3(12):1561–75. doi: 10.1038/s43587-023-00519-6 (PMC10724067; doi:10.1038/s43587-023-00519-6)
Supplement: Supplementary file 5 — Statistical source data for Fig. 2. [file 43587_2023_519_MOESM5_ESM.xlsx]

## Sheet: Fig 2a
Log 2 (differential)	-log 10 (p value)
-2.21084	13.6115
-2.4584	11.9411
-2.48499	10.1716
-2.33478	9.65186
-2.06173	9.57316
-1.3758	9.57316
-1.46227	9.4125
-2.31467	9.22582
-2.50023	9.22582
-1.14627	8.3458
-2.42895	8.17837
-2.74516	7.66334
-1.45778	7.647
-1.7285	7.48388
-2.7585	7.4787
-1.54913	7.45473
-1.69293	7.45286
-1.9241	7.32208
-1.72338	7.27651
-2.05436	7.07329
-1.7114	7.00133
-2.10668	6.91338
-1.76033	6.68572
-3.93358	6.63295
-2.12788	6.58148
-2.39501	6.57936
-1.25208	6.54044
-2.11744	6.36273
-1.8998	6.24326
-0.93301	6.20252
-1.63857	6.05272
-1.54939	6.02347
-1.44085	5.93119
-1.77015	5.90723
-1.20485	5.88419
-2.03408	5.88296
-1.33184	5.81063
-1.55579	5.80181
-1.30057	5.75681
-1.76491	5.75061
-2.13757	5.75061
-1.95339	5.70493
-1.30175	5.68358
-0.989251	5.63508
-1.36815	5.57792
-2.09357	5.56591
-1.92518	5.54776
-1.24036	5.54065
-1.2221	5.53954
-1.14617	5.47265
-1.52772	5.44988
-2.07221	5.35196
-1.37355	5.34047
-1.29224	5.34047
-2.46592	5.32767
-1.51551	5.32739
-1.03687	5.29235
-1.04437	5.25059
-1.45315	5.22061
-1.67203	5.18683
-1.51303	5.18446
-1.92294	5.16387
-1.84602	5.15786
-1.54408	5.15744
-1.36143	5.15744
-1.37254	5.15251
-2.15931	5.14608
-1.12918	5.14606
-2.17813	5.13489
-1.43469	5.06171
-1.95435	5.01483
-1.68733	5.00232
-1.55858	4.99173
-2.78868	4.99173
-1.30933	4.96786
-1.40639	4.95982
-1.19094	4.9487
-1.74201	4.93722
-2.0397	4.93631
-1.41086	4.90753
-1.55183	4.90487
-1.83034	4.89912
-1.35295	4.89143
-1.53452	4.87872
-2.2128	4.86022
-1.28665	4.85908
-1.75235	4.85311
-1.25644	4.85311
-1.14121	4.85311
-2.10396	4.84739
-1.14786	4.84271
-1.56882	4.83931
-0.88941	4.83931
-1.36733	4.8133
-1.49375	4.8133
-1.79414	4.78428
-1.98071	4.77761
-1.34312	4.77761
-2.0027	4.77211
-1.24751	4.76346
-0.822905	4.73057
-1.53784	4.71226
-1.31633	4.68328
-1.40986	4.67531
-1.17837	4.66065
-1.474	4.65941
-1.49074	4.65476
-1.21527	4.65476
-1.09003	4.6502
-1.52197	4.62857
-1.76241	4.61994
-1.46026	4.58298
-1.57496	4.58298
-1.66332	4.58298
-3.51938	4.5828
-1.26772	4.58002
-1.07962	4.57217
-2.39118	4.56416
-1.53357	4.5534
-1.46655	4.55018
-1.20595	4.5465
-2.16464	4.53628
-1.11251	4.51901
-1.44052	4.50605
-1.67895	4.47
-1.74944	4.47
-1.97623	4.47
-1.34792	4.46156
-1.58732	4.45911
-1.51092	4.4462
-1.99041	4.44083
-1.27186	4.42531
-3.58692	4.41915
-1.2901	4.41667
-1.54528	4.39719
-1.85733	4.38489
-1.57623	4.37423
-2.01749	4.37423
-1.49531	4.37254
-1.1013	4.36052
-1.8748	4.33804
-1.47158	4.30133
-2.12235	4.29747
-1.18934	4.28991
-1.62149	4.28765
-0.82703	4.26166
-1.57361	4.26166
-1.47195	4.26166
-1.39156	4.26028
-1.64187	4.26028
-1.19297	4.20214
-1.17151	4.18053
-1.27316	4.14268
-2.42661	4.14133
-1.22047	4.14133
-1.92048	4.14133
-1.17992	4.13886
-1.34449	4.12394
-1.55527	4.10834
-1.48213	4.09344
-2.08766	4.09232
-1.30314	4.08854
-1.30814	4.08632
-2.01356	4.08617
-0.875715	4.0734
-1.42651	4.07284
-1.17271	4.04716
-1.57799	4.04618
-1.30054	4.04508
-1.17766	4.04329
-1.68332	4.04084
-1.23215	4.04073
-2.09955	4.03839
-1.19069	4.02749
-1.09399	4.02654
-2.40521	4.02019
-2.17033	4.01713
-1.53311	4.01664
-1.41117	4.01636
-1.11994	4.00859
-1.85985	3.99681
-1.26238	3.98583
-1.16814	3.98168
-1.48049	3.98168
-1.44833	3.98168
-1.40853	3.98168
-1.11157	3.98013
-1.49816	3.97866
-0.758457	3.95438
-1.75159	3.93846
-1.00223	3.90887
-1.40251	3.90185
-1.61844	3.89945
-1.5265	3.88072
-1.58731	3.88072
-1.68815	3.88072
-1.60508	3.87717
-1.16947	3.87411
-1.25632	3.87153
-1.63609	3.87153
-1.06904	3.87059
-0.961094	3.86875
-1.11483	3.86835
-2.47999	3.86584
-1.20672	3.86584
-1.72971	3.86474
-1.51672	3.86215
-1.37035	3.85851
-1.65522	3.85332
-1.30583	3.85102
-1.41697	3.84913
-1.35617	3.84834
-1.49551	3.84129
-1.61162	3.83997
-0.927586	3.83315
-1.12505	3.82516
-1.26584	3.82491
-1.57454	3.82364
-1.52449	3.82227
-1.98803	3.81695
-1.38066	3.81659
-0.798266	3.80909
-2.12576	3.80839
-1.55922	3.80657
-1.11065	3.77968
-1.54705	3.77883
-0.947814	3.77188
-1.74795	3.77188
-1.74025	3.76807
-1.20067	3.74973
-1.79261	3.74384
-1.37922	3.73903
-1.26774	3.72862
-1.66012	3.72698
-0.907327	3.72698
-1.43768	3.72421
-0.862022	3.72024
-1.71327	3.71796
-0.921868	3.69933
-0.957538	3.68893
-1.1464	3.6836
-1.59382	3.68028
-1.04431	3.67165
-1.49523	3.6715
-1.03649	3.66907
-0.994548	3.66907
-1.48234	3.66758
-1.64457	3.66433
-1.37836	3.66433
-1.26757	3.65982
-1.18636	3.65526
-1.37185	3.64718
-1.26114	3.63412
-1.19042	3.62584
-1.17799	3.61093
-1.513	3.61075
-1.13973	3.6012
-1.14609	3.59237
-1.25148	3.58406
-1.84586	3.58177
-1.20335	3.58177
-1.30667	3.57612
-1.27698	3.56673
-0.779024	3.56301
-0.772759	3.55382
-0.99311	3.55289
-1.1805	3.53953
-1.02878	3.53611
-0.85679	3.52977
-1.38293	3.5277
-1.18373	3.51873
-1.44488	3.51372
-1.1265	3.51249
-0.931966	3.51168
-1.32378	3.50998
-1.45209	3.50366
-1.28885	3.49877
-1.39701	3.49607
-1.58211	3.49576
-1.09741	3.49576
-1.23506	3.49576
-1.77196	3.4665
-1.7297	3.46519
-1.46645	3.46077
-0.975896	3.45951
-1.37536	3.45772
-1.70289	3.45772
-1.25035	3.45448
-1.23085	3.44354
-0.699156	3.42965
-0.956106	3.4194
-1.2622	3.41548
-0.770404	3.41548
-1.33141	3.41088
-1.38683	3.41059
-1.52402	3.4096
-1.33618	3.40749
-1.19691	3.40749
-1.76928	3.40749
-1.50176	3.40749
-0.951964	3.40019
-1.20211	3.39719
-1.2026	3.39625
-1.10761	3.38422
-1.1077	3.37877
-0.88348	3.37794
-1.37222	3.37794
-1.13175	3.37672
-1.20314	3.3747
-1.25183	3.37192
-1.27063	3.36947
-1.04134	3.36253
-0.909595	3.36169
-0.920081	3.36151
-1.11089	3.36065
-1.21036	3.36052
-0.843294	3.36052
-1.07083	3.35867
-1.60719	3.35042
-1.21012	3.34108
-1.57402	3.33806
-1.07898	3.3378
-1.35382	3.32918
-1.3249	3.32918
-1.11322	3.32602
-0.950753	3.32468
-1.29312	3.32262
-1.59278	3.3192
-1.41003	3.31545
-1.15653	3.31545
-0.754879	3.31545
-0.943998	3.3145
-1.19471	3.31256
-1.83384	3.31256
-1.03108	3.30948
-1.3809	3.3088
-0.947314	3.30385
-1.2059	3.30069
-1.54283	3.29913
-1.9476	3.29812
-1.27997	3.29454
-1.12816	3.29279
-1.61824	3.29258
-1.18726	3.29175
-0.939107	3.27741
-1.26906	3.26845
-1.18952	3.26587
-1.53623	3.26433
-1.13367	3.26013
-1.89999	3.25509
-1.29511	3.25509
-1.186	3.24383
-1.31633	3.24383
-0.802693	3.23955
-0.882419	3.23652
-2.71213	3.23007
-1.96002	3.22615
-1.0722	3.22527
-1.19604	3.21693
-2.158	3.20678
-1.30706	3.1984
-1.24949	3.18532
-1.30985	3.18198
-1.55976	3.18072
-2.05807	3.17563
-0.962228	3.17563
-1.25405	3.16812
-1.76243	3.16405
-1.06763	3.15542
-1.37419	3.15459
-1.40621	3.15459
-1.04184	3.14553
-0.90117	3.14535
-1.27065	3.14473
-1.21749	3.14431
-2.09217	3.14431
-1.34167	3.14183
-1.36305	3.13619
-1.08569	3.12783
-1.36824	3.1273
-1.44485	3.12314
-1.32676	3.12049
-1.2607	3.11634
-1.71088	3.1136
-0.965968	3.10937
-2.83532	3.10901
-0.941221	3.10809
-1.46094	3.10809
-0.858791	3.10723
-1.30916	3.10101
-1.28252	3.10101
-0.966729	3.10081
-1.05352	3.10047
-1.29611	3.08571
-1.75727	3.07065
-0.933638	3.06512
-1.57351	3.06371
-0.726507	3.06261
-1.57151	3.06224
-1.25849	3.05656
-1.05163	3.05656
-1.21294	3.0539
-1.2881	3.04748
-1.03906	3.04627
-0.927063	3.04406
-1.36354	3.04135
-1.60533	3.0413
-1.2193	3.04122
-1.17147	3.04056
-1.07884	3.03892
-1.33179	3.03824
-1.17045	3.03824
-1.27707	3.03824
-1.73328	3.03647
-1.76195	3.0256
-1.17335	3.0256
-1.03133	3.02437
-0.964648	3.02413
-2.18904	3.02244
-1.44655	3.02242
-1.28349	3.02237
-1.28119	3.02006
-0.803991	3.01908
-0.844801	3.01908
-0.985359	3.01449
-1.1513	3.01435
-1.829	3.01349
-1.08282	3.00781
-1.09638	3.00229
-1.64351	2.99975
-1.48628	2.99892
-1.69955	2.99892
-0.920061	2.99574
-0.952124	2.98149
-1.43444	2.97682
-1.375	2.97584
-2.5339	2.9755
-2.08712	2.97374
-1.01954	2.96725
-1.19104	2.96415
-1.31413	2.96331
-1.04349	2.96331
-0.851084	2.96295
-0.88501	2.96278
-0.838286	2.96268
-0.762421	2.95054
-1.27872	2.95024
-2.70121	2.94811
-0.880164	2.94811
-1.18922	2.94066
-1.15189	2.93249
-1.24162	2.93124
-1.01555	2.93056
-1.26457	2.9304
-1.2598	2.92843
-0.611498	2.92831
-0.81546	2.92609
-0.914172	2.92582
-1.14672	2.92574
-1.85364	2.9185
-0.953603	2.9182
-1.12274	2.91482
-1.4951	2.90991
-1.24416	2.90496
-1.17256	2.8978
-1.31424	2.88979
-1.01392	2.88455
-1.28265	2.88024
-1.1056	2.8769
-1.10598	2.87659
-0.997778	2.86575
-0.821655	2.86382
-1.45179	2.86319
-0.967281	2.86162
-0.90506	2.86066
-1.44413	2.86014
-1.74482	2.85736
-1.40043	2.85545
-1.00983	2.85545
-1.09278	2.8505
-1.08544	2.8505
-0.947615	2.85031
-1.29482	2.84738
-1.0646	2.84638
-1.05276	2.84601
-1.04506	2.84356
-0.78127	2.84356
-0.829038	2.8422
-1.235	2.84094
-1.16067	2.83488
-3.28376	2.83372
-1.10555	2.83037
-0.987717	2.82782
-1.01223	2.825
-1.11408	2.82467
-0.730639	2.81702
-1.5347	2.8158
-0.881638	2.81375
-1.30551	2.80791
-1.07856	2.80784
-1.02415	2.80664
-1.05657	2.80481
-1.52931	2.80242
-0.892183	2.79973
-1.33783	2.7981
-2.62683	2.79715
-0.957575	2.79665
-1.00195	2.79665
-1.13121	2.79665
-1.03777	2.79234
-1.18328	2.78977
-0.941619	2.78881
-0.978986	2.78526
-1.79493	2.785
-1.4357	2.78135
-0.907732	2.77755
-0.989569	2.77446
-0.805025	2.77227
-1.14277	2.77119
-1.51299	2.77057
-1.18301	2.76847
-1.00958	2.76749
-0.970967	2.76739
-1.55315	2.76363
-1.48539	2.76363
-1.33753	2.76027
-1.1567	2.75401
-1.06672	2.75385
-1.22992	2.75385
-1.53408	2.75186
-1.24535	2.75126
-1.77703	2.74918
-1.06876	2.7486
-0.977792	2.74826
-1.12016	2.74813
-1.75938	2.74666
-0.658493	2.74604
-1.14439	2.74498
-1.1351	2.74357
-2.13094	2.74116
-1.31741	2.73809
-1.17628	2.73425
-0.868312	2.72942
-0.9655	2.72612
-1.4462	2.72537
-1.04423	2.72447
-0.78898	2.71728
-0.954596	2.71724
-1.36396	2.71607
-1.46265	2.71539
-1.26096	2.71539
-0.986767	2.71517
-1.09368	2.71267
-1.02349	2.71209
-1.50192	2.71209
-0.993917	2.71105
-1.41597	2.70784
-1.32774	2.70755
-0.992102	2.70357
-1.30539	2.7014
-1.51094	2.70016
-0.984322	2.69888
-1.51944	2.69877
-0.981295	2.69337
-1.21438	2.69239
-0.946106	2.69239
-1.22143	2.69238
-1.13516	2.69217
-0.717215	2.68989
-0.908328	2.68935
-1.26185	2.68837
-1.06422	2.68657
-1.22322	2.68657
-0.974287	2.68319
-1.2476	2.6783
-1.18418	2.6783
-0.764011	2.67728
-1.11276	2.67728
-0.913036	2.67559
-0.808322	2.66727
-3.79419	2.66727
-1.44419	2.66705
-1.15961	2.66669
-1.25919	2.6645
-1.27985	2.66449
-1.54691	2.66433
-1.16805	2.6636
-1.53323	2.66047
-1.0011	2.65731
-1.67451	2.65699
-1.14602	2.65681
-1.1663	2.65445
-0.800944	2.65267
-1.01195	2.65192
-0.78968	2.64837
-0.950601	2.64661
-1.50658	2.64106
-1.47819	2.64106
-1.25725	2.64085
-1.25281	2.64047
-1.29327	2.63907
-0.85535	2.63903
-1.31729	2.63903
-1.24196	2.63862
-0.87457	2.63741
-0.910304	2.63708
-0.829777	2.63708
-1.4144	2.63708
-1.29238	2.63676
-1.5401	2.63617
-0.98974	2.62855
-0.981115	2.62577
-1.96915	2.62351
-1.11299	2.62133
-1.09541	2.62015
-1.33375	2.61834
-1.35042	2.61603
-1.05962	2.61393
-0.823231	2.61334
-1.03648	2.61334
-1.48868	2.61278
-0.68267	2.61269
-1.20968	2.61132
-1.43144	2.61013
-0.919753	2.60835
-0.984592	2.60555
-0.850487	2.60449
-1.0705	2.60312
-0.63738	2.60312
-1.15708	2.6028
-1.43168	2.59433
-0.954349	2.59395
-2.01392	2.58894
-1.26371	2.58237
-0.959425	2.58223
-0.982108	2.58142
-1.18716	2.58106
-1.10666	2.57988
-0.977259	2.5786
-0.83131	2.57649
-1.11614	2.57561
-1.02998	2.57049
-0.980643	2.57017
-1.07941	2.56883
-1.19595	2.56645
-1.52982	2.56144
-0.73121	2.56066
-1.22789	2.55929
-1.1203	2.55911
-0.951157	2.55707
-1.62502	2.55551
-1.68196	2.55551
-0.882631	2.55551
-0.752423	2.55402
-0.981679	2.55361
-1.30682	2.55227
-1.00278	2.55227
-1.52932	2.54919
-1.14679	2.54513
-0.824841	2.54354
-1.83805	2.54282
-1.31129	2.54235
-1.52874	2.5423
-1.3818	2.54206
-1.69552	2.53955
-0.864032	2.53955
-1.0383	2.53827
-1.09618	2.53174
-1.11398	2.5307
-1.27625	2.52892
-1.09825	2.52757
-1.12455	2.52757
-1.69179	2.52639
-1.70901	2.52548
-1.03474	2.52229
-1.20551	2.52229
-0.985168	2.52202
-1.09228	2.52083
-0.791386	2.52083
-0.67747	2.51644
-1.13984	2.51644
-1.14862	2.51109
-0.78115	2.50595
-1.68078	2.50561
-0.821436	2.50504
-1.35561	2.50261
-1.00766	2.50005
-1.18159	2.49943
-1.16567	2.49573
-0.940054	2.49468
-0.898535	2.49401
-1.13758	2.49276
-0.852776	2.49242
-1.02806	2.49035
-1.4552	2.48867
-0.802536	2.48867
-1.34967	2.48708
-1.92308	2.48708
-4.17918	2.48411
-1.63984	2.48098
-1.09222	2.47911
-0.740068	2.47182
-1.15414	2.47
-1.23001	2.46625
-0.768027	2.46606
-1.30686	2.46606
-1.18102	2.46583
-0.567994	2.46503
-0.881604	2.46055
-1.97549	2.46
-0.680107	2.46
-1.48709	2.45991
-0.90309	2.4597
-1.21864	2.45962
-1.94968	2.45849
-0.997365	2.45463
-0.92133	2.45296
-0.8527	2.45296
-1.22007	2.45296
-1.08402	2.45296
-0.774231	2.44727
-0.899752	2.444
-1.09303	2.44397
-1.16903	2.43883
-0.840357	2.43408
-1.19277	2.43161
-1.10298	2.42836
-1.19584	2.42615
-1.26902	2.42406
-1.1628	2.42161
-0.837011	2.4207
-0.85948	2.4207
-1.23244	2.41781
-0.863624	2.41745
-1.01932	2.41698
-1.21936	2.41684
-0.874623	2.40976
-1.65376	2.40752
-1.19935	2.40708
-1.81699	2.40486
-0.816472	2.40439
-0.866531	2.40399
-0.81183	2.40399
-0.865674	2.40222
-1.30025	2.40188
-0.553276	2.40096
-0.825329	2.39738
-1.35003	2.39659
-1.20572	2.3932
-1.26376	2.39231
-0.964205	2.3922
-1.23722	2.3922
-1.23255	2.39125
-1.08092	2.39086
-0.99731	2.3896
-0.734039	2.38907
-0.749894	2.38907
-1.36517	2.38664
-4.60986	2.38664
-0.805421	2.38664
-1.27158	2.38601
-1.04181	2.38356
-0.748724	2.37936
-1.12042	2.3767
-0.68948	2.37574
-0.841903	2.36796
-0.828914	2.36466
-0.717548	2.36212
-1.32705	2.36145
-0.923815	2.36089
-1.15616	2.36046
-1.06011	2.35985
-1.20729	2.35872
-1.32893	2.3573
-0.717698	2.3573
-1.38335	2.35604
-1.16748	2.34897
-1.22134	2.34796
-1.4157	2.34713
-1.41557	2.34435
-1.36054	2.343
-1.24444	2.343
-1.00866	2.34154
-1.09473	2.33753
-0.774467	2.33689
-1.0333	2.33476
-0.755217	2.33114
-1.29555	2.32868
-1.56755	2.3267
-0.994338	2.32591
-1.32547	2.32331
-1.09069	2.31636
-0.839453	2.31394
-0.617714	2.31243
-1.18953	2.31237
-0.820622	2.30886
-0.877078	2.30886
-1.3677	2.29966
-1.09735	2.29766
-1.15131	2.29577
-0.942779	2.29209
-0.944551	2.29044
-1.40388	2.28762
-0.837289	2.28703
-1.43348	2.28493
-1.49859	2.2845
-0.833379	2.28413
-0.940988	2.28274
-1.08673	2.28025
-0.627562	2.27723
-1.03925	2.27646
-0.893714	2.27411
-2.88896	2.27217
-1.19987	2.27182
-0.983151	2.27182
-0.690388	2.27162
-1.53597	2.26976
-0.836932	2.26776
-0.882245	2.26776
-1.10645	2.26672
-1.32767	2.26497
-1.44548	2.26487
-1.30898	2.26448
-0.876495	2.26448
-0.565246	2.26424
-0.678177	2.26324
-3.02841	2.26119
-0.975489	2.26119
-1.36763	2.26088
-1.05548	2.2591
-1.0281	2.25768
-1.06728	2.25527
-1.248	2.25527
-0.970545	2.25527
-0.906852	2.25527
-0.798153	2.25462
-0.911047	2.25254
-1.42632	2.25167
-0.820716	2.25167
-0.994185	2.25094
-1.84682	2.2499
-1.16591	2.24891
-0.586233	2.24643
-1.00859	2.24638
-1.6064	2.23929
-1.03968	2.2373
-0.973605	2.23723
-1.00874	2.23723
-0.838216	2.23444
-0.948788	2.23303
-0.841408	2.23217
-1.03371	2.23217
-1.21165	2.23217
-1.53138	2.23217
-0.829345	2.23153
-0.904107	2.22969
-1.96429	2.22969
-0.866918	2.22956
-0.827611	2.2283
-1.20591	2.2281
-1.4259	2.2281
-1.9188	2.22768
-1.13927	2.22502
-0.897402	2.22247
-1.8604	2.22154
-0.972302	2.22079
-1.28056	2.22079
-0.730462	2.22079
-0.996015	2.22043
-1.20983	2.22043
-1.31228	2.22015
-1.81131	2.21901
-0.669144	2.21836
-0.714728	2.21836
-2.90806	2.21812
-1.61681	2.21565
-1.19788	2.21565
-1.20755	2.21545
-0.750044	2.21242
-1.02826	2.21171
-0.796281	2.21171
-1.23727	2.21113
-0.965812	2.20992
-1.01512	2.20887
-1.07643	2.20789
-0.780717	2.20627
-0.912387	2.1996
-1.08132	2.1996
-1.1413	2.19814
-3.00361	2.19792
-0.756165	2.19455
-0.679573	2.19368
-0.951339	2.19303
-1.18597	2.18986
-1.28912	2.1893
-1.0519	2.18904
-1.50385	2.18766
-1.14402	2.18741
-1.10307	2.18561
-0.809955	2.18505
-0.906057	2.18505
-1.80556	2.18449
-0.74686	2.18325
-1.21341	2.18258
-1.53579	2.18183
-0.873787	2.18183
-0.674009	2.17828
-0.877352	2.1776
-2.43247	2.1776
-0.924412	2.17747
-2.39974	2.17382
-0.941347	2.17337
-2.00305	2.17225
-0.946541	2.16791
-1.06753	2.16511
-0.846021	2.16169
-1.15785	2.16103
-1.25799	2.16006
-0.637556	2.15902
-0.884047	2.15848
-0.986294	2.1579
-0.741144	2.15657
-1.11398	2.15657
-1.36851	2.15499
-1.0542	2.15479
-0.627679	2.15436
-0.990666	2.1533
-0.999198	2.1533
-0.64433	2.1533
-1.57934	2.15291
-1.66617	2.1527
-0.859139	2.15093
-0.81484	2.14999
-0.5325	2.14496
-0.927389	2.14383
-0.71433	2.14003
-0.787822	2.14003
-1.08954	2.13995
-0.961578	2.13995
-0.853575	2.13995
-0.941647	2.13772
-1.0254	2.1354
-1.0525	2.13537
-1.00215	2.13464
-1.06535	2.1331
-2.56659	2.1331
-0.916492	2.13257
-1.16086	2.13257
-0.957592	2.13241
-1.55957	2.13217
-1.51415	2.13202
-0.588317	2.13149
-0.997156	2.12917
-0.892895	2.12917
-1.18905	2.12917
-1.1541	2.12914
-1.27808	2.12787
-1.04285	2.12657
-2.43478	2.12524
-1.61849	2.12228
-3.1315	2.12165
-1.92516	2.11859
-0.843917	2.11449
-0.746542	2.1136
-2.22424	2.11311
-1.79307	2.10769
-0.912171	2.10753
-0.95003	2.10645
-0.74292	2.10477
-1.10889	2.10467
-1.23344	2.10458
-1.16198	2.10312
-0.831195	2.1015
-0.687454	2.09926
-2.32294	2.09838
-0.988342	2.09652
-0.881719	2.09594
-0.618024	2.09572
-0.593648	2.09477
-0.879578	2.09469
-0.750964	2.0941
-0.910932	2.0941
-0.802245	2.0941
-1.12643	2.09407
-1.25796	2.09348
-1.16055	2.09263
-0.949979	2.09263
-0.707588	2.09259
-0.863068	2.09259
-1.69462	2.09259
-2.65282	2.08272
-0.890359	2.08263
-0.809527	2.08244
-0.643693	2.08139
-0.854894	2.08014
-0.977373	2.07998
-0.890279	2.07973
-0.71226	2.07799
-1.79287	2.07758
-1.14879	2.07539
-0.922878	2.07523
-0.795727	2.07502
-1.33942	2.07495
-1.34471	2.07358
-0.767605	2.0735
-1.6076	2.07333
-1.16637	2.07276
-1.24131	2.0721
-1.00598	2.07183
-0.969333	2.06971
-1.79887	2.0672
-1.02059	2.06311
-1.2672	2.06264
-1.06849	2.06119
-0.847533	2.06119
-0.605431	2.06119
-1.16049	2.06119
-1.84216	2.06006
-1.6165	2.05919
-0.775713	2.05835
-0.931716	2.05825
-1.16616	2.05644
-1.18815	2.05639
-0.793031	2.05517
-0.759173	2.05475
-0.728277	2.05416
-0.873472	2.05377
-1.10264	2.05179
-1.33179	2.05087
-0.884636	2.05032
-1.32949	2.04962
-1.38325	2.0479
-1.13433	2.04657
-1.20237	2.04553
-0.925796	2.04231
-0.98269	2.04188
-1.23307	2.04102
-1.11023	2.03982
-1.23557	2.03916
-1.84079	2.03888
-0.869308	2.03776
-1.22608	2.03678
-1.07189	2.03544
-1.11847	2.03482
-2.71908	2.03479
-1.01918	2.03202
-0.984606	2.03005
-0.543372	2.02999
-1.22423	2.02836
-1.70753	2.02717
-0.862753	2.0256
-0.709804	2.02537
-1.91204	2.02444
-1.08538	2.02437
-1.12744	2.02394
-0.737605	2.02201
-1.41089	2.0213
-1.18043	2.02113
-0.823085	2.01966
-0.931526	2.01962
-0.884915	2.01709
-1.01582	2.01709
-1.31649	2.01382
-0.696348	2.01275
-0.576967	2.01142
-0.868416	2.0104
-1.13014	2.00862
-2.08474	2.00086
-0.605653	1.99804
-0.593832	1.99773
-0.794232	1.99773
-0.752852	1.99773
-0.773774	1.9969
-0.671996	1.9967
-0.62567	1.99333
-0.821355	1.99218
-0.68886	1.99105
-0.812408	1.98946
-2.18224	1.98897
-0.966521	1.98807
-0.914318	1.98737
-0.995548	1.98694
-1.38157	1.98643
-0.908295	1.98618
-0.821316	1.9857
-0.846718	1.98489
-1.06265	1.98489
-0.907247	1.98489
-0.984233	1.98197
-1.30855	1.98197
-0.745717	1.98111
-0.584175	1.98111
-1.15797	1.98109
-1.17248	1.9806
-1.06738	1.98031
-2.07291	1.98031
-0.893804	1.98031
-0.817256	1.97956
-0.827117	1.97805
-0.720782	1.97774
-0.997292	1.97578
-1.26441	1.9755
-0.554072	1.97533
-1.03204	1.97304
-0.600472	1.97198
-1.51543	1.9715
-0.931399	1.96817
-0.967193	1.96776
-0.881794	1.96623
-1.14237	1.96619
-0.92528	1.96488
-0.692322	1.96488
-0.532523	1.96471
-1.18197	1.96281
-0.819501	1.96281
-0.85221	1.95961
-0.868864	1.95929
-0.997936	1.95912
-0.988769	1.95912
-2.02181	1.95879
-0.768868	1.95879
-1.51261	1.95879
-0.686005	1.95822
-1.77314	1.95784
-1.28336	1.95696
-0.744641	1.95653
-2.23639	1.95519
-0.656629	1.9539
-2.90437	1.95184
-0.552937	1.95166
-1.12814	1.95154
-0.871905	1.9506
-1.57131	1.95007
-1.0886	1.94891
-1.06968	1.94706
-0.794354	1.94595
-0.867365	1.94318
-1.62345	1.94241
-0.553196	1.94187
-1.83051	1.94079
-0.946113	1.94011
-0.906581	1.93982
-3.65446	1.93842
-0.786648	1.93681
-1.54604	1.93574
-1.06075	1.93567
-1.03716	1.93432
-1.34732	1.93268
-0.802712	1.93268
-0.917437	1.92947
-2.45222	1.92787
-0.7684	1.92671
-2.64868	1.92576
-2.63715	1.92558
-0.826478	1.92317
-0.873495	1.92254
-1.03704	1.92243
-0.87952	1.92008
-0.557457	1.91998
-0.744865	1.91998
-1.53837	1.91998
-1.04617	1.91982
-2.42983	1.91982
-0.688214	1.919
-0.560664	1.91798
-0.894692	1.91748
-1.11412	1.91464
-0.691281	1.91175
-0.745888	1.91155
-0.787773	1.90888
-1.59965	1.9077
-1.31244	1.90573
-0.855314	1.90449
-0.887149	1.90433
-0.763819	1.90352
-2.91332	1.90352
-0.955732	1.90336
-1.8504	1.90227
-1.54561	1.90211
-0.822714	1.90184
-0.997262	1.89653
-0.730188	1.89589
-0.634717	1.89536
-1.17484	1.89518
-0.831373	1.89393
-0.904025	1.89372
-1.15451	1.89372
-1.71647	1.89251
-0.732772	1.89024
-0.904216	1.88932
-0.780081	1.88928
-0.765085	1.88927
-0.806125	1.88869
-1.06059	1.88608
-0.613211	1.88335
-2.2124	1.88274
-0.958901	1.88165
-1.46798	1.88073
-0.858224	1.87836
-0.741501	1.87792
-1.34277	1.87713
-3.5545	1.87713
-1.01942	1.87706
-0.948447	1.87628
-0.834487	1.87628
-0.718743	1.87591
-0.64632	1.8745
-0.927241	1.87403
-1.00124	1.87403
-0.573918	1.87369
-0.969385	1.87209
-0.798319	1.87195
-0.514544	1.87189
-0.89334	1.87019
-1.33561	1.86812
-0.869696	1.86705
-0.829374	1.86643
-1.06668	1.86402
-0.88731	1.86378
-1.16043	1.86378
-0.806962	1.86247
-0.799042	1.86247
-0.717262	1.86147
-0.593042	1.86146
-0.620356	1.8612
-1.00179	1.86019
-1.22268	1.86003
-0.566085	1.85859
-1.03957	1.85841
-2.47357	1.85841
-0.989414	1.85841
-0.749123	1.85841
-0.633859	1.85841
-0.633383	1.85841
-0.964759	1.85767
-1.05272	1.85714
-1.22419	1.85512
-1.29222	1.85495
-0.621247	1.85299
-1.51824	1.84653
-0.752287	1.84631
-1.08664	1.84628
-1.23339	1.84566
-0.743574	1.845
-1.23455	1.84473
-1.41188	1.84387
-1.39795	1.84168
-0.475634	1.839
-0.828053	1.839
-1.17008	1.8373
-0.698178	1.83673
-0.685002	1.83664
-0.772595	1.83457
-0.710497	1.83439
-1.00072	1.83087
-0.923064	1.8286
-0.866751	1.82689
-1.05506	1.82545
-0.824451	1.82428
-0.832768	1.82427
-0.569414	1.8229
-0.724568	1.82234
-1.21338	1.82173
-0.759646	1.82171
-1.36707	1.81994
-0.875219	1.81988
-0.741038	1.81981
-0.739116	1.81968
-0.779065	1.81939
-1.61708	1.81872
-1.31259	1.81635
-0.738232	1.81593
-1.16948	1.81585
-1.55967	1.81519
-1.17005	1.81234
-1.29457	1.81189
-0.713052	1.81189
-0.828268	1.81117
-0.616451	1.8099
-1.636	1.8085
-0.731894	1.8085
-0.709837	1.80746
-1.42007	1.80635
-0.959621	1.80631
-0.911243	1.80583
-0.678515	1.80492
-0.732295	1.80305
-1.27617	1.8026
-0.975994	1.80258
-3.13045	1.80158
-1.25101	1.80158
-0.967791	1.80142
-1.63089	1.7999
-0.710797	1.79889
-1.99825	1.79887
-0.973809	1.7965
-0.965489	1.7965
-2.02487	1.7956
-0.975375	1.79529
-0.918149	1.79514
-1.06185	1.79432
-0.784205	1.79333
-1.29522	1.79323
-0.870695	1.79323
-0.721059	1.79323
-0.674977	1.79323
-0.697447	1.79286
-0.941622	1.79286
-0.729695	1.79069
-1.14551	1.79053
-0.810882	1.79053
-0.645962	1.78879
-1.06063	1.78834
-1.35269	1.78758
-0.666315	1.78739
-0.744183	1.78598
-0.868962	1.78548
-1.35276	1.78328
-1.60093	1.78195
-0.707026	1.78051
-1.30086	1.78051
-1.05293	1.78008
-0.557487	1.77995
-0.798622	1.77995
-0.956056	1.77986
-1.14569	1.77699
-0.743016	1.77599
-0.809659	1.77574
-1.49346	1.77546
-0.87826	1.77313
-1.9313	1.77245
-0.661535	1.77245
-0.647961	1.77139
-1.57416	1.77139
-1.1359	1.77116
-0.736733	1.77116
-0.754168	1.77049
-0.626054	1.76992
-0.765361	1.76833
-2.47181	1.76676
-0.683201	1.76633
-1.19055	1.76591
-0.895968	1.76519
-0.892179	1.76412
-0.986853	1.76395
-1.35922	1.76386
-0.71429	1.76386
-0.632799	1.76376
-0.694984	1.76234
-1.59047	1.76145
-0.67692	1.75891
-1.48853	1.75808
-0.801829	1.75784
-0.819515	1.75465
-0.630282	1.75465
-0.807485	1.75204
-0.637194	1.75138
-0.796722	1.75101
-0.648257	1.7501
-1.57077	1.74934
-0.582017	1.74909
-0.72076	1.74909
-0.824384	1.74887
-0.856704	1.74887
-0.929839	1.74887
-0.863875	1.74859
-0.550221	1.74829
-1.81498	1.74792
-0.626239	1.74777
-0.749973	1.74709
-0.828334	1.74683
-0.964606	1.74288
-0.980498	1.74092
-0.569237	1.73936
-0.591869	1.73927
-0.568873	1.73926
-0.72778	1.73846
-0.772287	1.73846
-0.708789	1.73846
-3.18925	1.73826
-0.992024	1.73822
-1.72091	1.73822
-1.17265	1.73819
-0.738238	1.73766
-1.30075	1.736
-0.560515	1.73248
-0.546863	1.73233
-0.939503	1.731
-0.807751	1.72939
-1.22185	1.72854
-0.660383	1.72825
-1.11538	1.72797
-2.24766	1.72682
-0.584958	1.72682
-0.830875	1.72672
-2.11703	1.72622
-1.42513	1.72622
-0.713785	1.72485
-0.651226	1.72421
-0.794743	1.72348
-0.764588	1.72238
-0.858229	1.7217
-0.797217	1.72149
-0.83232	1.7214
-0.717143	1.72092
-0.657317	1.72091
-1.07906	1.72068
-1.00054	1.72005
-0.61683	1.72005
-1.14894	1.71908
-0.646973	1.71805
-0.986786	1.71805
-0.7914	1.71645
-0.707072	1.71542
-3.48121	1.7154
-1.18524	1.71536
-0.923003	1.71497
-0.780867	1.71246
-0.782228	1.70886
-0.877942	1.70634
-0.649601	1.70611
-1.24421	1.70544
-1.03466	1.7052
-0.531596	1.70509
-0.564897	1.70483
-2.43448	1.70252
-1.17826	1.70196
-1.29678	1.70196
-0.619137	1.7002
-0.753558	1.7002
-0.698038	1.69941
-1.32018	1.69941
-0.646455	1.69941
-0.938673	1.69048
-1.81966	1.68932
-0.876613	1.68732
-0.959249	1.68649
-0.559782	1.68636
-1.73847	1.68447
-1.86296	1.68431
-0.79871	1.68431
-0.482392	1.68184
-1.15795	1.68127
-1.08322	1.67916
-0.771648	1.67903
-0.875847	1.67708
-0.823607	1.67708
-0.83885	1.67355
-1.21906	1.67338
-0.792311	1.66843
-1.89262	1.66826
-0.538455	1.66758
-2.30006	1.66758
-0.799783	1.6632
-0.844293	1.6632
-1.00322	1.66015
-0.959718	1.66012
-0.999219	1.65876
-1.73309	1.65859
-0.756534	1.65624
-0.93474	1.65624
-0.961193	1.65541
-0.798264	1.65407
-0.835198	1.65001
-1.52491	1.64847
-0.651269	1.64847
-0.731307	1.64847
-0.714902	1.64646
-0.961971	1.64646
-0.881908	1.64599
-0.86142	1.64491
-0.805424	1.64106
-0.914003	1.64106
-0.877898	1.63894
-0.798568	1.63878
-0.939962	1.63866
-1.11025	1.63774
-0.649832	1.63564
-3.84105	1.63477
-0.83083	1.63477
-0.826566	1.63477
-1.58235	1.63386
-0.82299	1.63337
-2.89964	1.63036
-1.87836	1.6303
-0.481448	1.62952
-0.878823	1.62948
-0.674407	1.62921
-0.692108	1.62837
-0.523513	1.62837
-0.442545	1.62835
-1.6542	1.62697
-0.608335	1.6257
-1.80436	1.62481
-0.540788	1.62463
-1.24325	1.62441
-0.722553	1.62321
-0.760174	1.6219
-0.977764	1.62183
-0.693	1.62176
-0.787305	1.62171
-0.950918	1.6207
-0.901074	1.62059
-0.690231	1.61981
-0.543149	1.61955
-0.895847	1.61682
-0.781402	1.61612
-0.709416	1.61609
-0.656266	1.61565
-0.740348	1.61565
-0.882511	1.61565
-1.5404	1.61551
-0.597732	1.61465
-0.45228	1.61341
-0.997625	1.61335
-1.5794	1.61309
-0.926419	1.6128
-0.592067	1.61192
-0.710154	1.61184
-1.01677	1.61161
-0.654458	1.61035
-1.44486	1.61035
-1.17936	1.60983
-0.826116	1.60926
-0.734572	1.60926
-0.632716	1.60926
-0.914289	1.60731
-0.67943	1.60569
-0.611	1.60569
-0.518243	1.60569
-0.589847	1.60226
-0.850129	1.60015
-0.69455	1.60001
-0.764934	1.5991
-0.749679	1.59872
-0.599715	1.59662
-0.582763	1.59545
-1.18748	1.59528
-0.887335	1.59528
-0.629399	1.59419
-0.844709	1.59331
-0.570595	1.59331
-0.546148	1.59317
-0.847013	1.59261
-1.04026	1.58962
-1.01205	1.58894
-2.2392	1.58848
-1.07818	1.58772
-1.84002	1.58655
-0.736242	1.58616
-0.849448	1.58616
-0.573538	1.58616
-0.897505	1.58616
-1.69109	1.58616
-0.672674	1.58616
-0.880264	1.58559
-0.952468	1.58559
-0.872698	1.58559
-0.783185	1.58505
-0.699976	1.58463
-0.568293	1.58463
-0.952076	1.58231
-1.05842	1.58189
-1.38311	1.58083
-0.576379	1.57944
-0.635118	1.5794
-0.61282	1.57879
-1.16101	1.57879
-0.717873	1.57806
-0.912939	1.57604
-0.566113	1.57533
-1.13256	1.57509
-0.934321	1.57468
-0.539135	1.57227
-1.50438	1.57227
-0.995768	1.57116
-1.43587	1.57097
-0.628383	1.57022
-0.626855	1.56839
-1.07708	1.56695
-0.559396	1.56597
-0.678052	1.56435
-0.804447	1.56392
-1.1	1.56119
-0.896418	1.56117
-0.790922	1.56079
-0.805954	1.56053
-0.888853	1.5596
-0.869979	1.55887
-0.829508	1.55887
-1.08326	1.55887
-0.914129	1.55887
-1.61709	1.55773
-0.881582	1.55729
-0.819912	1.5572
-1.11903	1.55257
-0.682005	1.55241
-0.833263	1.55197
-0.768189	1.55179
-0.682932	1.55093
-1.05732	1.55093
-1.17773	1.55056
-1.02064	1.55014
-1.68888	1.55011
-0.786921	1.54963
-0.712428	1.54751
-0.531496	1.54648
-1.52883	1.54646
-0.678255	1.54646
-1.25881	1.54451
-0.99828	1.54451
-0.610921	1.54404
-0.824524	1.544
-0.837025	1.544
-0.58799	1.54382
-0.902217	1.54333
-0.678056	1.54185
-0.685702	1.54182
-1.16573	1.54182
-2.4003	1.54153
-0.86816	1.54129
-2.14723	1.54091
-0.665867	1.54091
-0.66773	1.5399
-0.518523	1.53899
-0.915173	1.53858
-0.965152	1.53717
-0.918757	1.53668
-1.27485	1.53663
-0.695716	1.53609
-0.535052	1.5357
-1.0832	1.53553
-1.30708	1.53448
-0.886701	1.53335
-0.935592	1.53247
-0.519783	1.53245
-0.597416	1.53218
-0.678794	1.53158
-0.763053	1.53013
-0.467268	1.52968
-1.01899	1.52892
-0.536852	1.52754
-0.647431	1.5269
-1.88209	1.52623
-2.11319	1.52548
-0.555765	1.52543
-1.27266	1.52543
-0.682153	1.52493
-0.536043	1.52317
-1.09137	1.52261
-0.774135	1.52151
-1.18981	1.52133
-0.737801	1.52037
-0.562171	1.5202
-0.874437	1.51975
-1.81248	1.51867
-1.62365	1.51852
-1.04582	1.51839
-0.787348	1.51839
-0.92445	1.51745
-0.834726	1.51727
-0.995715	1.51715
-0.741109	1.51629
-0.622226	1.5139
-1.35143	1.5129
-0.867475	1.51228
-0.818271	1.51144
-0.760437	1.51076
-0.614407	1.50958
-0.454713	1.50898
-1.42612	1.50834
-1.83302	1.50642
-1.37887	1.50642
-1.13544	1.50642
-1.06719	1.50634
-0.715617	1.50614
-0.955594	1.50489
-0.834689	1.50461
-0.910519	1.50219
-0.781692	1.50177
-0.742267	1.50092
-0.519396	1.50058
-0.909832	1.49858
-1.0024	1.49801
-0.795024	1.49684
-0.643824	1.49657
-1.00913	1.49649
-0.554242	1.49649
-3.10196	1.49649
-0.57544	1.49591
-0.811285	1.49584
-0.717257	1.49584
-0.813174	1.49553
-0.98526	1.4954
-1.16245	1.4954
-2.47601	1.49352
-2.09749	1.49345
-1.70395	1.49339
-0.740578	1.49078
-0.818172	1.48928
-0.665275	1.48915
-0.765885	1.48868
-1.17391	1.48463
-0.812993	1.4844
-0.625632	1.4829
-0.563724	1.48281
-0.797625	1.48281
-0.794041	1.48281
-0.707231	1.48281
-0.733452	1.48281
-0.876019	1.48187
-0.898486	1.4802
-0.642137	1.47974
-0.724766	1.47885
-1.43482	1.47757
-0.861203	1.4764
-1.29042	1.47542
-0.705168	1.47305
-0.449188	1.47263
-0.788016	1.47176
-0.743439	1.47176
-1.00948	1.47155
-0.761498	1.47155
-0.782317	1.46986
-0.882991	1.46986
-1.15352	1.46959
-0.579578	1.46941
-1.25714	1.46928
-0.652374	1.46872
-1.81277	1.46728
-0.591186	1.46722
-0.760618	1.46635
-0.676769	1.46635
-0.627916	1.46396
-0.680023	1.46329
-3.39823	1.46223
-2.27978	1.46141
-1.92055	1.46111
-0.842075	1.46028
-0.471459	1.45959
-0.668786	1.45949
-2.23034	1.45898
-0.717649	1.45898
-1.45129	1.45887
-0.789474	1.45697
-0.880414	1.45697
-0.896759	1.45616
-0.840895	1.45616
-0.565853	1.45487
-1.40314	1.45378
-0.733755	1.45378
-0.808596	1.45378
-0.692327	1.45364
-0.699057	1.45281
-1.47878	1.45224
-1.4628	1.45198
-0.726887	1.45153
-0.655868	1.45066
-0.671529	1.45054
-0.767984	1.45051
-0.570432	1.44848
-1.81704	1.4477
-1.31387	1.44693
-0.749882	1.44693
-0.569499	1.44693
-1.33123	1.44661
-3.16747	1.44522
-0.868634	1.44522
-0.620769	1.44469
-0.786648	1.44373
-0.650476	1.44373
-0.882407	1.44269
-1.06612	1.44203
-1.3437	1.44167
-1.16338	1.44165
-0.728103	1.44165
-0.75427	1.44107
-1.18869	1.44024
-0.692757	1.43721
-0.571795	1.43656
-0.710154	1.43312
-0.617128	1.43027
-1.49961	1.42976
-0.695214	1.42882
-0.817272	1.42882
-0.704128	1.42701
-0.723932	1.42386
-0.550432	1.42363
-1.31905	1.42357
-0.614539	1.42348
-0.841377	1.42258
-0.831026	1.4222
-1.06068	1.4222
-0.626931	1.42194
-0.875755	1.42115
-1.68305	1.42105
-1.05612	1.4206
-0.517562	1.41954
-0.937638	1.41954
-0.521696	1.41907
-0.678068	1.41895
-1.00985	1.41849
-0.942682	1.41845
-0.666509	1.41709
-0.441742	1.41602
-0.48777	1.41602
-0.799075	1.41553
-0.609476	1.41545
-0.636666	1.41418
-2.24	1.41418
-1.2141	1.41414
-0.508248	1.41381
-0.932529	1.41292
-0.620924	1.41193
-1.21464	1.41119
-0.927753	1.41119
-0.805246	1.41089
-0.824899	1.41003
-1.02777	1.41003
-1.77742	1.40988
-0.890923	1.40981
-1.01262	1.40981
-0.549708	1.40944
-0.761499	1.40722
-0.613553	1.40628
-0.665764	1.4052
-3.19128	1.40491
-2.02013	1.40421
-3.57182	1.40414
-0.612925	1.40263
-0.60929	1.40208
-0.749206	1.40117
-0.615804	1.401
-0.661197	1.4004
-1.68698	1.39957
-0.734707	1.39825
-0.630551	1.39825
-0.807085	1.39825
-0.775231	1.39632
-0.557028	1.39607
-0.822604	1.39541
-0.832936	1.39523
-1.18913	1.39406
-0.540006	1.39337
-0.688473	1.39323
-0.591588	1.39323
-0.616172	1.39323
-0.751641	1.39323
-0.677731	1.39323
-1.77896	1.39134
-0.490408	1.39134
-0.535376	1.39118
-0.573458	1.39087
-0.882924	1.39086
-0.943112	1.38868
-1.19417	1.38862
-0.756549	1.38848
-0.613319	1.38848
-0.835596	1.38841
-0.609629	1.38841
-0.808405	1.3877
-0.884909	1.38766
-0.576756	1.38717
-0.582706	1.38666
-2.5649	1.38634
-0.92426	1.38596
-0.829659	1.38432
-2.06954	1.38432
-0.873546	1.38432
-0.600324	1.38429
-1.25827	1.38422
-0.608256	1.38356
-0.680044	1.38334
-0.563144	1.3828
-1.60102	1.38031
-1.21201	1.37987
-0.717524	1.37987
-0.721848	1.37987
-0.863245	1.37987
-0.577319	1.37941
-0.789795	1.37811
-0.52373	1.37811
-0.859962	1.37811
-0.54895	1.37726
-0.751551	1.37595
-1.76051	1.37538
-0.8329	1.37528
-0.563312	1.37466
-1.27408	1.37462
-0.747437	1.37419
-0.467005	1.37394
-0.709647	1.37371
-0.745303	1.37354
-1.06818	1.37181
-0.63312	1.37087
-1.35987	1.37087
-0.52925	1.36933
-1.42567	1.3686
-0.871748	1.3678
-1.0403	1.36702
-1.12802	1.36616
-0.784241	1.36499
-0.681849	1.36264
-2.60011	1.3618
-0.864165	1.36173
-0.672948	1.36164
-0.833064	1.36153
-0.489518	1.36134
-1.40098	1.36054
-1.51469	1.36027
-0.773183	1.36027
-0.73202	1.3595
-0.962049	1.35927
-2.03227	1.35919
-0.775349	1.35571
-0.8084	1.35491
-0.625916	1.35438
-0.513546	1.35405
-0.76774	1.35344
-1.47938	1.35148
-0.625335	1.35148
-0.604858	1.35131
-0.668084	1.349
-0.660235	1.34881
-2.99829	1.34591
-0.678509	1.34555
-0.782577	1.34546
-0.480223	1.34444
-0.670987	1.34298
-0.954782	1.34292
-0.928791	1.34231
-0.750212	1.34131
-1.24404	1.34109
-1.22165	1.34109
-0.586547	1.34105
-0.62855	1.34086
-1.86578	1.34029
-1.31244	1.33994
-0.636482	1.33945
-0.825051	1.33927
-0.615705	1.33927
-0.953875	1.33878
-1.09377	1.33878
-0.794904	1.33796
-0.726779	1.33783
-0.703482	1.33587
-0.478467	1.33535
-0.561578	1.33444
-0.473605	1.3332
-0.928021	1.33291
-0.50926	1.33255
-0.7057	1.33251
-0.693494	1.33251
-1.26503	1.33212
-0.758816	1.33097
-0.547453	1.33097
-0.767923	1.33066
-0.629895	1.3299
-2.33822	1.32932
-0.650419	1.32909
-0.66616	1.32828
-0.508418	1.32746
-0.75727	1.32637
-0.489419	1.32525
-0.691415	1.3243
-1.43825	1.32397
-1.63876	1.32355
-1.34205	1.32345
-1.11677	1.32345
-1.40455	1.32331
-0.535439	1.32331
-0.769908	1.32208
-0.749383	1.32139
-0.413469	1.32139
-0.705571	1.32139
-0.682199	1.32131
-0.801264	1.32016
-0.802782	1.31966
-0.565766	1.31966
-0.598462	1.31946
-1.21092	1.31909
-0.512172	1.3185
-0.744672	1.31744
-0.697651	1.3162
-0.807355	1.31612
-0.90725	1.31455
-0.587262	1.31318
-1.87391	1.31238
-0.825289	1.31223
-1.23517	1.31209
-0.537998	1.31194
-0.50449	1.31194
-0.932482	1.31118
-0.490823	1.31092
-0.749299	1.31091
-0.666684	1.3108
-1.22791	1.31039
-1.3748	1.31038
-0.944275	1.30965
[truncated: 30,995 more rows]

## Sheet: Fig 2b
Log 2 (differential)	-log 10 (p value)
-1.54364	28.3367
-1.66933	23.7352
-1.61993	14.811
-1.37796	14.6982
-1.51644	14.5636
-3.01319	13.824
-3.02528	10.4554
-1.08856	8.59596
-1.46999	8.21383
-2.14879	8.11605
-2.83039	8.10284
-1.36181	7.98037
-2.18806	7.80695
-1.03133	7.71848
-2.00096	7.43232
-1.0964	7.3837
-1.13231	7.3253
-1.19899	7.30187
-1.11645	7.25821
-1.63191	7.16326
-2.93162	6.97826
-1.31822	6.76391
-1.07695	6.76391
-0.960299	6.64481
-1.65444	6.51698
-1.86662	6.50178
-2.3508	6.47387
-2.71527	6.46088
-1.03391	6.40538
-1.38913	6.32993
-1.02251	6.32993
-1.27079	6.14457
-1.11063	6.06706
-1.96458	5.99659
-1.0017	5.92283
-1.02534	5.89963
-1.5324	5.83867
-2.18647	5.78243
-1.04831	5.77482
-1.46852	5.60528
-2.61433	5.58323
-0.80771	5.57705
-3.16397	5.57705
-0.989998	5.46509
-1.25043	5.45606
-1.67195	5.41454
-1.94413	5.3816
-0.716986	5.37782
-2.41131	5.30287
-0.873276	5.29843
-1.97142	5.24827
-0.964432	5.2171
-0.666831	5.15574
-1.40322	5.12501
-0.822223	5.11106
-0.66099	5.059
-1.1645	5.01494
-3.78897	5.01301
-1.16033	5.01301
-0.823356	5.01301
-1.7178	5.00598
-1.56529	4.98043
-1.212	4.97506
-1.01092	4.97506
-1.19243	4.95836
-1.10078	4.8569
-0.903948	4.82675
-0.812832	4.81225
-0.869022	4.77303
-1.25037	4.77303
-2.39354	4.7015
-2.04368	4.7015
-2.55922	4.61325
-1.24625	4.5521
-1.54135	4.54585
-0.91124	4.52294
-1.86656	4.51314
-0.816039	4.50486
-1.98639	4.49055
-1.01239	4.47882
-1.15848	4.47882
-0.855023	4.42632
-0.685917	4.42632
-1.40009	4.42554
-1.28103	4.42554
-2.34275	4.29875
-1.93947	4.29689
-0.877158	4.29611
-1.9087	4.29237
-2.04749	4.28514
-2.43622	4.28097
-0.814739	4.28097
-1.78842	4.27698
-3.10946	4.27382
-1.71005	4.26892
-2.66107	4.26864
-2.24148	4.26795
-2.30705	4.26314
-1.92533	4.25672
-1.14573	4.2496
-3.74269	4.23139
-1.36279	4.21737
-1.20044	4.21253
-1.23762	4.18638
-1.82139	4.18638
-2.10634	4.18058
-0.973823	4.17837
-1.16836	4.16628
-1.83766	4.16438
-1.29315	4.14021
-1.37578	4.12291
-0.796669	4.11949
-2.54883	4.11565
-1.40553	4.11565
-2.28051	4.10995
-1.43586	4.09309
-1.76056	4.08354
-1.93764	4.08348
-1.03004	4.08348
-1.52303	4.07775
-0.923777	4.07626
-1.36198	4.00612
-1.09079	3.95601
-1.2151	3.94096
-1.80125	3.93018
-1.39082	3.89604
-1.62657	3.89476
-0.926002	3.87093
-0.995675	3.81136
-0.903097	3.81136
-1.67786	3.79818
-2.53953	3.77551
-0.784833	3.7719
-1.25333	3.7719
-1.18302	3.76094
-1.17708	3.75711
-2.1775	3.74607
-0.968756	3.66805
-1.30653	3.65643
-1.57893	3.65643
-1.21084	3.63033
-0.877459	3.63033
-0.860397	3.63033
-0.722796	3.63033
-1.0406	3.58067
-1.40625	3.55855
-4.26232	3.55469
-0.595472	3.54281
-1.52081	3.51762
-0.652	3.50931
-1.4603	3.50227
-1.17751	3.47804
-0.741532	3.4605
-1.03803	3.44917
-1.99407	3.42888
-0.792212	3.41349
-1.78541	3.40716
-1.80761	3.40716
-0.889517	3.40649
-0.838052	3.38807
-1.31839	3.3835
-2.09546	3.3703
-1.19969	3.36692
-3.21024	3.36692
-0.965576	3.35435
-1.50106	3.33655
-1.51376	3.31728
-0.745854	3.31405
-1.38961	3.30956
-2.21777	3.29992
-1.62797	3.28755
-1.33791	3.27476
-0.995357	3.27397
-0.959032	3.26229
-0.614402	3.25547
-1.08462	3.23372
-0.759335	3.22595
-0.985658	3.22057
-0.954318	3.22027
-1.46275	3.21038
-1.99883	3.20818
-1.09228	3.19596
-1.17339	3.19462
-1.22883	3.18754
-0.599486	3.16981
-1.36341	3.15492
-1.53999	3.14829
-1.92032	3.1372
-1.77635	3.13647
-1.28246	3.13647
-0.812028	3.13491
-0.943587	3.13072
-1.02323	3.1278
-1.27674	3.10576
-1.67431	3.08776
-1.24509	3.08623
-1.73971	3.08173
-1.6161	3.07954
-0.856404	3.07339
-0.730194	3.071
-2.03237	3.0617
-1.06413	3.05498
-0.695169	3.05387
-0.875327	3.04247
-1.07236	3.03593
-0.770077	3.03265
-1.46213	3.02373
-1.55642	3.00415
-1.4053	2.96431
-3.07619	2.96002
-0.468396	2.95913
-1.08381	2.95623
-0.790278	2.95623
-2.24678	2.94454
-1.17846	2.93502
-0.910917	2.91623
-1.31161	2.907
-2.03538	2.907
-0.769224	2.907
-1.21752	2.89242
-0.96175	2.89086
-1.3328	2.84301
-1.45312	2.84301
-1.71074	2.84012
-0.84621	2.84012
-0.848278	2.82474
-0.803731	2.81587
-1.95094	2.81587
-0.84565	2.80813
-1.46682	2.79512
-5.60667	2.78384
-0.946557	2.7834
-1.39225	2.78159
-0.897732	2.77864
-0.757023	2.7624
-1.47479	2.76169
-2.35938	2.76063
-1.39301	2.76063
-4.8708	2.75928
-1.59158	2.75748
-0.848962	2.75393
-0.83066	2.7452
-1.57704	2.7441
-0.930206	2.73628
-1.16127	2.73628
-1.23183	2.73628
-0.654454	2.73382
-1.5388	2.73302
-0.868534	2.7271
-1.72199	2.72699
-1.83967	2.72042
-0.673732	2.71693
-0.967208	2.71635
-1.65436	2.71413
-1.02244	2.69552
-0.770192	2.69155
-0.575324	2.68944
-0.663312	2.68825
-1.26055	2.68797
-3.0546	2.68797
-1.24851	2.6846
-1.14873	2.6815
-0.941081	2.65868
-1.41771	2.6568
-1.57922	2.65322
-1.58313	2.65171
-1.10732	2.64964
-2.26315	2.64665
-1.28022	2.63438
-1.18378	2.62364
-0.674249	2.61191
-0.967046	2.60897
-1.14514	2.60561
-1.31336	2.57897
-1.01227	2.57506
-0.690243	2.54976
-1.27392	2.54515
-0.543261	2.54504
-1.00904	2.54427
-1.72788	2.54427
-0.838838	2.54427
-1.58103	2.54355
-1.62398	2.54355
-1.71929	2.53202
-1.01861	2.52341
-0.613667	2.52106
-0.760448	2.51641
-1.08076	2.50603
-1.01647	2.50603
-2.16646	2.50216
-1.59649	2.50141
-0.562628	2.49721
-0.841797	2.49591
-0.566592	2.48457
-1.45666	2.47972
-1.01622	2.47834
-1.02812	2.47777
-1.19971	2.47711
-1.75323	2.47681
-0.611019	2.47617
-1.47741	2.47617
-2.13056	2.47378
-1.32859	2.46817
-0.934059	2.46696
-0.674403	2.46249
-0.631928	2.46173
-2.43739	2.45456
-0.984179	2.45456
-0.899011	2.4491
-1.20324	2.4491
-2.17397	2.44368
-1.23336	2.44138
-1.5	2.43642
-0.594688	2.43084
-1.34936	2.4276
-2.00884	2.42299
-0.735451	2.42299
-1.04623	2.41912
-1.61687	2.41596
-0.59623	2.40805
-0.614203	2.40433
-1.03575	2.40199
-1.25403	2.40145
-0.622701	2.40094
-0.732316	2.39811
-1.00345	2.3804
-2.60795	2.37918
-1.49075	2.37483
-1.20203	2.36845
-1.29712	2.36652
-1.13756	2.36036
-0.855699	2.35298
-2.81612	2.35141
-1.80489	2.34864
-1.49488	2.34643
-1.56744	2.34152
-0.785191	2.34152
-1.27896	2.3393
-1.4549	2.33537
-1.37289	2.33382
-1.73688	2.33355
-0.854602	2.33282
-0.912757	2.33282
-1.02197	2.33163
-3.05644	2.33034
-1.44776	2.3283
-0.777969	2.3283
-0.69309	2.3283
-1.08722	2.32767
-1.4912	2.32624
-1.06773	2.31553
-1.22499	2.31293
-1.42798	2.31194
-3.01246	2.30689
-1.678	2.30681
-1.02172	2.30066
-1.39894	2.30066
-1.28487	2.30066
-0.977811	2.29292
-0.669816	2.28984
-1.04381	2.28598
-0.622612	2.28598
-1.53117	2.28539
-0.811035	2.27556
-1.14762	2.27504
-2.22955	2.26789
-3.22372	2.25929
-0.974441	2.25929
-0.863774	2.25929
-1.21072	2.25719
-2.14115	2.25692
-0.785897	2.25256
-2.69689	2.25235
-1.62585	2.25235
-0.785261	2.25235
-1.11713	2.25074
-0.673165	2.25042
-1.30079	2.249
-1.425	2.24604
-2.08755	2.2443
-0.483362	2.2443
-1.15795	2.2443
-0.701257	2.24017
-1.42517	2.23842
-0.4293	2.23842
-1.80798	2.23842
-0.541365	2.23824
-1.29197	2.23473
-0.979577	2.23157
-1.2536	2.22927
-0.559273	2.22792
-0.367268	2.22585
-1.3726	2.22346
-1.22475	2.22346
-1.2604	2.22346
-0.53327	2.21758
-1.46703	2.21758
-1.41535	2.21659
-1.00724	2.21534
-0.784166	2.21482
-0.83179	2.21471
-2.72861	2.20898
-0.663102	2.20547
-0.940022	2.2039
-1.02111	2.20294
-0.940571	2.20031
-0.491887	2.20026
-1.06339	2.20008
-1.98533	2.19763
-0.651781	2.19763
-0.635049	2.19763
-1.58454	2.19763
-0.678862	2.19704
-0.96759	2.19663
-1.20713	2.19524
-1.44064	2.19459
-1.24293	2.19155
-0.76703	2.18738
-1.54722	2.18164
-1.23706	2.18164
-0.746609	2.17842
-0.791764	2.17383
-3.8648	2.16928
-1.02676	2.1652
-1.1342	2.16012
-0.818803	2.15982
-0.884265	2.15964
-1.15872	2.15847
-1.17232	2.15417
-1.07649	2.14794
-1.63397	2.14676
-2.3307	2.14676
-0.360313	2.14614
-0.691357	2.14611
-1.12885	2.14529
-0.657891	2.14267
-1.20399	2.1394
-0.871482	2.12857
-0.960324	2.11888
-0.5004	2.11836
-1.11287	2.11492
-1.65304	2.10432
-1.51112	2.10255
-1.1047	2.10255
-0.983993	2.09958
-0.491691	2.09634
-1.25888	2.09449
-1.05843	2.09366
-1.02293	2.09267
-1.68407	2.09202
-1.49613	2.08052
-1.34781	2.07971
-0.913059	2.07746
-5.7263	2.07746
-0.837948	2.07746
-0.551534	2.07641
-0.797999	2.0757
-0.843968	2.07566
-0.522292	2.07428
-0.62485	2.07198
-1.26876	2.0681
-1.1204	2.0666
-0.462748	2.06563
-0.733894	2.0633
-4.99982	2.06326
-0.773322	2.0618
-0.828779	2.0612
-1.39019	2.06043
-1.82595	2.0572
-0.529438	2.05636
-1.6878	2.05513
-0.696588	2.05454
-0.587447	2.05044
-0.999234	2.04868
-1.32573	2.04638
-1.32093	2.04626
-1.20147	2.04363
-0.669929	2.04168
-0.693275	2.03495
-1.09015	2.03457
-1.07486	2.03134
-0.907554	2.02824
-3.07235	2.02363
-0.479754	2.02363
-0.70222	2.02227
-0.848421	2.0216
-0.909639	2.01888
-0.883717	2.00756
-0.395843	2.00685
-1.04197	2.00685
-0.542487	2.00636
-1.76344	2.00636
-1.25226	2.00636
-1.15933	2.00636
-0.429597	2.00636
-0.791916	2.00636
-0.902869	2.00594
-1.67934	2.00519
-1.05087	2.00282
-0.945679	1.99838
-0.856363	1.99768
-3.34041	1.99768
-0.844336	1.99515
-1.24459	1.99224
-1.58197	1.99013
-1.28582	1.9882
-0.628917	1.98716
-1.44962	1.98686
-0.92704	1.98686
-0.486331	1.98593
-1.47751	1.98593
-1.05975	1.98593
-0.429625	1.98449
-0.969638	1.98406
-0.448857	1.98296
-1.0227	1.98265
-1.07544	1.98208
-1.38232	1.97876
-0.755504	1.97876
-0.447563	1.97455
-1.16833	1.97079
-1.10612	1.97078
-1.97061	1.97078
-1.07171	1.96821
-0.85861	1.96769
-1.10966	1.96672
-1.20656	1.96665
-1.11428	1.96548
-1.36544	1.96165
-1.24643	1.96057
-0.969998	1.96039
-1.36218	1.95918
-1.13626	1.95822
-0.910702	1.95822
-0.675302	1.95791
-0.805259	1.95635
-1.19248	1.95469
-0.879548	1.95204
-1.53168	1.95118
-1.21983	1.95019
-1.38603	1.9473
-2.03783	1.94282
-1.71194	1.94207
-1.30377	1.93674
-2.88141	1.93631
-0.735723	1.93618
-0.77358	1.93526
-1.30931	1.93439
-0.346642	1.93347
-1.01636	1.93138
-1.06095	1.92826
-1.38188	1.92763
-1.54828	1.92484
-0.968435	1.92293
-1.64068	1.92293
-0.772839	1.92293
-0.544508	1.92001
-1.09524	1.91411
-1.15656	1.91317
-0.898912	1.91074
-0.889648	1.90435
-0.623939	1.90353
-0.873315	1.90265
-0.693197	1.90139
-1.73286	1.90139
-1.51789	1.8989
-0.685096	1.8959
-0.700507	1.89578
-0.731502	1.8954
-0.617593	1.89415
-0.840184	1.89415
-1.17649	1.89405
-0.411723	1.88995
-1.42789	1.88922
-0.556707	1.888
-0.521678	1.88732
-1.22315	1.8856
-0.928499	1.88083
-0.455522	1.87933
-1.43368	1.87933
-1.05483	1.8786
-0.384186	1.87685
-0.973986	1.87626
-1.259	1.8758
-0.441508	1.87497
-0.384857	1.87479
-0.987018	1.87086
-1.13505	1.87086
-1.39939	1.87021
-0.933621	1.87021
-1.46852	1.86944
-2.23541	1.86944
-1.12012	1.8691
-1.55615	1.86871
-1.03385	1.86507
-1.1276	1.86507
-1.53249	1.86431
-1.55079	1.86431
-1.57354	1.86185
-1.35961	1.86003
-0.899096	1.86003
-0.874871	1.86003
-0.645756	1.85832
-0.622294	1.85754
-1.36305	1.85177
-0.565398	1.85177
-0.348697	1.85177
-0.616643	1.85168
-0.432216	1.85142
-0.977141	1.85142
-1.18129	1.84955
-1.00566	1.84936
-1.01373	1.84814
-1.53129	1.84767
-0.645591	1.84454
-1.23005	1.8375
-0.533682	1.83721
-1.00267	1.83721
-0.430132	1.83589
-0.674459	1.83577
-0.799825	1.83429
-0.862955	1.83371
-0.462339	1.83322
-0.969149	1.83243
-1.55182	1.83243
-1.66587	1.83096
-0.809603	1.8292
-2.02033	1.8292
-1.0868	1.82608
-1.00711	1.82426
-0.540002	1.82407
-1.0734	1.82407
-1.44716	1.82407
-2.56358	1.82283
-0.397597	1.82139
-0.872099	1.8201
-0.826296	1.81891
-1.56471	1.81644
-0.780987	1.81282
-0.791508	1.81179
-0.510175	1.80618
-1.76508	1.80618
-0.545747	1.80618
-0.421947	1.80611
-1.75293	1.80425
-0.847832	1.80371
-1.02157	1.80038
-0.666497	1.80038
-0.548391	1.79975
-0.92085	1.79684
-0.836802	1.79636
-1.12596	1.79504
-1.09543	1.79282
-1.48327	1.79206
-1.51587	1.78945
-0.693966	1.78928
-0.901994	1.78852
-0.924319	1.78758
-0.869085	1.78642
-1.32625	1.78153
-1.05727	1.78153
-1.17391	1.78153
-1.19313	1.78153
-1.00752	1.78153
-0.454825	1.78153
-0.83225	1.77953
-0.493456	1.77883
-0.80357	1.77736
-0.750785	1.77377
-0.481961	1.77225
-1.08065	1.7722
-0.608915	1.77157
-1.11241	1.76221
-0.608579	1.76221
-0.725243	1.76127
-1.02679	1.75981
-0.501228	1.75777
-0.560714	1.75535
-0.82724	1.75259
-0.727322	1.7497
-0.776125	1.7497
-0.724728	1.7497
-1.21064	1.74956
-1.33966	1.74956
-1.53387	1.74716
-0.597622	1.74572
-0.49587	1.74405
-0.480123	1.74405
-1.61389	1.74361
-0.958823	1.74361
-2.66788	1.74361
-1.59532	1.74361
-1.05704	1.74122
-1.24815	1.74036
-3.10585	1.73677
-0.779702	1.73667
-0.906251	1.73667
-1.33202	1.73667
-0.487464	1.73332
-0.46854	1.73302
-0.690161	1.73302
-0.370783	1.73294
-0.751153	1.72595
-0.921561	1.72595
-0.641007	1.72595
-1.455	1.72515
-1.6811	1.72515
-0.460024	1.72291
-0.753946	1.72189
-0.548585	1.7201
-0.701972	1.7201
-1.0461	1.71966
-1.76291	1.71966
-1.27779	1.71772
-1.35326	1.71756
-0.474903	1.71388
-0.597709	1.71388
-1.66771	1.71388
-1.18633	1.71129
-1.11884	1.71099
-0.796836	1.7105
-0.971547	1.70939
-2.96704	1.70939
-0.927803	1.70899
-0.748165	1.70899
-0.476913	1.70899
-1.14889	1.70861
-1.20509	1.70836
-1.16834	1.70836
-0.504772	1.70834
-0.914696	1.70786
-2.34983	1.70722
-0.776166	1.70342
-0.546845	1.70316
-2.18599	1.70218
-1.01078	1.69942
-0.797509	1.69812
-0.722229	1.69747
-1.4186	1.69678
-1.34312	1.69678
-1.1837	1.69113
-0.402404	1.69086
-1.28844	1.69086
-0.525578	1.69035
-1.10946	1.68936
-1.76553	1.68894
-0.716742	1.68656
-0.552643	1.68194
-1.78052	1.68121
-1.20149	1.68083
-0.928677	1.67836
-0.590068	1.67666
-1.59643	1.6765
-2.95429	1.6765
-1.0086	1.67584
-0.508108	1.67343
-1.02016	1.66925
-0.844305	1.66903
-1.4725	1.66894
-0.922713	1.66894
-0.819198	1.66841
-0.660051	1.664
-0.931447	1.66352
-0.662918	1.66293
-1.0446	1.66293
-0.432438	1.66051
-0.963071	1.66051
-0.801361	1.66051
-1.10032	1.66
-1.58246	1.65957
-0.634288	1.65957
-0.552582	1.6556
-1.76443	1.65415
-1.00586	1.6538
-0.921555	1.65
-1.21406	1.64791
-0.822212	1.64475
-0.905992	1.64188
-0.648767	1.64004
-1.4457	1.63713
-1.02911	1.63713
-0.671805	1.63706
-1.14185	1.63706
-1.45809	1.63568
-0.817776	1.63502
-0.717896	1.63329
-0.452212	1.63263
-0.838249	1.63263
-0.758288	1.63178
-1.18737	1.63089
-0.914401	1.63025
-1.1044	1.63025
-1.05309	1.62802
-0.825821	1.62794
-1.34787	1.62264
-1.05835	1.6208
-1.97183	1.6201
-1.47942	1.61839
-0.93445	1.61661
-1.30263	1.61524
-0.423994	1.61158
-1.66706	1.61158
-0.858263	1.61106
-0.473227	1.61094
-0.509702	1.60748
-1.09259	1.60717
-1.01771	1.60687
-1.40825	1.60623
-1.11148	1.60392
-1.034	1.60392
-0.687746	1.6039
-0.57564	1.60373
-1.31444	1.60312
-1.26568	1.60312
-1.67911	1.59976
-0.496705	1.59969
-1.7155	1.59969
-0.61935	1.5987
-1.66303	1.59486
-0.496017	1.59236
-1.54928	1.59223
-1.3899	1.59171
-2.34313	1.59169
-0.933226	1.59042
-0.369197	1.58914
-0.879764	1.58872
-0.672935	1.58855
-0.710466	1.58594
-0.405496	1.58506
-0.540273	1.58506
-2.5108	1.58506
-1.10294	1.58466
-1.04541	1.58177
-0.514802	1.58111
-1.25098	1.58064
-1.14093	1.58064
-0.731146	1.58064
-2.08822	1.58064
-0.662645	1.58064
-0.765142	1.57947
-1.20876	1.57903
-0.33572	1.57822
-0.518429	1.57795
-0.57163	1.57532
-0.946792	1.57285
-0.489754	1.56603
-0.708885	1.56603
-0.434936	1.56603
-0.574932	1.56603
-0.960546	1.56532
-0.560551	1.56524
-1.53488	1.56353
-1.02465	1.56283
-1.07684	1.56238
-0.723938	1.56173
-0.732726	1.56173
-0.535582	1.56049
-1.44406	1.55783
-0.899812	1.55721
-0.851331	1.55486
-1.23465	1.55399
-1.04074	1.55399
-0.824575	1.55344
-0.77068	1.55337
-0.743803	1.55066
-1.49259	1.54927
-1.34269	1.54927
-1.11438	1.54927
-0.661082	1.54927
-1.08818	1.54927
-1.15593	1.54489
-1.48894	1.54476
-0.928668	1.54476
-0.594174	1.54476
-1.34284	1.54476
-1.26401	1.54476
-0.997699	1.54466
-0.956921	1.54416
-0.902978	1.54416
-0.883598	1.54396
-0.804541	1.54396
-0.838277	1.54288
-0.478141	1.54288
-0.781934	1.54134
-0.962136	1.54055
-0.655938	1.53962
-2.13406	1.53933
-1.28549	1.53933
-1.97027	1.53933
-1.28643	1.53688
-1.06963	1.53502
-0.70777	1.53465
-0.535278	1.53465
-0.537955	1.53465
-0.552044	1.53465
-1.78224	1.53052
-0.92877	1.52986
-1.37139	1.52899
-0.420319	1.52894
-2.06329	1.52841
-0.744899	1.52482
-0.689276	1.52482
-2.8763	1.52388
-1.20335	1.52134
-0.333872	1.52098
-0.426825	1.52014
-1.03411	1.5196
-2.9695	1.51859
-0.923397	1.51859
-0.995268	1.51859
-0.769289	1.51851
-1.73871	1.51848
-0.551606	1.51718
-1.19497	1.51718
-1.37399	1.51718
-0.785818	1.51646
-1.86255	1.51159
-0.927301	1.51109
-1.18152	1.51109
-0.723598	1.50927
-0.422383	1.50556
-2.07801	1.50556
-0.554707	1.50412
-0.670416	1.50352
-0.415148	1.5033
-0.61253	1.5033
-0.802315	1.50294
-0.761195	1.50241
-0.573526	1.50182
-0.855503	1.49998
-0.654441	1.49844
-1.37714	1.49841
-0.652832	1.49835
-0.587906	1.49536
-0.952431	1.49536
-1.12322	1.48906
-0.996018	1.48589
-2.88301	1.48589
-0.991501	1.48552
-0.853959	1.48471
-0.712181	1.48381
-1.2424	1.48084
-0.844245	1.48031
-1.66037	1.47734
-0.739978	1.47734
-0.867303	1.47683
-1.09631	1.47678
-1.29313	1.47484
-1.1076	1.47484
-0.316924	1.47484
-0.835528	1.47441
-0.8005	1.47274
-0.725241	1.47215
-0.624231	1.47215
-0.572479	1.4721
-1.55007	1.47186
-0.702257	1.47122
-1.14485	1.47095
-0.807551	1.47086
-0.523174	1.46896
-1.12087	1.46869
-1.03016	1.46869
-0.562811	1.46825
-0.406895	1.46721
-1.12793	1.46492
-0.569716	1.46454
-0.423444	1.464
-0.322418	1.46344
-0.926113	1.46185
-0.895574	1.46172
-0.350791	1.46172
-0.856453	1.4616
-1.19859	1.46029
-1.55789	1.45987
-1.14063	1.45987
-0.860255	1.45917
-0.799969	1.45917
-0.564257	1.45917
-0.727767	1.45821
-0.556781	1.45816
-0.571921	1.458
-1.24145	1.458
-0.550337	1.45685
-0.751232	1.45668
-0.851212	1.45668
-0.738184	1.45622
-0.607978	1.4559
-1.07799	1.4559
-0.494103	1.45559
-0.546471	1.45559
-2.98407	1.45559
-1.89669	1.45473
-1.86868	1.4534
-0.761085	1.4534
-1.50761	1.45312
-0.819509	1.45184
-0.599201	1.45184
-0.781749	1.45184
-0.658112	1.45171
-1.66632	1.44945
-0.555813	1.44795
-0.473634	1.44624
-0.869375	1.44624
-1.01531	1.44624
-1.56095	1.44624
-0.747556	1.44624
-0.883028	1.44601
-0.345405	1.44563
-0.660257	1.44145
-0.537249	1.4402
-1.43616	1.43637
-0.986087	1.43464
-2.56809	1.43464
-1.24083	1.43224
-1.02961	1.43183
-1.37131	1.43062
-0.601347	1.42947
-1.32375	1.4286
-1.9584	1.42719
-0.609363	1.42655
-1.25092	1.42655
-1.74602	1.42635
-0.471167	1.42575
-0.571373	1.42522
-0.754247	1.42522
-1.18166	1.42522
-2.92903	1.42522
-1.30227	1.42407
-0.922436	1.42374
-0.647917	1.4226
-1.85101	1.4226
-1.1763	1.42162
-0.897674	1.41905
-0.484732	1.41749
-0.948747	1.41735
-0.736387	1.41647
-0.351261	1.41613
-1.17128	1.41461
-0.409239	1.41409
-0.804636	1.4127
-0.737039	1.41237
-0.621691	1.41218
-0.655728	1.41184
-1.58058	1.41086
-0.63434	1.41084
-0.819374	1.40902
-0.583784	1.40691
-1.00776	1.40691
-1.12971	1.40663
-0.521316	1.40567
-0.910921	1.40547
-0.967243	1.40503
-0.82895	1.40427
-0.58117	1.40421
-0.383824	1.4021
-0.525997	1.40206
-0.508143	1.40155
-0.571395	1.39871
-0.674857	1.39733
-0.481476	1.3971
-1.57978	1.3971
-1.46831	1.39642
-0.496308	1.39422
-0.553507	1.39422
-2.43588	1.39422
-0.645787	1.39188
-0.298329	1.39043
-2.35941	1.38937
-1.20403	1.38884
-0.65109	1.38842
-0.601113	1.38762
-0.448527	1.38634
-0.89137	1.38633
-0.715678	1.3862
-1.08365	1.38415
-0.36656	1.38324
-0.844888	1.38272
-0.642396	1.38207
-1.02039	1.38044
-0.458965	1.37747
-0.741765	1.37601
-0.537272	1.37504
-1.84696	1.37416
-1.50987	1.37416
-0.722568	1.37223
-0.633792	1.37099
-1.20022	1.36746
-0.993022	1.36439
-0.820306	1.36434
-0.333504	1.36412
-0.475526	1.3634
-0.545643	1.36332
-0.884238	1.36297
-0.703178	1.36275
-0.873517	1.36245
-0.435269	1.35971
-0.575022	1.3591
-1.05947	1.3587
-1.25053	1.35836
-1.28511	1.35749
-0.936523	1.35733
-5.05893	1.35608
-0.459596	1.35608
-0.867731	1.3553
-0.624216	1.35413
-0.421235	1.35319
-0.968505	1.35319
-0.581975	1.35265
-0.990614	1.35265
-0.335752	1.35112
-0.627952	1.35098
-1.72546	1.35068
-0.424316	1.34798
-0.414332	1.34797
-0.770724	1.34674
-0.510257	1.3465
-1.38786	1.34492
-0.410416	1.3439
-1.45191	1.34345
-0.836456	1.34273
-0.77266	1.34273
-0.671592	1.34273
-1.59815	1.34273
-0.508462	1.3422
-1.54256	1.34201
-1.06236	1.34171
-0.88389	1.34171
-1.38648	1.34109
-1.32243	1.3404
-1.66046	1.33985
-0.808344	1.33964
-2.69987	1.33816
-0.562571	1.33681
-0.670623	1.33629
-1.27153	1.33265
-1.49021	1.33247
-0.473288	1.33247
-0.657259	1.33247
-0.57915	1.33244
-0.574351	1.33117
-0.905832	1.33084
-0.657157	1.33065
-0.689369	1.33054
-1.27956	1.33033
-1.49925	1.33033
-1.14297	1.32988
-0.601952	1.32988
-0.570389	1.32938
-0.784519	1.32746
-1.47698	1.32618
-0.882221	1.32579
-0.494055	1.32529
-0.769891	1.32161
-3.64117	1.32152
-1.07783	1.32089
-1.78706	1.31995
-1.26639	1.31952
-0.661147	1.31952
-0.629759	1.3193
-1.03255	1.31861
-1.0794	1.31824
-0.647377	1.31693
-1.39584	1.31693
-1.0202	1.31693
-0.632844	1.31693
-0.917371	1.31693
-0.556616	1.31693
-1.33277	1.31693
-1.4181	1.31693
-1.36518	1.31693
-0.938589	1.31647
-0.817886	1.31647
-1.12977	1.31572
-0.74913	1.31572
-0.852879	1.31572
-0.658302	1.31548
-0.820255	1.31472
-1.13463	1.31265
-0.471685	1.31265
-0.686471	1.31198
-0.668057	1.31138
-0.893666	1.30978
-1.15946	1.30882
-1.03574	1.3055
-1.24303	1.3055
-0.861854	1.30537
-0.34	1.30236
1.70868	17.7756
1.21805	13.1157
0.878973	11.7314
1.10652	11.0478
1.82613	10.5206
1.65586	10.4554
0.988058	10.3142
0.734992	9.88313
1.21851	9.78618
1.18438	9.17031
0.646168	8.82058
1.67156	8.09286
2.91827	8.018
2.23339	7.69715
0.656507	7.60707
0.862496	6.97826
1.01563	6.82091
0.637751	6.82024
1.58057	6.80343
1.07476	6.42374
1.3933	6.40538
2.21289	6.33343
0.984592	6.30375
2.62319	6.26262
1.97147	6.23078
1.07294	6.07062
1.61451	6.06261
1.33679	5.78262
1.16231	5.59524
0.891926	5.54937
1.05731	5.50066
1.44397	5.41454
0.545798	5.41454
2.06298	5.37581
1.3785	5.33716
1.14714	5.15691
1.72058	5.12501
0.909552	5.11106
2.2617	5.01301
0.570116	5.01301
1.22348	5.01301
2.65209	5.01301
1.50781	4.99884
1.29186	4.97506
1.29998	4.97198
0.94688	4.93212
0.917547	4.8569
2.11871	4.85264
0.728895	4.82398
0.628785	4.77119
0.553366	4.73255
3.08653	4.7015
0.67072	4.7015
2.02913	4.7015
1.29543	4.54912
0.73775	4.5002
1.24915	4.48632
0.618398	4.48632
0.725117	4.47725
3.49378	4.46764
0.939721	4.32945
1.10566	4.31425
0.659052	4.31029
1.25963	4.29689
0.703818	4.28097
0.769748	4.27698
1.08839	4.26175
0.914723	4.25672
0.715587	4.24298
2.62051	4.20243
0.971811	4.20013
2.36885	4.17837
2.98869	4.08354
3.29893	4.08354
1.55425	4.07626
1.26286	4.07413
0.88969	4.03455
0.568272	4.03455
0.676118	4.0191
1.2047	4.00612
2.31787	4.00612
0.75599	3.98076
2.67061	3.97171
0.499091	3.95484
0.503919	3.95334
0.75491	3.93109
0.62555	3.90238
0.659931	3.89563
0.84035	3.89476
0.569022	3.88823
1.82841	3.86712
2.13585	3.84549
0.783605	3.8319
0.677939	3.82691
1.86035	3.81136
0.885084	3.81119
0.984243	3.81044
1.72464	3.77716
0.969229	3.7719
0.758543	3.76979
2.22802	3.75524
2.41813	3.75267
2.47869	3.73237
0.465547	3.705
1.65498	3.68744
0.431732	3.68744
0.705543	3.65878
1.60047	3.65837
0.791185	3.64773
2.83671	3.64677
2.01159	3.63033
0.582949	3.63033
1.35106	3.62569
1.7122	3.61629
1.04957	3.59058
1.10915	3.57803
0.776125	3.57091
0.744069	3.56636
0.415995	3.56636
1.60832	3.56636
1.725	3.55246
0.824804	3.51762
0.50315	3.50674
0.444685	3.49961
0.630445	3.49637
0.922516	3.4922
1.40903	3.47804
1.08104	3.47804
2.59074	3.46402
2.40429	3.4605
0.869293	3.4605
2.53314	3.45924
1.01459	3.44063
1.01984	3.43782
1.27901	3.43046
0.50924	3.41414
1.62346	3.41349
0.504541	3.40716
1.07462	3.40649
3.04849	3.39919
3.70366	3.39919
1.72529	3.37596
1.00783	3.36692
3.63493	3.36692
0.632288	3.33749
0.560128	3.33655
1.55003	3.32327
0.774885	3.31224
0.754376	3.30557
1.76245	3.30352
0.986731	3.29992
0.834827	3.28755
0.467914	3.28471
1.11798	3.28066
0.727936	3.275
0.548638	3.27476
1.3798	3.26191
2.89391	3.26092
0.720491	3.25105
0.80198	3.23372
0.901502	3.23372
1.59047	3.23135
1.14267	3.23135
1.74404	3.22935
0.589044	3.22027
0.944811	3.19596
2.39719	3.18754
1.59906	3.17106
1.59385	3.1702
1.26676	3.16592
0.656646	3.16589
1.39254	3.15606
0.924707	3.15606
0.418434	3.15547
1.45945	3.14319
0.95965	3.14017
0.438332	3.13598
1.35074	3.13072
2.26132	3.1257
2.49615	3.10629
1.12467	3.10364
0.649843	3.09264
0.711639	3.08926
1.2919	3.08846
1.91376	3.08623
2.12529	3.071
1.63282	3.071
0.580342	3.06686
1.46506	3.06427
4.67058	3.0617
0.561418	3.05285
2.50454	3.05179
2.24883	3.04466
0.652645	3.04252
0.4754	3.04247
0.510909	3.03593
0.487104	3.03458
1.14849	3.03458
1.07489	3.03256
0.749103	3.03256
0.417931	3.03203
1.52455	3.01337
0.714215	3.01134
0.349974	3.00894
2.10468	3.00806
1.5118	2.99163
0.617371	2.98297
0.60265	2.98241
0.690555	2.96002
1.17672	2.95913
3.16562	2.95209
0.821296	2.94152
1.25585	2.94152
2.81275	2.93699
3.16561	2.93592
0.989741	2.93463
2.50465	2.92678
0.619575	2.92678
1.99713	2.91768
1.66744	2.91679
2.08542	2.90453
0.93371	2.89242
0.817916	2.89242
0.457465	2.89242
1.57564	2.89226
2.80702	2.89086
0.958834	2.88926
1.12116	2.87571
0.763456	2.87107
0.829264	2.85269
0.584089	2.85269
3.438	2.85234
0.485104	2.85122
1.17183	2.84982
0.728999	2.84749
1.80805	2.84702
0.465287	2.84301
0.423186	2.84002
1.37587	2.82474
0.488698	2.80813
0.379491	2.80685
0.734972	2.80685
0.872877	2.80133
0.8553	2.79965
0.705277	2.79456
0.531997	2.79264
0.94925	2.78603
0.664153	2.7819
0.523741	2.77864
1.21953	2.76063
1.75004	2.76063
2.94148	2.76063
1.92697	2.76063
0.498511	2.7566
1.04449	2.7452
0.648645	2.7441
0.538523	2.74293
3.10335	2.73628
1.34428	2.73628
0.490502	2.73384
1.02822	2.73189
0.749378	2.72888
0.546528	2.72396
1.77745	2.71656
0.828292	2.71413
1.19305	2.71413
0.47716	2.7105
0.511047	2.69276
0.653106	2.68905
0.439554	2.6815
3.80272	2.67587
2.24612	2.67064
2.6554	2.67023
0.657478	2.67023
0.420529	2.66871
0.455206	2.66131
0.532677	2.66045
1.59802	2.65943
0.541408	2.65689
1.46844	2.65612
0.542783	2.65266
4.8943	2.64946
0.671893	2.64665
0.529658	2.64612
0.510928	2.63175
1.00977	2.62622
0.486357	2.62622
2.07783	2.62545
2.75786	2.62331
2.89612	2.61258
1.28145	2.61258
0.647344	2.60787
1.41696	2.60561
3.29726	2.59983
1.97354	2.59962
2.21224	2.59518
0.436741	2.58489
2.01929	2.57897
0.880836	2.57747
1.01243	2.57332
2.09957	2.56217
1.89563	2.56217
1.15804	2.56209
0.711693	2.56196
3.26412	2.5596
2.42999	2.5596
0.661452	2.55449
1.2073	2.55132
1.20527	2.54504
1.23933	2.53597
0.967149	2.53418
1.96788	2.52955
2.77156	2.52621
0.653686	2.5261
0.581682	2.52499
0.937422	2.52091
1.74944	2.51572
2.27923	2.51572
0.466623	2.51126
0.67884	2.49721
1.43378	2.49306
1.14155	2.48457
1.22766	2.47711
0.457795	2.47711
0.412737	2.47711
0.752707	2.47711
1.2929	2.47617
2.32837	2.47236
3.32459	2.46984
0.64913	2.46696
1.9794	2.46696
1.26827	2.46696
1.53166	2.46503
1.89514	2.46329
2.268	2.46006
0.554517	2.45444
1.58111	2.45444
0.531029	2.4491
0.595369	2.44525
3.00724	2.44368
0.91785	2.44099
2.26934	2.44068
0.723774	2.43117
1.76796	2.4276
2.30095	2.40603
0.442065	2.40145
5.37748	2.40134
1.38249	2.39939
0.564389	2.39817
0.641219	2.39591
0.592336	2.3849
0.463896	2.37984
3.7468	2.37498
1.13927	2.36946
0.44289	2.36845
0.583447	2.36763
1.77483	2.36652
0.675734	2.36652
0.443363	2.36652
0.886172	2.36101
1.28693	2.34577
0.984658	2.3393
1.15784	2.3393
0.680913	2.3393
3.25583	2.338
2.04682	2.33355
1.72854	2.33282
1.81156	2.33282
2.94054	2.33163
1.56783	2.32503
1.61386	2.31974
5.57162	2.31806
1.45523	2.31405
0.475071	2.31194
4.69238	2.31088
0.98018	2.30933
0.835961	2.30762
5.3969	2.30587
0.480632	2.30478
0.627703	2.30066
3.0589	2.30066
1.15533	2.30066
0.501923	2.29921
4.57551	2.29902
0.780576	2.29902
1.28538	2.28984
2.6685	2.28598
0.924104	2.28598
1.23936	2.2859
0.48021	2.28577
0.686287	2.28577
1.44789	2.28539
0.755347	2.28539
2.32525	2.28539
0.638278	2.27906
1.23699	2.2756
2.4106	2.27472
1.45744	2.27
0.650923	2.26789
1.89499	2.26517
0.642711	2.25916
0.673705	2.25889
0.768506	2.25889
1.95907	2.25889
0.573943	2.25368
1.21944	2.25042
0.853923	2.24868
0.563809	2.24604
2.46612	2.2443
1.39973	2.2443
2.02648	2.2443
0.800594	2.23336
2.18717	2.22927
2.39535	2.22476
2.33578	2.22346
0.944051	2.22318
3.18224	2.22318
2.55622	2.21815
0.576969	2.21758
1.77486	2.21648
1.59377	2.21471
3.44133	2.21241
2.84658	2.20349
0.495625	2.20284
1.18034	2.20284
0.795072	2.2004
0.433667	2.19849
0.809016	2.19763
1.49759	2.19663
0.566942	2.19349
1.03873	2.19192
1.35929	2.19139
2.42084	2.19139
1.48984	2.1902
0.372799	2.18765
0.520727	2.18765
0.542872	2.18235
1.9168	2.18164
1.71516	2.17842
0.437016	2.17815
1.16732	2.17475
0.631323	2.17457
0.37148	2.17422
1.06672	2.17159
0.802159	2.17004
0.510306	2.16539
2.73522	2.1652
0.995059	2.1652
0.460167	2.1652
0.558052	2.1652
0.406252	2.16081
1.70454	2.15522
2.32278	2.1529
0.601378	2.14794
0.754929	2.14614
1.28139	2.14529
0.443472	2.14473
0.435833	2.14399
0.531282	2.14137
1.3966	2.14014
0.367363	2.13561
0.462201	2.13561
0.755174	2.13561
0.754614	2.1356
0.38486	2.13
0.412454	2.12258
0.61504	2.12109
1.12999	2.12109
0.470405	2.11836
0.831316	2.11449
1.18326	2.11449
1.63004	2.11
1.6089	2.10432
0.946643	2.10297
2.85836	2.10297
0.785516	2.10255
0.463159	2.09449
1.40765	2.09449
1.18376	2.09366
1.94482	2.09366
1.28812	2.09294
0.420066	2.09205
0.458788	2.09205
0.831512	2.09202
1.82522	2.09202
0.772605	2.09195
1.28856	2.09005
2.01916	2.07885
0.759454	2.07746
1.12552	2.07746
2.07886	2.07689
1.0392	2.07651
2.10419	2.0745
0.784669	2.07428
1.00569	2.07139
0.741945	2.06791
0.611346	2.06362
2.49519	2.06362
0.449098	2.06362
0.999207	2.0633
2.20982	2.06266
0.427561	2.06187
0.355728	2.05764
2.50398	2.05513
0.941005	2.05351
0.41423	2.05261
0.315583	2.0521
0.493224	2.04868
0.62043	2.04363
0.834103	2.03457
0.521408	2.03134
1.58367	2.03134
0.382568	2.03042
0.934598	2.02873
0.525869	2.02793
1.29455	2.02498
0.527967	2.02498
0.831495	2.02363
1.54542	2.02363
1.0798	2.02357
0.724232	2.02148
1.12248	2.02148
0.738911	2.01662
0.471227	2.01428
0.816707	2.01244
0.700741	2.00958
1.81624	2.00834
1.57253	2.00805
0.586482	2.00756
0.695257	2.00685
3.82836	2.00523
0.726474	2.00143
0.601749	1.99928
1.85832	1.99838
0.512949	1.99768
0.499438	1.99574
1.06241	1.9906
2.4346	1.98638
0.491634	1.98638
0.631804	1.98296
2.70172	1.98202
0.864381	1.97892
0.625893	1.97799
1.8682	1.97799
0.406603	1.97799
0.49684	1.97551
2.98844	1.97455
0.307605	1.97455
1.769	1.97447
1.1583	1.97078
1.48706	1.97078
1.46302	1.97078
2.13392	1.96836
1.85202	1.96548
1.0513	1.96156
0.487567	1.96122
2.20958	1.96039
1.10506	1.96032
0.456349	1.95918
0.395485	1.95822
0.797444	1.95822
0.794515	1.95806
0.509971	1.95657
2.93681	1.95617
0.465529	1.95546
0.539562	1.9521
3.57447	1.95118
0.918864	1.94559
1.14177	1.94423
1.72705	1.94282
0.377418	1.94282
0.465742	1.93816
0.814961	1.93559
0.518099	1.9349
2.45177	1.93314
0.436498	1.93138
1.77819	1.92826
0.399273	1.92293
1.73104	1.92293
2.0253	1.92266
0.483081	1.91934
0.443296	1.90958
0.442611	1.90901
0.371221	1.90798
1.53024	1.90583
0.395463	1.90458
0.697025	1.90265
0.745244	1.90067
0.649566	1.8989
0.404509	1.8989
0.491476	1.89608
0.518538	1.89608
1.33305	1.8954
1.65485	1.89428
0.347911	1.89405
0.475976	1.89304
1.4225	1.89239
0.539554	1.89029
2.5833	1.88922
0.610287	1.88732
2.28643	1.88732
1.15273	1.8839
0.546603	1.8838
1.17083	1.87993
0.875514	1.87933
0.88418	1.8789
1.04759	1.87686
0.51528	1.87626
2.68893	1.87626
0.790317	1.87626
0.588812	1.87291
0.442532	1.87291
1.05363	1.87277
0.786209	1.86431
0.490168	1.86431
0.54697	1.86276
0.940496	1.86259
2.18789	1.85754
0.540559	1.85177
0.834305	1.85094
1.80827	1.84834
0.36379	1.84665
0.352416	1.84197
0.614008	1.84076
0.903254	1.83577
1.60013	1.83554
0.582905	1.83554
0.774093	1.83437
1.91708	1.83429
0.374506	1.83371
0.449662	1.83371
0.527305	1.83213
0.861297	1.8273
0.481557	1.82536
0.700027	1.82426
2.77942	1.82221
0.421556	1.82171
1.80873	1.8201
1.91165	1.81803
2.43266	1.81583
1.23772	1.81571
0.345452	1.81258
1.30564	1.81258
0.627322	1.81179
0.91103	1.81144
0.450432	1.81025
0.732786	1.81025
0.967603	1.80447
2.57281	1.80089
2.46969	1.79784
1.01091	1.79776
0.358676	1.79642
2.16431	1.79507
1.60132	1.79371
1.34136	1.79322
0.403217	1.79194
1.93325	1.79155
0.770408	1.78945
0.326328	1.78933
1.39447	1.78928
1.14734	1.78928
0.635843	1.78895
1.34585	1.78852
0.559975	1.78852
2.42214	1.78642
0.334165	1.78439
0.9902	1.78423
1.61062	1.78153
0.893203	1.78153
2.00342	1.77913
1.76772	1.7772
1.52401	1.7772
0.491772	1.77694
4.71299	1.77586
1.95584	1.77157
0.531062	1.77157
1.26233	1.76957
1.00513	1.76893
2.88375	1.76418
0.351428	1.76049
0.906143	1.7572
1.0635	1.75565
1.08288	1.75478
1.5559	1.75389
0.738503	1.75107
1.44624	1.7497
2.47677	1.7497
1.3285	1.7497
1.09044	1.74926
0.430377	1.74594
0.896455	1.74361
1.23923	1.74361
0.54592	1.74256
0.416545	1.74215
0.573765	1.74209
0.670831	1.74067
0.910493	1.74067
2.11176	1.74067
0.342488	1.73778
0.654509	1.73677
0.513309	1.73677
0.68201	1.73667
1.4553	1.73572
1.04442	1.73572
0.424887	1.73554
1.22383	1.73554
0.375941	1.73554
1.08295	1.73554
0.701989	1.73457
0.569288	1.73332
1.31995	1.73302
0.63613	1.73302
0.958011	1.7317
0.407575	1.73052
1.70557	1.72941
1.0069	1.72941
0.49841	1.72902
2.29485	1.7288
2.87069	1.72595
1.05147	1.72551
0.586313	1.72335
0.369732	1.72222
0.482496	1.72189
1.35947	1.7201
0.802822	1.71663
0.995924	1.71624
0.371905	1.7155
0.656699	1.71341
0.678333	1.7109
4.80943	1.70936
2.14407	1.70899
0.393831	1.70899
0.361955	1.70861
1.23945	1.70836
0.656983	1.70751
2.90548	1.70751
1.21673	1.70153
0.975801	1.70047
0.500269	1.69996
2.40184	1.69996
0.767173	1.69942
0.332183	1.69678
0.414836	1.69678
0.534308	1.69524
0.924492	1.69247
0.964877	1.6924
1.45611	1.69087
1.74534	1.6879
1.33011	1.68458
0.836917	1.68458
0.39801	1.68275
2.55064	1.68255
0.951844	1.68078
0.429954	1.68076
1.09539	1.6807
2.52162	1.67926
0.965021	1.67926
1.11283	1.67861
0.740233	1.67784
0.747295	1.67738
0.473835	1.67659
1.65156	1.6765
0.772291	1.6765
0.458708	1.67289
1.15747	1.67289
1.7339	1.67289
1.79477	1.67139
1.72029	1.67139
1.1918	1.66973
1.62665	1.66905
0.663494	1.66894
0.323658	1.6685
1.96002	1.66766
0.550426	1.66699
1.18177	1.66446
0.759356	1.66311
1.51035	1.66311
0.43702	1.66293
0.593121	1.66121
1.06984	1.66121
0.500114	1.66121
0.379533	1.66045
0.385709	1.65957
1.341	1.6556
0.525566	1.6556
1.26695	1.65549
1.14065	1.65415
0.632094	1.65285
1.51263	1.65285
1.02515	1.65156
0.452425	1.64928
0.357825	1.64928
1.93566	1.64791
2.54488	1.64791
0.41306	1.64791
0.473778	1.64775
0.451138	1.64632
0.698625	1.64613
1.18569	1.64613
0.417276	1.64586
1.05107	1.64558
0.361609	1.64475
1.05701	1.64475
0.404217	1.64208
1.72265	1.64193
0.400689	1.64188
0.536723	1.63799
0.843054	1.63713
1.579	1.637
0.266991	1.635
2.93928	1.63377
0.417871	1.63358
[truncated: 30,562 more rows]

## Sheet: Fig 2c
Log 2 (differential)	-log 10 (p value)
-2.14133	35.1962
-1.32948	27.2623
-2.14244	20.8047
-1.57933	17.9509
-1.57574	16.0392
-1.36906	15.1132
-2.46875	14.3563
-1.96388	14.0467
-1.13944	14.0467
-2.78689	13.6714
-1.51282	13.5671
-1.09813	13.4028
-0.781236	13.3758
-1.81181	13.3437
-1.09091	13.3291
-1.41182	12.9483
-1.37433	12.8821
-1.51303	12.2967
-2.71679	11.6998
-1.04291	11.49
-1.98074	11.2742
-0.948568	10.206
-1.45378	9.84168
-1.69702	9.6232
-1.34312	9.55723
-0.764482	9.49001
-3.1292	9.47119
-1.66022	9.47119
-1.74078	9.28512
-2.43432	9.28512
-1.94675	9.16001
-1.15379	8.85103
-1.61106	8.84509
-1.01257	8.79148
-1.0062	8.46892
-1.52028	8.44471
-0.971984	8.33555
-0.911535	8.33555
-0.806992	8.20709
-1.38983	8.20709
-1.53643	7.97364
-0.817275	7.88987
-0.649457	7.88356
-1.26029	7.73181
-1.62006	7.60341
-3.03788	7.60341
-1.73293	7.52756
-0.600713	7.5147
-2.08864	7.35351
-1.4508	7.33337
-0.976773	7.31141
-1.39144	7.27393
-1.34091	7.21309
-1.13389	7.11581
-1.07187	6.96257
-0.570481	6.76508
-1.41508	6.70444
-1.39594	6.70215
-1.69602	6.68281
-1.02908	6.54461
-1.00696	6.54461
-0.990459	6.52734
-0.968865	6.49346
-1.52905	6.48686
-0.599969	6.46255
-1.33888	6.45415
-1.3782	6.41536
-1.21766	6.41137
-0.982983	6.36872
-0.738634	6.33458
-0.971263	6.30942
-1.38011	6.24802
-2.05033	6.24802
-0.812409	6.19864
-1.08396	6.18641
-1.45425	6.16386
-2.29921	6.16159
-0.847689	6.15968
-1.01986	6.10554
-1.38213	6.0579
-0.716	5.97925
-1.50941	5.97278
-1.14546	5.94925
-1.02337	5.84353
-0.994301	5.80948
-0.932502	5.78617
-0.968201	5.77903
-0.878495	5.76314
-1.00664	5.73556
-1.10804	5.73468
-0.964519	5.72598
-0.969688	5.69677
-1.31584	5.66653
-0.943256	5.66563
-1.29578	5.65284
-1.41592	5.64152
-1.07838	5.63132
-4.83377	5.50509
-0.897277	5.49526
-1.391	5.40828
-0.571977	5.40395
-0.986296	5.3981
-1.25906	5.38999
-1.6912	5.38363
-1.43062	5.36055
-0.784314	5.33179
-0.573323	5.30674
-2.16736	5.29495
-0.836353	5.23392
-0.955448	5.13849
-1.74818	5.13648
-0.910522	5.0661
-0.942222	5.06232
-0.889785	5.01433
-1.02051	5.01433
-0.696747	4.98887
-0.543806	4.96086
-0.95082	4.96086
-1.16709	4.93595
-1.29386	4.92381
-1.31395	4.91625
-1.50675	4.90526
-1.19524	4.86253
-0.89843	4.85935
-0.940364	4.85935
-0.702938	4.83687
-2.30869	4.83687
-1.432	4.83041
-0.728606	4.76071
-1.33818	4.75492
-1.19368	4.73716
-1.38025	4.70763
-1.09205	4.70763
-1.49966	4.69571
-1.22184	4.69571
-1.32528	4.68816
-0.695832	4.68618
-0.754615	4.67178
-1.19158	4.6695
-0.875446	4.66888
-0.505333	4.62766
-0.839265	4.62114
-1.29046	4.61539
-1.40223	4.61539
-0.875465	4.58147
-1.42093	4.58147
-0.58431	4.5682
-0.841969	4.56569
-0.852474	4.553
-3.80189	4.54993
-0.666706	4.54812
-1.11541	4.52587
-1.65192	4.52587
-0.820988	4.52587
-1.40197	4.52587
-0.901394	4.50415
-0.976088	4.41777
-0.816463	4.40861
-1.16107	4.38564
-2.0899	4.3794
-3.1398	4.37025
-1.76042	4.37025
-0.668946	4.37025
-1.28215	4.3414
-0.661618	4.31609
-2.36443	4.31013
-0.700246	4.29231
-0.728684	4.29181
-1.30242	4.29172
-1.2818	4.28212
-1.15395	4.28015
-0.792875	4.26785
-0.839883	4.24855
-1.45006	4.24855
-1.10535	4.23926
-0.89853	4.19792
-1.04617	4.14106
-2.39079	4.1137
-1.45873	4.10915
-0.864661	4.07927
-0.613805	4.05385
-2.65399	4.05385
-0.86787	4.04896
-1.06253	4.02322
-1.37922	4.02322
-0.557819	4.01665
-0.796202	4.01665
-1.09618	4.00514
-0.617699	3.99671
-0.754479	3.99518
-1.1728	3.97926
-0.883152	3.97289
-0.683902	3.95663
-0.82612	3.93647
-0.798855	3.93461
-0.836545	3.92808
-0.90074	3.92161
-1.09226	3.91815
-1.06632	3.91725
-0.553283	3.91715
-0.932885	3.91643
-0.69346	3.91643
-0.906144	3.91643
-0.739153	3.86436
-0.828723	3.84801
-1.32892	3.81181
-0.927807	3.79007
-0.673067	3.77641
-0.551427	3.75613
-1.07193	3.73849
-0.704182	3.73784
-1.74827	3.72713
-0.98268	3.72078
-0.698476	3.71508
-2.01073	3.70864
-1.5313	3.69157
-0.838062	3.68657
-0.633963	3.66366
-1.25488	3.65926
-1.18598	3.65573
-0.619043	3.64406
-0.695571	3.63202
-1.37213	3.62785
-1.094	3.6146
-2.47634	3.61166
-1.28084	3.58678
-1.25043	3.56882
-0.679858	3.55867
-0.612501	3.55867
-3.38927	3.55279
-0.804092	3.54007
-1.14755	3.54007
-1.35173	3.53515
-0.477759	3.46784
-0.611116	3.46232
-1.00942	3.38143
-1.13306	3.3776
-0.578949	3.37456
-1.39591	3.37311
-0.996697	3.37311
-1.70108	3.3702
-1.03516	3.36671
-0.685048	3.35409
-1.51883	3.35203
-0.791917	3.34847
-0.627829	3.3476
-0.764653	3.34607
-0.580532	3.33828
-1.00978	3.31029
-1.18905	3.30932
-0.836062	3.3055
-0.512133	3.29787
-1.02178	3.29669
-1.62124	3.2952
-1.47657	3.29034
-1.53926	3.27797
-0.654809	3.26642
-0.458263	3.2341
-1.27222	3.22635
-0.473225	3.20685
-0.614306	3.20163
-1.02833	3.19788
-0.696146	3.19513
-0.593638	3.19473
-0.475996	3.19473
-0.816406	3.18293
-0.70208	3.18293
-0.828509	3.18285
-1.23331	3.16953
-0.524088	3.16406
-1.30529	3.15799
-0.476652	3.15523
-0.966384	3.14251
-0.639197	3.14172
-1.91935	3.13579
-0.747128	3.1322
-1.31436	3.12713
-1.41334	3.12668
-0.671396	3.10925
-1.01094	3.1087
-1.18943	3.10815
-0.600307	3.0981
-0.525325	3.08699
-0.938267	3.08469
-1.2975	3.07331
-1.2534	3.05821
-0.864893	3.05591
-0.821807	3.05436
-1.11788	3.05309
-0.904254	3.04561
-0.736775	3.0161
-0.782005	3.0161
-1.03175	3.01348
-0.692864	3.00103
-2.00772	2.98654
-0.663007	2.98307
-1.75718	2.97939
-0.854973	2.97837
-0.524926	2.97712
-0.839625	2.96466
-0.906193	2.95973
-0.728962	2.95742
-0.536945	2.95742
-0.997186	2.95742
-0.99912	2.95101
-0.477274	2.94407
-0.519508	2.93807
-0.981406	2.92724
-0.694876	2.92724
-0.505734	2.92659
-1.00937	2.92313
-0.64472	2.92194
-1.66241	2.91713
-2.56287	2.91713
-0.556143	2.91023
-2.01944	2.90625
-1.36425	2.90625
-1.97432	2.89344
-0.518916	2.88446
-1.38258	2.88446
-0.824348	2.88446
-0.710869	2.88124
-0.790562	2.87766
-3.07667	2.87741
-0.726635	2.87062
-0.535832	2.86338
-0.39623	2.85596
-1.08067	2.84417
-0.797535	2.84417
-1.171	2.84365
-1.14456	2.83685
-1.13232	2.83632
-1.05327	2.83615
-0.582328	2.81691
-0.709533	2.81526
-0.548163	2.81337
-0.560694	2.81172
-0.696297	2.80561
-0.500345	2.80168
-0.709576	2.797
-1.49539	2.786
-0.710566	2.78475
-1.14556	2.77738
-1.04168	2.77199
-0.949321	2.7675
-0.874064	2.76626
-0.437153	2.76621
-0.674133	2.76484
-0.415012	2.76119
-1.32653	2.75566
-0.550558	2.75566
-3.81791	2.74997
-0.753007	2.74628
-1.07979	2.74575
-0.74396	2.74575
-0.484997	2.74575
-0.796311	2.74112
-0.668214	2.74011
-1.04985	2.72044
-0.56327	2.71757
-0.655338	2.71635
-0.519744	2.71423
-0.760709	2.71021
-0.815186	2.70615
-0.787306	2.70254
-0.881477	2.69817
-0.792475	2.69537
-0.538974	2.69537
-0.442279	2.69455
-0.641152	2.68828
-1.15769	2.68693
-0.963511	2.68678
-0.653596	2.67819
-0.488524	2.66954
-0.681852	2.65757
-0.717396	2.65757
-1.36909	2.65339
-1.02691	2.65225
-0.995741	2.64863
-0.430887	2.64863
-0.586298	2.64048
-0.961465	2.63407
-0.565042	2.62928
-0.784013	2.62909
-1.98821	2.62909
-0.561662	2.62692
-0.435749	2.626
-0.439179	2.62328
-0.854762	2.61165
-0.556557	2.60605
-0.407468	2.60392
-0.68045	2.60392
-1.05998	2.5952
-0.691357	2.59059
-0.974463	2.5656
-1.05655	2.55445
-0.662864	2.55176
-0.851312	2.54762
-0.876756	2.54727
-0.45948	2.54727
-0.491575	2.54432
-0.49741	2.54432
-0.658379	2.54139
-1.16039	2.54046
-0.422737	2.54038
-0.512134	2.53948
-0.658844	2.52551
-0.507409	2.52432
-0.707977	2.51223
-0.751715	2.50923
-2.29466	2.50707
-0.682128	2.50601
-1.68199	2.49884
-0.508032	2.47906
-2.57931	2.47906
-0.553177	2.47906
-0.614514	2.47672
-0.843883	2.47525
-0.912493	2.47502
-0.751444	2.47359
-0.612407	2.47165
-1.30184	2.46478
-0.998911	2.45331
-0.622753	2.45331
-1.00398	2.45101
-0.668169	2.44177
-0.864191	2.43812
-1.74384	2.43695
-0.879792	2.43387
-0.998484	2.43095
-1.01237	2.4271
-0.610486	2.42513
-0.895929	2.42513
-0.635796	2.42513
-1.49952	2.42513
-0.611038	2.42447
-0.860083	2.42447
-0.571872	2.42391
-1.31737	2.42345
-0.770036	2.42345
-0.622804	2.41843
-0.649012	2.41682
-0.624287	2.41645
-1.07655	2.41441
-0.72286	2.41009
-0.360883	2.40693
-0.480204	2.40693
-0.664035	2.40693
-0.575093	2.40457
-0.491564	2.40368
-2.26013	2.40368
-0.495495	2.40262
-0.943593	2.39674
-1.53979	2.39538
-0.419848	2.39524
-0.742783	2.39446
-0.847783	2.39307
-0.350592	2.39039
-0.904823	2.39022
-1.01148	2.3902
-1.39027	2.38164
-0.682113	2.37965
-0.776299	2.37965
-1.21382	2.37887
-1.203	2.3775
-0.998692	2.37638
-0.529138	2.37512
-0.677996	2.37502
-0.600448	2.37502
-1.18809	2.37458
-0.867812	2.37433
-0.76988	2.37299
-0.603476	2.3639
-0.916333	2.35986
-0.636446	2.35965
-1.80534	2.35427
-0.680762	2.35399
-0.764382	2.33495
-0.822547	2.33362
-0.876631	2.3333
-0.781828	2.33096
-0.505668	2.32961
-1.11967	2.32854
-0.525237	2.32811
-1.01203	2.32689
-1.03786	2.32232
-1.11903	2.3204
-1.15343	2.3204
-0.388904	2.31382
-0.478621	2.31197
-1.37126	2.3115
-0.451867	2.30894
-0.70583	2.30639
-0.455564	2.30092
-1.0065	2.30016
-1.12865	2.29391
-0.682036	2.29284
-0.781167	2.28468
-1.28651	2.28396
-0.759882	2.28047
-1.22337	2.27977
-0.483832	2.27429
-0.418655	2.26802
-0.564743	2.26802
-0.686594	2.26596
-0.47817	2.26596
-0.602557	2.26335
-0.884263	2.26166
-0.470551	2.2588
-0.69649	2.25867
-0.580493	2.25867
-0.383992	2.25142
-0.731399	2.25142
-1.07589	2.25142
-0.766788	2.25142
-2.29016	2.25142
-0.794057	2.24434
-0.496662	2.23994
-0.465164	2.23877
-0.441412	2.23741
-1.18393	2.23577
-0.748312	2.23481
-0.39647	2.23481
-0.405093	2.23366
-0.601293	2.23366
-0.760172	2.23131
-0.849997	2.2306
-0.578035	2.21628
-0.688774	2.21252
-0.543833	2.20475
-0.746434	2.20352
-0.775212	2.19452
-0.526038	2.19135
-1.25585	2.18728
-1.65266	2.18296
-1.19201	2.1829
-0.599678	2.18238
-0.743285	2.17829
-0.753557	2.17389
-0.567479	2.17389
-0.394925	2.1734
-1.3199	2.17276
-0.911195	2.16362
-1.16828	2.16362
-0.409083	2.15802
-0.46559	2.15802
-1.02454	2.15771
-0.702122	2.15645
-0.437762	2.15645
-0.383919	2.15641
-0.863949	2.15547
-0.446816	2.15132
-0.957611	2.15132
-2.06018	2.15115
-0.576087	2.15115
-1.1549	2.15115
-0.501183	2.14965
-0.707077	2.14848
-0.354616	2.14616
-0.775327	2.14385
-0.478721	2.14088
-1.91814	2.14088
-0.547763	2.14088
-0.748147	2.13789
-1.46348	2.13019
-2.08956	2.12337
-1.54213	2.12226
-0.650891	2.12153
-0.338975	2.12086
-0.414803	2.115
-0.550207	2.115
-1.55689	2.11272
-0.357281	2.10506
-1.06438	2.10027
-1.06887	2.09705
-0.933848	2.0957
-1.09512	2.0957
-0.405881	2.09244
-0.450719	2.09212
-1.02239	2.09116
-0.680431	2.0879
-0.475632	2.08493
-0.933922	2.08397
-0.963322	2.08154
-2.0397	2.07624
-1.21334	2.07587
-0.708797	2.07435
-0.444278	2.07343
-0.461992	2.07343
-1.09166	2.07118
-0.646454	2.07092
-0.610787	2.06781
-1.32558	2.06124
-0.325878	2.06124
-0.833638	2.06118
-0.375592	2.05904
-0.681729	2.05842
-0.470918	2.05714
-0.549327	2.05714
-0.454133	2.05254
-0.569484	2.04973
-0.866886	2.04671
-0.547954	2.04147
-0.858751	2.04147
-0.427911	2.03995
-0.579145	2.03705
-0.361316	2.03494
-0.50341	2.03324
-0.860776	2.03267
-0.877822	2.03186
-0.850217	2.03032
-2.3332	2.02887
-0.388875	2.02627
-0.475068	2.02508
-0.988246	2.02437
-1.04139	2.02433
-0.936511	2.02431
-0.688251	2.02431
-0.512467	2.02413
-1.9	2.02404
-0.752192	2.02284
-0.847277	2.02019
-0.438944	2.01927
-0.538587	2.01901
-1.18608	2.01901
-0.461873	2.01778
-0.863235	2.01749
-0.506439	2.01722
-0.897532	2.01681
-0.456541	2.01681
-0.787209	2.01681
-0.835904	2.01228
-0.786476	2.01224
-0.779545	2.00974
-0.618317	2.00948
-0.71734	2.00692
-0.404487	2.00623
-0.693253	1.99777
-0.709233	1.99519
-1.04027	1.99512
-1.0443	1.99407
-0.769942	1.99369
-0.983217	1.98775
-0.570176	1.98752
-0.881311	1.98752
-0.720795	1.98752
-0.406345	1.9862
-0.753417	1.98324
-0.412874	1.98269
-0.759913	1.982
-0.766484	1.98065
-1.28471	1.97814
-0.990144	1.97657
-0.485351	1.97657
-0.600596	1.97657
-0.894875	1.97628
-0.999435	1.97419
-1.19625	1.97208
-0.866774	1.97208
-0.707864	1.96854
-0.509809	1.96854
-0.949053	1.96811
-0.740275	1.96811
-0.363002	1.96719
-1.08252	1.96501
-1.21403	1.96494
-0.948002	1.96416
-0.92546	1.96416
-0.564857	1.96048
-0.483827	1.95999
-0.477691	1.95565
-2.30815	1.95565
-0.482717	1.953
-0.581514	1.95208
-0.420166	1.95111
-0.927045	1.94849
-0.514116	1.94849
-0.740692	1.94764
-0.470043	1.94656
-1.03402	1.94314
-0.684565	1.94227
-0.858608	1.9404
-0.532473	1.9404
-1.01005	1.93958
-0.887787	1.93846
-0.628202	1.9327
-1.5582	1.93127
-0.397754	1.93032
-0.537184	1.93021
-1.17356	1.92956
-0.563654	1.92639
-0.942466	1.92639
-1.94753	1.92168
-0.536384	1.91901
-0.74321	1.91901
-0.346585	1.91388
-0.383463	1.91314
-0.905013	1.91211
-0.639054	1.90758
-0.598561	1.90695
-0.640721	1.90667
-0.625606	1.90556
-0.964506	1.90224
-0.831346	1.89362
-0.404994	1.89051
-0.616804	1.89051
-0.760702	1.89042
-0.468852	1.88959
-0.602133	1.88553
-1.22136	1.88291
-0.716487	1.88119
-0.930143	1.88116
-0.594872	1.87534
-0.648132	1.87453
-0.487407	1.87253
-0.628388	1.86607
-0.431589	1.86601
-0.954881	1.86601
-0.589045	1.8652
-0.520098	1.8652
-1.18285	1.86421
-0.788522	1.86057
-1.11355	1.86037
-0.403929	1.85941
-0.966891	1.85756
-0.402592	1.85669
-0.511761	1.85202
-3.28883	1.84977
-0.461405	1.84375
-0.584858	1.84375
-0.82744	1.8411
-0.786461	1.83869
-0.458955	1.83774
-2.13299	1.8367
-0.578852	1.83482
-0.592328	1.83448
-0.433624	1.83448
-0.905808	1.83164
-1.31933	1.83008
-1.70308	1.83008
-1.7373	1.83008
-1.04969	1.82757
-0.821505	1.82695
-1.71419	1.82632
-0.440685	1.82532
-0.647587	1.82532
-0.458731	1.82528
-0.346299	1.82392
-0.80588	1.82347
-0.596819	1.82268
-1.22069	1.82107
-0.699039	1.81246
-1.10129	1.81012
-0.730626	1.81012
-0.59009	1.80987
-1.11518	1.80981
-0.47476	1.80981
-0.348665	1.80949
-0.654271	1.80586
-0.36058	1.8037
-0.597987	1.80342
-0.495736	1.80339
-0.810879	1.80305
-0.427575	1.80262
-0.417624	1.80185
-0.603716	1.80123
-0.427928	1.79876
-0.647419	1.79772
-0.789489	1.79629
-0.397338	1.79287
-0.742041	1.79024
-0.623764	1.78917
-0.643441	1.78788
-0.81081	1.78663
-1.24956	1.7838
-2.10513	1.7838
-0.643461	1.7838
-0.52653	1.7838
-0.339888	1.78277
-0.801973	1.78277
-1.11061	1.78149
-0.411752	1.78017
-0.515648	1.77924
-0.836985	1.77924
-0.386517	1.77923
-0.5387	1.77839
-1.10532	1.77665
-0.417814	1.77548
-0.588619	1.77513
-0.49037	1.77451
-0.535667	1.77381
-0.376514	1.77262
-1.65207	1.76769
-0.876197	1.76755
-1.07741	1.76308
-0.623997	1.75934
-0.466377	1.75906
-1.25901	1.7579
-1.17852	1.75731
-0.670366	1.75731
-0.897768	1.75575
-0.402997	1.75326
-0.734044	1.75304
-0.678392	1.7515
-0.390154	1.75003
-0.405511	1.74669
-0.380675	1.74612
-0.426716	1.7461
-0.807786	1.7424
-1.24264	1.7424
-0.45559	1.74163
-1.33111	1.74043
-0.868104	1.74043
-0.488172	1.73811
-0.477182	1.73808
-0.780904	1.73797
-1.87862	1.73663
-0.559135	1.73522
-1.31944	1.73378
-0.696214	1.73316
-1.39085	1.73299
-0.841945	1.73299
-0.67058	1.73139
-0.554333	1.73139
-1.09931	1.7302
-0.842318	1.72925
-0.532194	1.7292
-0.959616	1.72794
-0.410083	1.72591
-0.473226	1.72475
-1.81991	1.72289
-0.452727	1.72093
-0.893922	1.72069
-0.689973	1.71805
-0.941867	1.71382
-0.793735	1.71382
-0.859466	1.71382
-0.412164	1.71117
-0.717986	1.7109
-0.688671	1.71014
-0.310784	1.70832
-0.619942	1.70553
-0.536915	1.70523
-0.437105	1.70475
-0.702575	1.70308
-0.369184	1.70163
-0.861125	1.70009
-1.62783	1.69909
-1.04342	1.69909
-0.735297	1.69909
-0.535758	1.69896
-0.93157	1.69831
-0.291204	1.69831
-0.410014	1.69772
-0.430621	1.69507
-0.847822	1.69382
-0.343424	1.69382
-0.641042	1.68862
-0.825141	1.68819
-0.91612	1.68819
-0.424663	1.68819
-0.437311	1.68812
-0.719481	1.68736
-0.770338	1.68736
-0.834212	1.68736
-0.46309	1.68567
-0.682955	1.68352
-0.5418	1.67814
-0.784664	1.67759
-0.949766	1.6735
-0.616797	1.6735
-0.513548	1.66666
-0.603452	1.66666
-0.727437	1.6659
-0.392155	1.66461
-0.597652	1.66461
-0.815788	1.66406
-0.576402	1.6621
-0.664955	1.66032
-0.347819	1.66032
-0.72702	1.65948
-0.391361	1.65907
-0.332274	1.6577
-0.726714	1.6574
-0.799959	1.6571
-0.383644	1.65162
-0.663861	1.65089
-0.378592	1.65037
-0.746648	1.65037
-0.512717	1.65024
-0.991143	1.64954
-1.1845	1.64763
-1.20144	1.64715
-0.376776	1.64587
-0.920718	1.64427
-1.66453	1.6427
-0.456196	1.63968
-0.339575	1.63677
-0.896001	1.6352
-0.844072	1.63397
-1.31427	1.63395
-0.549189	1.63339
-0.789888	1.63268
-0.440011	1.63256
-0.50227	1.63167
-0.846194	1.63151
-0.396566	1.63151
-0.811617	1.63151
-1.97056	1.63151
-0.753467	1.63151
-0.521699	1.63151
-1.47172	1.63006
-0.335428	1.62852
-0.689488	1.62852
-0.621811	1.62728
-0.462678	1.62582
-0.702939	1.62581
-0.47526	1.62581
-0.507726	1.61928
-0.492467	1.61879
-0.922001	1.61879
-0.703501	1.61879
-0.873821	1.61879
-0.545253	1.61879
-0.729409	1.61478
-0.722149	1.61367
-0.413163	1.61091
-0.659171	1.61091
-0.702822	1.60949
-0.491245	1.60949
-0.487346	1.60949
-1.10852	1.60788
-0.649807	1.60713
-0.381229	1.60707
-0.959082	1.60531
-1.075	1.60242
-0.545773	1.60219
-0.771286	1.59959
-0.467432	1.59927
-0.631997	1.59922
-1.30787	1.59792
-1.74462	1.59396
-0.315773	1.59282
-0.676662	1.59282
-0.834086	1.59189
-0.632942	1.59083
-0.791421	1.5908
-0.389962	1.59035
-0.520783	1.58994
-0.972431	1.58787
-1.29339	1.58763
-0.365843	1.58763
-1.21818	1.58763
-0.761098	1.58545
-0.56095	1.58522
-0.326056	1.58083
-0.780883	1.5802
-0.864061	1.58009
-0.502952	1.57921
-0.403476	1.57859
-1.75556	1.5784
-0.496004	1.57805
-0.880881	1.57749
-0.344758	1.57651
-0.489864	1.57651
-0.646954	1.5762
-0.424158	1.57587
-0.598518	1.57587
-0.742356	1.57561
-0.632791	1.57549
-1.71407	1.57118
-0.943401	1.56869
-0.666445	1.56869
-0.575111	1.56859
-0.589589	1.56755
-0.717187	1.56516
-0.73966	1.56472
-0.599225	1.56245
-0.326332	1.56102
-0.488715	1.55935
-0.521527	1.55678
-0.432653	1.55464
-0.425581	1.55464
-1.01044	1.55455
-0.511268	1.55286
-0.654419	1.54987
-1.83262	1.54774
-0.59457	1.54718
-0.342712	1.54668
-1.07645	1.54627
-0.783601	1.5458
-0.610825	1.5458
-0.866456	1.53914
-1.13438	1.53759
-0.483121	1.53699
-0.32385	1.53699
-0.779844	1.53517
-0.339871	1.53329
-0.677727	1.53305
-0.570291	1.53305
-0.469021	1.53011
-1.88912	1.5278
-0.355688	1.52537
-0.477323	1.52498
-0.93397	1.52073
-0.304242	1.51799
-0.790507	1.51798
-0.529584	1.51783
-0.759517	1.51648
-4.10653	1.51504
-0.319068	1.51335
-1.25129	1.51238
-0.381795	1.51048
-1.62977	1.5104
-1.56666	1.50787
-0.321443	1.50749
-0.366861	1.50507
-0.526497	1.50452
-0.35499	1.5027
-0.485501	1.5027
-0.565538	1.5027
-0.347972	1.50172
-0.309019	1.50053
-0.521567	1.49874
-0.979747	1.4973
-0.424705	1.49688
-0.322559	1.49688
-0.368246	1.4953
-0.362075	1.49464
-0.9936	1.49305
-1.05256	1.4927
-0.451837	1.49191
-0.623567	1.49191
-0.395964	1.49021
-0.76051	1.4901
-1.53497	1.48611
-0.289668	1.48535
-0.746543	1.48461
-0.519069	1.48461
-0.840482	1.48102
-1.17204	1.48102
-0.699713	1.48032
-0.917252	1.47903
-1.18105	1.47647
-0.5393	1.47647
-0.444747	1.47624
-1.30575	1.47371
-0.898264	1.47371
-0.78304	1.46996
-0.742979	1.46922
-1.18205	1.46791
-0.696005	1.46492
-0.417094	1.46461
-1.16469	1.46378
-0.441817	1.46315
-0.368075	1.4616
-0.942379	1.4616
-0.670867	1.46072
-0.59169	1.46072
-0.580865	1.46024
-0.311129	1.4597
-0.383643	1.45747
-1.03111	1.45747
-0.76577	1.45747
-0.32574	1.45739
-1.1756	1.45632
-0.664536	1.4562
-0.298746	1.45468
-0.597507	1.45207
-1.0282	1.45196
-0.30253	1.45196
-0.523541	1.45104
-0.439059	1.449
-0.349951	1.44691
-0.670564	1.44666
-0.401907	1.44391
-1.45768	1.44391
-0.605747	1.44324
-0.618818	1.44278
-0.49071	1.44121
-0.584011	1.44087
-0.39239	1.43957
-0.597943	1.43948
-1.35383	1.43798
-0.448803	1.43798
-0.583257	1.43702
-0.729153	1.43673
-0.664696	1.43552
-0.325132	1.43552
-0.403229	1.43199
-0.485759	1.43164
-0.369076	1.43152
-0.744059	1.43072
-0.853645	1.43013
-0.612626	1.43013
-0.505194	1.4301
-0.92716	1.42951
-0.424283	1.42846
-0.512642	1.42599
-0.750769	1.42292
-0.677517	1.42222
-0.364018	1.42222
-0.477768	1.41994
-1.17337	1.41779
-0.450593	1.41601
-0.323489	1.41441
-0.566582	1.41125
-1.35176	1.41115
-1.10803	1.40873
-0.499246	1.40864
-0.434353	1.40831
-0.769246	1.4074
-0.397756	1.4067
-1.03727	1.40589
-0.791773	1.4056
-1.2801	1.40309
-0.39251	1.40309
-0.9021	1.40041
-0.642612	1.40002
-0.291051	1.40002
-1.50186	1.39957
-0.480716	1.39955
-0.815214	1.39955
-0.446957	1.39871
-0.589199	1.39401
-0.53505	1.3936
-0.867367	1.39177
-0.644725	1.39135
-0.617477	1.39122
-0.447769	1.39017
-1.34149	1.38837
-0.791653	1.38571
-0.77486	1.38519
-0.305258	1.38448
-0.771737	1.38323
-1.09672	1.38205
-0.35913	1.38123
-0.581424	1.38123
-0.279267	1.38043
-0.484959	1.37994
-0.662053	1.37911
-0.502723	1.37811
-1.94573	1.3781
-0.498374	1.37651
-0.757156	1.37405
-0.340197	1.37351
-0.676777	1.37143
-0.42066	1.37143
-1.42314	1.37019
-0.700252	1.37019
-1.60076	1.369
-0.514273	1.36893
-0.327989	1.36871
-0.304711	1.36854
-0.522996	1.36792
-1.81415	1.36273
-0.796717	1.36273
-0.858371	1.36273
-1.01513	1.35963
-0.537206	1.35963
-0.693809	1.35874
-0.599382	1.35841
-0.571492	1.35763
-0.693596	1.35763
-0.61946	1.35763
-0.388301	1.35763
-0.784484	1.35763
-0.473725	1.35729
-0.372134	1.35725
-0.954248	1.35693
-0.626974	1.3568
-0.294479	1.35669
-1.45369	1.35619
-0.910599	1.35546
-1.22729	1.35529
-0.698886	1.35526
-1.07021	1.35412
-0.893812	1.35412
-0.661564	1.35332
-0.807166	1.35332
-0.839163	1.35332
-0.462387	1.35144
-0.836879	1.35069
-0.376311	1.35045
-0.588003	1.35023
-1.39772	1.3493
-0.500339	1.34807
-0.453242	1.34807
-0.968749	1.34807
-0.596636	1.34735
-0.966155	1.34735
-0.480349	1.3472
-0.975507	1.34417
-0.555705	1.34358
-0.482325	1.34295
-1.01501	1.34285
-0.782544	1.34162
-0.38347	1.34108
-0.392518	1.34073
-0.893757	1.34062
-0.688122	1.3383
-0.90998	1.33338
-0.290736	1.332
-0.446175	1.33161
-0.272386	1.33161
-0.447932	1.33011
-0.79655	1.32977
-0.553101	1.32886
-0.998731	1.3286
-0.320334	1.3286
-0.826431	1.32785
-0.573961	1.32785
-0.880118	1.32785
-0.309354	1.32785
-0.709997	1.32688
-0.315273	1.3268
-0.480899	1.32503
-0.799256	1.32402
-0.726821	1.32383
-0.333807	1.32383
-0.751121	1.32383
-1.495	1.32226
-0.444929	1.32182
-0.9054	1.3207
-0.613955	1.31888
-0.450767	1.31854
-0.479156	1.31764
-0.801533	1.31752
-0.653989	1.31752
-0.346787	1.31711
-0.837411	1.31632
-0.71774	1.31632
-0.259673	1.31384
-1.21489	1.31381
-0.633196	1.31321
-0.732394	1.31252
-0.438597	1.31203
-0.328265	1.31196
-0.450497	1.31089
-0.892313	1.31089
-1.18172	1.31089
-0.624281	1.31089
-0.388854	1.31088
-0.869674	1.30945
-0.635402	1.30856
-0.886962	1.30774
-0.635319	1.30478
-0.483896	1.30355
-0.468783	1.30337
4.55028	43.089
4.12477	36.4285
4.56612	23.5843
2.82549	13.707
2.36049	11.7483
2.96913	10.8891
2.0696	10.206
1.33026	9.84168
1.44342	9.65929
2.75507	9.64393
3.33538	9.59686
1.16147	8.60335
2.94834	8.25289
4.30955	8.20709
1.28782	7.82922
3.27302	7.73181
2.16754	7.07075
1.52835	6.52249
2.58729	6.50329
1.10966	6.50329
5.14552	6.41137
1.59053	6.39487
1.98926	6.25666
1.68549	6.18641
8.20569	6.15815
2.12099	5.94919
3.45799	5.94813
2.52887	5.85123
1.15595	5.83601
2.90978	5.73502
4.57925	5.68622
2.96331	5.64152
2.43655	5.5721
0.897505	5.5721
2.57015	5.56795
2.40173	5.54043
1.79529	5.52197
1.02365	5.49231
1.09535	5.45191
0.754927	5.42458
3.06468	5.40828
3.94912	5.38955
1.13048	5.33179
1.32828	5.30735
1.34082	5.28631
0.616599	5.27014
1.37067	5.24203
3.71684	5.14241
1.2327	5.10811
1.67993	5.05597
2.29089	5.01433
1.44701	4.96435
1.20117	4.96086
3.39395	4.95143
1.75274	4.93595
1.8768	4.9114
1.10212	4.88812
0.686488	4.83629
0.985212	4.77414
1.59162	4.76102
1.96601	4.76101
0.967476	4.73463
1.61131	4.72369
1.76003	4.72369
2.11351	4.72177
1.48268	4.64183
2.92762	4.62766
2.3509	4.62759
0.75436	4.62114
2.35823	4.61539
0.719597	4.61171
1.09561	4.60099
1.43885	4.57287
3.15422	4.553
2.77579	4.52489
1.66463	4.50415
2.95236	4.50352
2.9576	4.50199
0.830307	4.48967
3.22963	4.48304
2.00286	4.48304
1.44068	4.4767
0.846749	4.39255
2.57136	4.3414
1.4292	4.32198
1.78881	4.31013
2.67257	4.28015
1.12556	4.24912
0.902633	4.19792
5.78462	4.19406
1.79561	4.15284
3.05552	4.1451
2.22555	4.14375
1.83289	4.13555
0.530382	4.08391
1.17907	3.97158
1.48751	3.95927
1.60414	3.9344
6.34214	3.92161
3.99489	3.91643
1.61754	3.86798
0.795587	3.86436
0.777986	3.86436
1.18245	3.85535
1.37585	3.84801
1.6795	3.84116
0.978488	3.7988
7.44715	3.79007
2.69092	3.76542
0.786151	3.76221
2.0574	3.76221
2.21599	3.75613
3.37164	3.75613
1.76368	3.75168
2.57088	3.73062
2.18232	3.70307
2.51519	3.7024
1.99222	3.68259
1.93969	3.67699
0.719723	3.67699
0.44665	3.67314
2.04278	3.66327
1.49189	3.64871
1.88267	3.64607
7.81108	3.63202
2.36591	3.6267
1.65687	3.60114
1.27866	3.60114
3.86023	3.57473
3.6983	3.55867
0.834108	3.54007
1.30762	3.51881
0.757258	3.50296
0.989812	3.50154
0.737998	3.49958
1.78419	3.49533
0.99734	3.47459
2.58179	3.46296
0.981894	3.4618
0.67824	3.4311
2.60593	3.41985
1.15469	3.40965
2.59419	3.40143
2.0346	3.40137
1.85041	3.38408
2.72148	3.38408
2.0931	3.35016
0.754023	3.3476
2.30691	3.34607
1.59668	3.34607
0.538898	3.33952
2.4621	3.30932
1.78412	3.30932
1.39376	3.30932
2.55858	3.30427
1.60015	3.28498
0.753925	3.26642
0.750882	3.26545
2.08367	3.25333
1.4906	3.24647
0.799839	3.23959
1.98056	3.2308
4.53079	3.22974
0.812331	3.20856
2.43613	3.20737
1.84729	3.19207
1.76243	3.17153
1.40616	3.15533
1.45912	3.14958
0.613979	3.13258
4.55159	3.11
0.754231	3.0999
1.90662	3.08469
1.61153	3.07677
2.14463	3.06583
2.01914	3.06187
2.771	3.06187
5.31586	3.05482
1.6792	3.04491
2.56252	3.04307
4.53151	3.03405
0.580602	3.0212
1.2133	3.01841
0.571538	3.01652
0.701177	2.97939
1.26379	2.97939
2.37111	2.9744
2.36765	2.94687
1.57685	2.94157
1.08656	2.93722
1.43947	2.93685
1.4278	2.93259
0.632418	2.93259
1.73968	2.93259
0.76305	2.91902
1.54077	2.91713
2.21083	2.91713
2.52303	2.91023
4.31999	2.89373
0.538134	2.88799
1.44359	2.88446
1.12492	2.87437
0.582228	2.87014
2.49196	2.86154
1.12496	2.85244
0.630786	2.84417
1.41039	2.83723
0.945765	2.83285
0.7007	2.81691
2.43551	2.80899
1.08259	2.80561
1.50901	2.799
0.949957	2.79714
1.3003	2.78579
1.2841	2.74921
1.38202	2.7477
1.60038	2.7477
1.67711	2.74575
0.812882	2.74143
3.02564	2.74143
2.29077	2.74011
1.50215	2.73566
1.32678	2.73536
1.48739	2.72471
0.976364	2.71757
1.22229	2.71757
1.40208	2.71756
0.915643	2.70772
0.896649	2.70772
1.11145	2.70772
3.88387	2.69792
0.481135	2.69537
0.895109	2.69493
0.53462	2.68511
1.41129	2.68319
1.18863	2.67819
1.24687	2.66342
0.603844	2.66121
1.83304	2.66121
2.09608	2.66121
0.498619	2.65848
3.86246	2.65757
2.63785	2.65757
1.29897	2.65511
1.21679	2.65339
2.86976	2.65225
2.35518	2.635
2.18381	2.635
2.10161	2.62909
2.42666	2.62909
0.614939	2.62328
0.894292	2.62328
2.48691	2.61995
3.15902	2.61414
2.9747	2.61165
0.678978	2.61165
0.656682	2.60392
2.98739	2.5952
2.62352	2.58083
1.42334	2.57575
0.852648	2.57575
1.07692	2.5744
0.56651	2.5656
1.75762	2.5656
0.645819	2.56213
2.02642	2.55458
0.868487	2.55445
0.862427	2.55317
2.7206	2.55176
0.685573	2.55176
1.74803	2.55176
0.756859	2.55176
0.519696	2.54762
1.18123	2.54762
1.92296	2.54689
0.805447	2.53948
0.888982	2.53132
2.90962	2.52749
0.860198	2.50238
0.827313	2.49674
0.538223	2.49363
2.45956	2.49192
1.06944	2.48984
2.61733	2.48908
1.30816	2.48534
0.565395	2.47672
1.22769	2.47468
2.91165	2.47397
0.702673	2.47165
0.57854	2.46508
1.72296	2.45164
0.70887	2.43095
1.99978	2.42663
0.546904	2.42337
1.7409	2.42038
1.88746	2.41697
0.422014	2.40693
1.14891	2.40693
0.602931	2.40693
2.27289	2.4055
0.826937	2.39554
1.00126	2.39341
1.6363	2.39307
1.22901	2.38835
0.908867	2.38636
0.673772	2.3775
1.9406	2.3621
0.887008	2.35797
0.766978	2.35737
1.92286	2.35641
1.64731	2.35399
1.52714	2.35399
0.905521	2.35365
0.986304	2.34273
0.727813	2.33801
4.26183	2.33801
1.78784	2.33679
1.43026	2.33036
1.36185	2.31949
0.564614	2.313
0.768587	2.31289
1.79018	2.30948
0.565346	2.30811
3.47121	2.30628
0.809157	2.30553
1.09108	2.3012
0.927331	2.3012
0.593267	2.30072
1.09249	2.29284
2.99904	2.28396
2.49836	2.27977
2.05708	2.27878
0.699016	2.27421
1.45848	2.26914
2.16564	2.26802
1.14177	2.26778
2.04335	2.26778
1.84135	2.26726
1.7348	2.26563
0.496304	2.26183
2.2937	2.25142
1.48565	2.25142
1.18326	2.25142
1.6251	2.25142
1.55471	2.25142
1.13158	2.25142
0.867631	2.25011
0.697766	2.24606
0.942466	2.24159
0.867581	2.23913
2.17786	2.23913
1.43668	2.23913
2.11635	2.23577
1.97416	2.23366
0.375685	2.23236
1.14945	2.23129
0.549351	2.22343
3.92949	2.22114
0.615727	2.21398
3.05521	2.21299
1.80355	2.21252
1.11082	2.20866
0.980302	2.20725
1.7627	2.20198
0.496013	2.20091
0.919952	2.19711
3.50423	2.19711
1.09016	2.19624
0.505895	2.19431
0.779909	2.19135
1.95749	2.19135
0.649782	2.18728
3.78753	2.18712
0.402042	2.18577
1.51603	2.18541
0.652378	2.1826
0.494069	2.1826
1.47531	2.18111
1.49865	2.164
1.33823	2.16362
0.652892	2.16313
3.04423	2.15939
1.06587	2.15939
0.518256	2.15931
0.557598	2.15777
0.787529	2.15463
0.975801	2.15178
0.622311	2.15115
1.48799	2.15115
0.53641	2.15115
2.33392	2.14878
5.81772	2.14819
0.666249	2.1461
0.853347	2.14506
1.00057	2.14441
1.15384	2.1406
1.10028	2.1406
2.11621	2.13644
0.942484	2.13592
1.05746	2.13364
2.90177	2.13025
0.752925	2.12595
0.618374	2.12585
0.759997	2.1246
2.05478	2.12337
1.98166	2.12337
1.40411	2.12153
0.506597	2.11871
1.41077	2.1167
1.03732	2.11559
0.902995	2.11204
1.25226	2.10922
2.16452	2.10703
1.21893	2.104
0.560065	2.10336
1.77117	2.10114
1.10231	2.0957
1.32183	2.09521
1.04872	2.09521
0.571968	2.09521
1.4085	2.0938
1.62587	2.0893
0.914203	2.085
0.951072	2.08459
5.20576	2.08429
6.05551	2.08407
0.889968	2.08394
0.965238	2.08394
2.29874	2.07358
3.68738	2.07343
1.27346	2.07343
0.716187	2.06859
0.523242	2.06124
0.664439	2.05842
0.835401	2.05842
1.75249	2.05842
3.64267	2.05381
1.6068	2.04975
1.50977	2.0473
2.08424	2.03537
1.1488	2.03494
0.694808	2.03267
1.00124	2.03267
0.462547	2.03095
1.1235	2.02887
3.68312	2.02789
1.37907	2.02627
1.96236	2.02627
4.33908	2.02431
0.419243	2.02328
1.45065	2.02284
0.796301	2.01935
1.28391	2.01901
0.899315	2.0172
2.48194	2.01686
0.97322	2.01686
0.848711	2.01681
1.32001	2.01403
0.673135	2.01224
0.789294	2.00623
1.04997	2.00423
4.19863	2.00368
3.47327	1.99966
0.367773	1.99777
1.63386	1.99777
0.687457	1.99177
1.69445	1.98567
1.04663	1.98324
0.776793	1.97912
1.12523	1.97657
1.30577	1.97343
1.54156	1.96748
1.90539	1.96678
1.15662	1.96567
0.916457	1.96524
1.76654	1.96524
1.04912	1.96501
0.837231	1.96351
0.493542	1.96297
1.65161	1.96048
1.17419	1.95873
0.854664	1.95873
0.635954	1.95708
0.628074	1.953
1.26685	1.95118
0.975386	1.94917
1.22597	1.9404
2.07192	1.93792
1.43012	1.93479
0.476921	1.9327
0.732307	1.9321
1.68555	1.93021
1.03167	1.92199
2.15517	1.92161
1.14969	1.92148
0.750849	1.90504
0.717498	1.90332
0.454682	1.90218
0.438602	1.90174
0.867339	1.9014
0.843664	1.89774
1.67119	1.89324
1.00792	1.89313
1.34351	1.88356
1.3565	1.88182
1.43333	1.88116
0.42811	1.88087
1.09245	1.87557
1.67129	1.87453
3.98792	1.86627
1.87981	1.86627
0.805987	1.86627
2.33557	1.8652
2.44146	1.86333
0.870439	1.86037
0.522552	1.86005
3.50373	1.85941
1.05283	1.85745
0.686442	1.85745
0.435478	1.85599
2.16944	1.85484
0.482612	1.85441
0.686235	1.85369
1.41838	1.85239
1.2726	1.85239
3.00342	1.85062
2.06987	1.84387
0.815233	1.84375
1.29289	1.84339
2.43612	1.84293
1.28319	1.83852
1.68865	1.83852
0.738005	1.83852
1.5306	1.83852
0.725959	1.83742
1.34024	1.83482
2.02565	1.83482
1.02282	1.83482
0.95117	1.83482
1.53809	1.83458
2.36882	1.83427
1.04951	1.8274
0.537161	1.82616
3.22187	1.82616
1.05139	1.82616
1.28237	1.82532
2.94514	1.82392
0.976344	1.82392
1.47293	1.82268
0.698015	1.82113
0.71404	1.81743
0.583403	1.81487
0.656771	1.81418
3.01899	1.81325
1.08818	1.81036
0.4688	1.81023
1.1557	1.81012
2.10392	1.80984
2.1066	1.80984
1.167	1.80981
0.772442	1.80981
4.71826	1.80753
0.623185	1.80727
0.587338	1.80719
0.790328	1.80586
1.95044	1.80339
0.790817	1.80262
1.05375	1.80262
2.30903	1.80123
1.25238	1.7976
3.17121	1.79629
0.745268	1.79024
0.81607	1.79024
0.752806	1.79024
1.55532	1.78917
1.23469	1.78917
1.05774	1.78917
0.387571	1.78574
2.21201	1.78469
0.512811	1.78469
1.62815	1.78395
1.20091	1.78149
1.38635	1.7804
0.763434	1.78033
0.612493	1.77985
0.743194	1.77985
2.72852	1.77941
0.885217	1.77923
0.561578	1.77923
0.737221	1.77866
2.56022	1.77521
0.589463	1.7745
2.29708	1.77381
0.538576	1.77346
0.960271	1.76531
0.711809	1.76531
1.20771	1.76531
1.20637	1.76471
3.19147	1.76308
1.05768	1.75966
0.516236	1.75731
2.19734	1.75731
0.944809	1.75666
0.847695	1.75617
1.82642	1.75465
0.691435	1.75326
1.58451	1.7515
2.52608	1.74989
0.306024	1.74861
1.55381	1.74715
0.722998	1.7461
1.65647	1.7461
2.21747	1.74116
0.828017	1.73811
0.684025	1.73811
0.500629	1.73679
1.65148	1.73663
1.65412	1.73663
1.45704	1.73662
2.52495	1.73378
0.87214	1.73142
1.53351	1.72954
0.632392	1.72925
2.52514	1.72925
2.97338	1.72788
0.908996	1.72591
2.54593	1.72562
1.04368	1.71491
0.717376	1.71061
3.20005	1.71061
0.8938	1.71061
0.82239	1.71061
0.371433	1.7088
1.16058	1.70308
0.404523	1.70308
1.78321	1.70242
1.9111	1.70163
0.546289	1.69909
0.508662	1.69831
1.86712	1.69733
0.828119	1.69733
0.801258	1.69382
1.97331	1.69382
3.74373	1.69382
2.90319	1.69186
0.525065	1.68812
0.599464	1.68812
0.537327	1.68796
1.22979	1.68736
0.951982	1.6853
0.485759	1.68159
0.836046	1.68139
1.21857	1.68139
0.426417	1.6781
1.86626	1.67803
1.30379	1.67759
0.734537	1.67319
1.76106	1.6659
1.23286	1.6659
0.584326	1.66547
0.503917	1.6651
0.655168	1.66442
2.83394	1.66406
0.30637	1.66032
0.920362	1.65919
0.760811	1.6574
0.772163	1.6574
0.58645	1.6566
4.3726	1.65356
1.18248	1.65166
0.987961	1.65103
1.308	1.65089
0.578246	1.64858
2.53855	1.64797
0.748866	1.64715
1.67642	1.64427
1.55279	1.63963
0.910174	1.63909
1.38658	1.63824
0.779516	1.63395
2.26809	1.63212
1.30593	1.63151
1.54788	1.63151
0.720204	1.6301
0.319007	1.62852
2.42868	1.62641
0.769757	1.62605
0.762039	1.62582
1.61723	1.62581
0.458405	1.6249
0.903303	1.6249
1.06723	1.62397
0.817724	1.62231
0.587692	1.62069
0.433435	1.61911
0.655558	1.61879
0.766736	1.61879
0.906929	1.61161
1.29371	1.61161
0.455008	1.61091
2.01712	1.61091
0.758672	1.61091
1.867	1.61091
1.71872	1.61016
1.11935	1.60949
0.588612	1.60732
0.913789	1.60707
0.574422	1.60656
1.2912	1.60617
0.906512	1.60591
1.14095	1.60516
1.0494	1.60299
2.32128	1.60289
0.847479	1.60219
1.20627	1.6017
0.932502	1.59915
0.933653	1.59574
0.623245	1.59574
1.23006	1.59282
1.10901	1.59282
0.961498	1.59121
2.21966	1.59096
0.506622	1.58763
1.10861	1.58763
1.05917	1.58763
0.714348	1.58557
0.756383	1.58545
0.919969	1.5823
0.505451	1.58083
1.41663	1.58083
1.57769	1.5808
0.973788	1.57666
0.474383	1.57587
0.939441	1.57587
1.62782	1.57548
1.50627	1.57425
0.425572	1.5726
0.738895	1.57081
0.367749	1.57081
1.22317	1.56968
1.25883	1.56888
0.87949	1.56793
0.941308	1.56701
2.14087	1.56562
1.14287	1.56418
1.74079	1.56279
0.629541	1.56069
0.758248	1.55734
1.35964	1.55678
1.07199	1.55675
[truncated: 31,502 more rows]

## Sheet: Fig 2d
	Gene count
Navitoclax only	282
ABT737 only	155
D+Q only	305
Navitoclax and ABT737 only	161
Navitoclax and D+Q only	158
ABT737 and D+Q only	7
All three senolytics	81

## Sheet: Fig 2e
	K-Ras Signalling	p53 Pathway	Hypoxia	UV Response	IL2 STAT5 Signaling	Hypoxia	K-Ras Signalling	p53 Pathway	TNFα Signaling via NF-κB	p53 Pathway	Hypoxia	Inflammatory Response	UV Response	IL2 STAT5 Signaling	K-Ras Signalling	DNA Repair	INFγ Response	mTOR Signaling
-log 10 (p value)	5.01278	4.36151	3.74473	3.72125	3.18111	5.1798	2.99568	2.36552	12.1226	11.1824	6.08566	5.34008	4.48812	3.97062	3.31695	2.9393	1.67572	1.67572
	Navitoclax					ABT737			D+Q

## Sheet: Fig 2f
ID	Age	Treatment	Species	Tissue	tAge (brain clock)
M8_UNT_1	8	Untreated	Homo sapiens	Brain organoids	-2.03005
M8_UNT_2	8	Untreated	Homo sapiens	Brain organoids	3.44233
M8_UNT_3	8	Untreated	Homo sapiens	Brain organoids	0
M9_UNT_1	9	Untreated	Homo sapiens	Brain organoids	6.09187
M9_UNT_2	9	Untreated	Homo sapiens	Brain organoids	7.10151
M9_UNT_3	9	Untreated	Homo sapiens	Brain organoids	1.11552
M9_QD_1	9	QD	Homo sapiens	Brain organoids	-2.23561
M9_QD_2	9	QD	Homo sapiens	Brain organoids	5.55002
M9_QD_3	9	QD	Homo sapiens	Brain organoids	-0.411986
M9_263_1	9	Seno_263	Homo sapiens	Brain organoids	7.16319
M9_263_2	9	Seno_263	Homo sapiens	Brain organoids	4.58855
M9_263_3	9	Seno_263	Homo sapiens	Brain organoids	6.49358
M9_737_1	9	Seno_737	Homo sapiens	Brain organoids	5.89619
M9_737_2	9	Seno_737	Homo sapiens	Brain organoids	3.2144
M9_737_3	9	Seno_737	Homo sapiens	Brain organoids	1.86376
