# Supplementary material for: Senolytic therapy alleviates physiological human brain aging and COVID-19 neuropathology
Source: Nat Aging. 2023 Nov 13;3(12):1561–75. doi: 10.1038/s43587-023-00519-6 (PMC10724067; doi:10.1038/s43587-023-00519-6)
Supplement: Supplementary file 6 — Statistical source data for Fig. 3. [file 43587_2023_519_MOESM6_ESM.xlsx]

## Sheet: Fig 3b
non-COVID-19	COVID-19
0.125725	15.2712
1.15309	6.46375
0.299898	14.2241
0.190226	11.489
3.35556	3.19838
2.37095	6.22476
0.022465	5.40452
1.8619
