# Supplementary material for: Senolytic therapy alleviates physiological human brain aging and COVID-19 neuropathology
Source: Nat Aging. 2023 Nov 13;3(12):1561–75. doi: 10.1038/s43587-023-00519-6 (PMC10724067; doi:10.1038/s43587-023-00519-6)
Supplement: Supplementary file 7 — Statistical source data for Fig. 4. [file 43587_2023_519_MOESM7_ESM.xlsx]

## Sheet: Fig 4b
Uninfected	Alpha	Beta	Delta	Gamma	Lambda	Omicron	Wuhan
3.47	6.89	4.19	7.28	5.56	6.85	4.73	4.44
3.65	5.81	5.68	4.44	5.9	7.85	5.63	5.23
3.99	5.96	4.38	8.25	7.81	4.2	4.22	6.02
4.58	8.47	4.49	7.6	6.6	4.74	4.66	5.1
4.09	6.11	4.1	5.37	8.19	4.81	3.87	4.91
4.97	6.23	4.04	6.73		5.01	6.6	4.52
3.66	6.01	4	7.12		4.5	6.97	4.22
3.78	9.85	4.5	7.39		4.62	6.52	4.74
3.6	6.07	4.39	6.25		5.15	5.55	5.36
4.3	8.29	5.15	5.91		6.97	6.68	4.76
4.13	6	7.45	6.43		3.73	5.46	4.26
2.79	5.3	4.86	8.72		6.37	7.77	4.34
3.73	7.34		9.4			3.6	6.84
2.62	7.46					4.77
3.42						3.13
3.72						6.69
						6.8
						3.61
						4.95
						6.77
						5.98
						5.98
						5.08
						3.84
						3.73
						5.05
						4.46
						5.32
						4.71

## Sheet: Fig 4f
Wuhan		Delta		Uninfected
0	SARS NEG	1	SARS NEG	0	SARS NEG
1	SARS NEG	0	SARS NEG	0	SARS NEG
0	SARS NEG	0	SARS NEG	0	SARS NEG
0	SARS NEG	1	SARS NEG	0	SARS NEG
1	SARS NEG	1	SARS NEG	0	SARS NEG
0	SARS NEG	0	SARS NEG	0	SARS NEG
1	SARS NEG	0	SARS NEG	0	SARS NEG
1	SARS NEG	0	SARS NEG	0	SARS NEG
1	SARS NEG	0	SARS NEG	1	SARS NEG
0	SARS NEG	1	SARS NEG	2	SARS NEG
1	SARS NEG	0	SARS NEG	0	SARS NEG
1	SARS NEG	1	SARS NEG	1	SARS NEG
1	SARS NEG	0	SARS NEG	0	SARS NEG
1	SARS NEG	1	SARS NEG	0	SARS NEG
1	SARS NEG	0	SARS NEG	0	SARS NEG
0	SARS NEG	0	SARS NEG	0	SARS NEG
0	SARS NEG	0	SARS NEG	0	SARS NEG
1	SARS NEG	1	SARS NEG	0	SARS NEG
0	SARS NEG	1	SARS NEG	0	SARS NEG
0	SARS NEG	0	SARS NEG	0	SARS NEG
0	SARS NEG	1	SARS NEG	1	SARS NEG
0	SARS NEG	0	SARS NEG	0	SARS NEG
1	SARS NEG	1	SARS NEG	0	SARS NEG
1	SARS NEG	1	SARS NEG	0	SARS NEG
0	SARS NEG	1	SARS NEG	1	SARS NEG
0	SARS NEG	0	SARS NEG	0	SARS NEG
1	SARS NEG	0	SARS NEG	0	SARS NEG
0	SARS NEG	0	SARS NEG	0	SARS NEG
1	SARS NEG	0	SARS NEG	0	SARS NEG
1	SARS NEG	0	SARS NEG	1	SARS NEG
0	SARS NEG	1	SARS NEG	0	SARS NEG
0	SARS NEG	1	SARS NEG	0	SARS NEG
0	SARS NEG	0	SARS NEG	0	SARS NEG
1	SARS NEG	0	SARS NEG	1	SARS NEG
0	SARS NEG	0	SARS NEG	0	SARS NEG
0	SARS NEG	0	SARS NEG	0	SARS NEG
0	SARS NEG	0	SARS NEG	0	SARS NEG
0	SARS NEG	0	SARS NEG	0	SARS NEG
0	SARS NEG	1	SARS NEG	0	SARS NEG
0	SARS NEG	1	SARS NEG	0	SARS NEG
1	SARS NEG	1	SARS NEG	0	SARS NEG
1	SARS NEG	0	SARS NEG	0	SARS NEG
0	SARS NEG	0	SARS NEG	0	SARS NEG
1	SARS NEG	1	SARS NEG	0	SARS NEG
0	SARS NEG	1	SARS NEG	0	SARS NEG
0	SARS NEG	1	SARS NEG	0	SARS NEG
1	SARS NEG	1	SARS NEG	0	SARS NEG
1	SARS NEG	0	SARS NEG	0	SARS NEG
0	SARS NEG	1	SARS NEG	0	SARS NEG
1	SARS NEG	0	SARS NEG	0	SARS NEG
0	SARS NEG	0	SARS NEG	0	SARS NEG
1	SARS NEG	0	SARS NEG	0	SARS NEG
1	SARS NEG	1	SARS NEG	0	SARS NEG
1	SARS NEG	0	SARS NEG	0	SARS NEG
1	SARS NEG	0	SARS NEG	0	SARS NEG
1	SARS NEG	1	SARS NEG	0	SARS NEG
0	SARS NEG	1	SARS NEG	0	SARS NEG
0	SARS NEG	1	SARS NEG	0	SARS NEG
1	SARS NEG	1	SARS NEG	0	SARS NEG
0	SARS NEG	0	SARS NEG	0	SARS NEG
0	SARS NEG	1	SARS NEG	0	SARS NEG
1	SARS NEG	1	SARS NEG	0	SARS NEG
1	SARS NEG	1	SARS NEG	0	SARS NEG
1	SARS NEG	0	SARS NEG	0	SARS NEG
0	SARS NEG	1	SARS NEG	0	SARS NEG
0	SARS NEG	1	SARS NEG	0	SARS NEG
0	SARS NEG	0	SARS NEG	0	SARS NEG
1	SARS NEG	1	SARS NEG	0	SARS NEG
0	SARS NEG	0	SARS NEG	0	SARS NEG
1	SARS NEG	1	SARS NEG	0	SARS NEG
1	SARS NEG	0	SARS NEG	0	SARS NEG
0	SARS NEG	0	SARS NEG	0	SARS NEG
0	SARS NEG	0	SARS NEG	0	SARS NEG
0	SARS NEG	0	SARS NEG	0	SARS NEG
0	SARS NEG	0	SARS NEG	0	SARS NEG
0	SARS NEG	1	SARS NEG	0	SARS NEG
1	SARS NEG	1	SARS NEG	0	SARS NEG
0	SARS NEG	1	SARS NEG	0	SARS NEG
0	SARS NEG	0	SARS NEG	0	SARS NEG
1	SARS NEG	1	SARS NEG	0	SARS NEG
0	SARS NEG	1	SARS NEG	0	SARS NEG
0	SARS NEG	1	SARS NEG	0	SARS NEG
1	SARS NEG	0	SARS NEG	0	SARS NEG
0	SARS NEG	0	SARS NEG	0	SARS NEG
1	SARS NEG	1	SARS NEG	0	SARS NEG
1	SARS NEG	0	SARS NEG	0	SARS NEG
1	SARS NEG	0	SARS NEG	0	SARS NEG
0	SARS NEG	1	SARS NEG	0	SARS NEG
1	SARS NEG	1	SARS NEG	1	SARS NEG
0	SARS NEG	1	SARS NEG	0	SARS NEG
1	SARS NEG	1	SARS NEG	0	SARS NEG
1	SARS NEG	0	SARS NEG	1	SARS NEG
1	SARS NEG	0	SARS NEG	0	SARS NEG
0	SARS NEG	1	SARS NEG	0	SARS NEG
1	SARS NEG	0	SARS NEG	0	SARS NEG
0	SARS NEG	1	SARS NEG	0	SARS NEG
0	SARS NEG	1	SARS NEG	0	SARS NEG
0	SARS NEG	1	SARS NEG	0	SARS NEG
0	SARS NEG	1	SARS NEG	0	SARS NEG
0	SARS NEG	1	SARS NEG	0	SARS NEG
1	SARS NEG	1	SARS NEG	0	SARS NEG
0	SARS NEG	0	SARS NEG	0	SARS NEG
2	SARS NEG	0	SARS NEG	0	SARS NEG
1	SARS NEG	1	SARS NEG	0	SARS NEG
2	SARS NEG	1	SARS NEG	0	SARS NEG
2	SARS NEG	0	SARS NEG	0	SARS NEG
2	SARS NEG	1	SARS NEG	0	SARS NEG
0	SARS NEG	0	SARS NEG	0	SARS NEG
0	SARS NEG	1	SARS NEG	0	SARS NEG
1	SARS NEG	1	SARS NEG	0	SARS NEG
2	SARS NEG	0	SARS NEG	0	SARS NEG
2	SARS NEG	0	SARS NEG	0	SARS NEG
1	SARS NEG	0	SARS NEG	0	SARS NEG
2	SARS NEG	0	SARS NEG	0	SARS NEG
2	SARS NEG	0	SARS NEG	0	SARS NEG
3	SARS NEG	1	SARS NEG	0	SARS NEG
2	SARS NEG	0	SARS NEG	0	SARS NEG
1	SARS NEG	1	SARS NEG	0	SARS NEG
0	SARS NEG	1	SARS NEG	0	SARS NEG
2	SARS NEG	1	SARS NEG	0	SARS NEG
2	SARS NEG	0	SARS NEG	0	SARS NEG
1	SARS NEG	1	SARS NEG	0	SARS NEG
0	SARS NEG	0	SARS NEG	0	SARS NEG
1	SARS NEG	1	SARS NEG	0	SARS NEG
0	SARS NEG	0	SARS NEG	0	SARS NEG
1	SARS NEG	0	SARS NEG	0	SARS NEG
1	SARS NEG	0	SARS NEG	0	SARS NEG
2	SARS NEG	1	SARS NEG	0	SARS NEG
1	SARS NEG	0	SARS NEG	0	SARS NEG
3	SARS NEG	0	SARS NEG	0	SARS NEG
2	SARS NEG	1	SARS NEG	0	SARS NEG
3	SARS NEG	0	SARS NEG	0	SARS NEG
2	SARS NEG	1	SARS NEG	0	SARS NEG
3	SARS NEG	0	SARS NEG	0	SARS NEG
1	SARS NEG	1	SARS NEG	0	SARS NEG
2	SARS NEG	0	SARS NEG	0	SARS NEG
1	SARS NEG	1	SARS NEG	0	SARS NEG
2	SARS NEG	1	SARS NEG	0	SARS NEG
2	SARS NEG	1	SARS NEG	0	SARS NEG
0	SARS NEG	1	SARS NEG	0	SARS NEG
1	SARS NEG	0	SARS NEG	0	SARS NEG
1	SARS NEG	1	SARS NEG	0	SARS NEG
2	SARS NEG	1	SARS NEG	1	SARS NEG
3	SARS NEG	1	SARS NEG	1	SARS NEG
1	SARS NEG	0	SARS NEG	0	SARS NEG
2	SARS NEG	0	SARS NEG	0	SARS NEG
2	SARS NEG	0	SARS NEG	0	SARS NEG
0	SARS NEG	0	SARS NEG	0	SARS NEG
2	SARS NEG	1	SARS NEG	0	SARS NEG
1	SARS NEG	1	SARS NEG	0	SARS NEG
3	SARS NEG	0	SARS NEG	0	SARS NEG
0	SARS NEG	1	SARS NEG	0	SARS NEG
1	SARS NEG	0	SARS NEG	0	SARS NEG
1	SARS NEG	1	SARS NEG	0	SARS NEG
1	SARS NEG	1	SARS NEG	0	SARS NEG
2	SARS NEG	0	SARS NEG	0	SARS NEG
1	SARS NEG	1	SARS NEG	0	SARS NEG
2	SARS NEG	0	SARS NEG	0	SARS NEG
1	SARS NEG	1	SARS NEG	0	SARS NEG
0	SARS NEG	1	SARS NEG	0	SARS NEG
1	SARS NEG	1	SARS NEG	0	SARS NEG
2	SARS NEG	1	SARS NEG	0	SARS NEG
1	SARS NEG	1	SARS NEG	0	SARS NEG
0	SARS NEG	1	SARS NEG	0	SARS NEG
1	SARS NEG	0	SARS NEG	0	SARS NEG
2	SARS NEG	0	SARS NEG	0	SARS NEG
1	SARS NEG	0	SARS NEG	0	SARS NEG
2	SARS NEG	0	SARS NEG	0	SARS NEG
1	SARS NEG	0	SARS NEG	0	SARS NEG
3	SARS NEG	1	SARS NEG	0	SARS NEG
1	SARS NEG	1	SARS NEG	0	SARS NEG
2	SARS NEG	0	SARS NEG	0	SARS NEG
1	SARS NEG	0	SARS NEG	0	SARS NEG
1	SARS NEG	1	SARS NEG	0	SARS NEG
0	SARS NEG	1	SARS NEG	0	SARS NEG
2	SARS NEG	1	SARS NEG	0	SARS NEG
2	SARS NEG	1	SARS NEG	0	SARS NEG
2	SARS NEG	1	SARS NEG	0	SARS NEG
1	SARS NEG	0	SARS NEG	0	SARS NEG
2	SARS NEG	1	SARS NEG	0	SARS NEG
2	SARS NEG	0	SARS NEG	0	SARS NEG
2	SARS NEG	0	SARS NEG	0	SARS NEG
2	SARS NEG	1	SARS NEG	0	SARS NEG
3	SARS NEG	1	SARS NEG	0	SARS NEG
1	SARS NEG	0	SARS NEG	0	SARS NEG
2	SARS NEG	1	SARS NEG	0	SARS NEG
1	SARS NEG	1	SARS NEG	0	SARS NEG
0	SARS NEG	1	SARS NEG	0	SARS NEG
2	SARS NEG	1	SARS NEG	0	SARS NEG
1	SARS NEG	1	SARS NEG	0	SARS NEG
1	SARS NEG	1	SARS NEG	0	SARS NEG
2	SARS NEG	0	SARS NEG	0	SARS NEG
2	SARS NEG	1	SARS NEG	0	SARS NEG
1	SARS NEG	1	SARS NEG	0	SARS NEG
2	SARS NEG	0	SARS NEG	0	SARS NEG
1	SARS NEG	1	SARS NEG	0	SARS NEG
3	SARS NEG	0	SARS NEG	0	SARS NEG
2	SARS NEG	1	SARS NEG	0	SARS NEG
1	SARS NEG	0	SARS NEG	0	SARS NEG
2	SARS NEG	0	SARS NEG	0	SARS NEG
1	SARS NEG	0	SARS NEG	0	SARS NEG
1	SARS NEG	0	SARS NEG	0	SARS NEG
1	SARS NEG	0	SARS NEG	0	SARS NEG
0	SARS NEG	1	SARS NEG	0	SARS NEG
0	SARS NEG	1	SARS NEG	0	SARS NEG
0	SARS NEG	1	SARS NEG	0	SARS NEG
1	SARS NEG	0	SARS NEG	0	SARS NEG
1	SARS NEG	1	SARS NEG	0	SARS NEG
0	SARS NEG	1	SARS NEG	0	SARS NEG
1	SARS NEG	1	SARS NEG	0	SARS NEG
1	SARS NEG	0	SARS NEG	0	SARS NEG
1	SARS NEG	0	SARS NEG	0	SARS NEG
1	SARS NEG	1	SARS NEG	0	SARS NEG
1	SARS NEG	1	SARS NEG	0	SARS NEG
1	SARS NEG	0	SARS NEG	0	SARS NEG
1	SARS NEG	0	SARS NEG	0	SARS NEG
0	SARS NEG	1	SARS NEG	0	SARS NEG
0	SARS NEG	0	SARS NEG	0	SARS NEG
0	SARS NEG	1	SARS NEG	0	SARS NEG
0	SARS NEG	0	SARS NEG	0	SARS NEG
0	SARS NEG	0	SARS NEG	0	SARS NEG
0	SARS NEG	1	SARS NEG	0	SARS NEG
0	SARS NEG	1	SARS NEG	0	SARS NEG
1	SARS NEG	1	SARS NEG	0	SARS NEG
1	SARS NEG	0	SARS NEG	0	SARS NEG
1	SARS NEG	0	SARS NEG	3	SARS NEG
1	SARS NEG	0	SARS NEG	0	SARS NEG
1	SARS NEG	0	SARS NEG	0	SARS NEG
0	SARS NEG	0	SARS NEG	0	SARS NEG
0	SARS NEG	1	SARS NEG	0	SARS NEG
1	SARS NEG	0	SARS NEG	0	SARS NEG
0	SARS NEG	0	SARS NEG	0	SARS NEG
1	SARS NEG	1	SARS NEG	1	SARS NEG
1	SARS NEG	1	SARS NEG	0	SARS NEG
1	SARS NEG	0	SARS NEG	0	SARS NEG
0	SARS NEG	0	SARS NEG	0	SARS NEG
0	SARS NEG	0	SARS NEG	0	SARS NEG
1	SARS NEG	0	SARS NEG	1	SARS NEG
1	SARS NEG	1	SARS NEG	0	SARS NEG
1	SARS NEG	1	SARS NEG	0	SARS NEG
0	SARS NEG	1	SARS NEG	0	SARS NEG
0	SARS NEG	0	SARS NEG	0	SARS NEG
1	SARS NEG	0	SARS NEG	0	SARS NEG
0	SARS NEG	0	SARS NEG	0	SARS NEG
0	SARS NEG	1	SARS NEG	0	SARS NEG
1	SARS NEG	0	SARS NEG	0	SARS NEG
0	SARS NEG	1	SARS NEG	0	SARS NEG
0	SARS NEG	1	SARS NEG	0	SARS NEG
1	SARS NEG	0	SARS NEG	0	SARS NEG
0	SARS NEG	1	SARS NEG	0	SARS NEG
1	SARS NEG	0	SARS NEG	0	SARS NEG
0	SARS NEG	0	SARS NEG	0	SARS NEG
1	SARS NEG	1	SARS NEG	0	SARS NEG
1	SARS NEG	1	SARS NEG	0	SARS NEG
0	SARS NEG	1	SARS NEG	0	SARS NEG
0	SARS NEG	1	SARS NEG	0	SARS NEG
0	SARS NEG	0	SARS NEG	0	SARS NEG
0	SARS NEG	1	SARS NEG	0	SARS NEG
0	SARS NEG	0	SARS NEG	0	SARS NEG
0	SARS NEG	1	SARS NEG	0	SARS NEG
1	SARS NEG	1	SARS NEG	0	SARS NEG
0	SARS NEG	1	SARS NEG	0	SARS NEG
1	SARS NEG	0	SARS NEG	0	SARS NEG
0	SARS NEG	1	SARS NEG	0	SARS NEG
1	SARS NEG	1	SARS NEG	0	SARS NEG
0	SARS NEG	0	SARS NEG	0	SARS NEG
1	SARS NEG	1	SARS NEG	0	SARS NEG
1	SARS NEG	1	SARS NEG	0	SARS NEG
0	SARS NEG	1	SARS NEG	0	SARS NEG
0	SARS NEG	0	SARS NEG	0	SARS NEG
1	SARS NEG	1	SARS NEG	0	SARS NEG
1	SARS NEG	0	SARS NEG	0	SARS NEG
0	SARS NEG	1	SARS NEG	0	SARS NEG
1	SARS NEG	0	SARS NEG	0	SARS NEG
0	SARS NEG	0	SARS NEG	0	SARS NEG
1	SARS NEG	1	SARS NEG	0	SARS NEG
1	SARS NEG	1	SARS NEG	0	SARS NEG
0	SARS NEG	0	SARS NEG	0	SARS NEG
1	SARS NEG	1	SARS NEG	0	SARS NEG
1	SARS NEG	1	SARS NEG	0	SARS NEG
1	SARS NEG	1	SARS NEG	0	SARS NEG
1	SARS NEG	0	SARS NEG	0	SARS NEG
1	SARS NEG	0	SARS NEG	0	SARS NEG
0	SARS NEG	1	SARS NEG	0	SARS NEG
0	SARS NEG	0	SARS NEG	0	SARS NEG
0	SARS NEG	0	SARS NEG	0	SARS NEG
1	SARS NEG	1	SARS NEG	0	SARS NEG
1	SARS NEG	1	SARS NEG	0	SARS NEG
1	SARS NEG	1	SARS NEG	0	SARS NEG
0	SARS NEG	1	SARS NEG	0	SARS NEG
1	SARS NEG	0	SARS NEG	0	SARS NEG
0	SARS NEG	0	SARS NEG	0	SARS NEG
0	SARS NEG	0	SARS NEG	0	SARS NEG
0	SARS NEG	0	SARS NEG	0	SARS NEG
1	SARS NEG	1	SARS NEG	0	SARS NEG
0	SARS NEG	1	SARS NEG	0	SARS NEG
0	SARS NEG	0	SARS NEG	0	SARS NEG
0	SARS NEG	1	SARS NEG	0	SARS NEG
0	SARS NEG	0	SARS NEG	0	SARS NEG
0	SARS NEG	1	SARS NEG	0	SARS NEG
1	SARS NEG	0	SARS NEG	0	SARS NEG
1	SARS NEG	1	SARS NEG	0	SARS NEG
1	SARS NEG	0	SARS NEG	0	SARS NEG
1	SARS NEG	1	SARS NEG	0	SARS NEG
1	SARS NEG	1	SARS NEG	0	SARS NEG
1	SARS NEG	0	SARS NEG	0	SARS NEG
1	SARS NEG	1	SARS NEG	0	SARS NEG
1	SARS NEG	0	SARS NEG	0	SARS NEG
0	SARS NEG	0	SARS NEG	0	SARS NEG
1	SARS NEG	1	SARS NEG	0	SARS NEG
1	SARS NEG	0	SARS NEG	0	SARS NEG
1	SARS NEG	1	SARS NEG	0	SARS NEG
1	SARS NEG	0	SARS NEG	0	SARS NEG
0	SARS NEG	1	SARS NEG	0	SARS NEG
1	SARS NEG	1	SARS NEG	0	SARS NEG
0	SARS NEG	1	SARS NEG	0	SARS NEG
0	SARS NEG	0	SARS NEG	0	SARS NEG
1	SARS NEG	1	SARS NEG	0	SARS NEG
1	SARS NEG	1	SARS NEG	0	SARS NEG
1	SARS NEG	0	SARS NEG	1	SARS NEG
1	SARS NEG	0	SARS NEG	0	SARS NEG
1	SARS NEG	3	SARS NEG	0	SARS NEG
0	SARS NEG	2	SARS NEG	0	SARS NEG
1	SARS NEG	1	SARS NEG	0	SARS NEG
0	SARS NEG	1	SARS NEG	0	SARS NEG
1	SARS NEG	0	SARS NEG	0	SARS NEG
1	SARS NEG	1	SARS NEG	0	SARS NEG
1	SARS NEG	1	SARS NEG	1	SARS NEG
1	SARS NEG	1	SARS NEG	1	SARS NEG
1	SARS NEG	0	SARS NEG	0	SARS NEG
1	SARS NEG	1	SARS NEG	0	SARS NEG
1	SARS NEG	0	SARS NEG	0	SARS NEG
1	SARS NEG	3	SARS NEG	0	SARS NEG
1	SARS NEG	0	SARS NEG	0	SARS NEG
0	SARS NEG	3	SARS NEG	0	SARS NEG
0	SARS NEG	1	SARS NEG	0	SARS NEG
1	SARS NEG	0	SARS NEG	0	SARS NEG
0	SARS NEG	1	SARS NEG	0	SARS NEG
1	SARS NEG	2	SARS NEG	0	SARS NEG
0	SARS NEG	2	SARS NEG	0	SARS NEG
1	SARS NEG	2	SARS NEG	0	SARS NEG
1	SARS NEG	2	SARS NEG	0	SARS NEG
0	SARS NEG	3	SARS NEG	0	SARS NEG
1	SARS NEG	0	SARS NEG	0	SARS NEG
0	SARS NEG	1	SARS NEG	0	SARS NEG
0	SARS NEG	0	SARS NEG	0	SARS NEG
0	SARS NEG	1	SARS NEG	0	SARS NEG
0	SARS NEG	2	SARS NEG	0	SARS NEG
0	SARS NEG	2	SARS NEG	0	SARS NEG
0	SARS NEG	3	SARS NEG	0	SARS NEG
0	SARS NEG	2	SARS NEG	0	SARS NEG
0	SARS NEG	0	SARS NEG	0	SARS NEG
0	SARS NEG	3	SARS NEG	0	SARS NEG
1	SARS NEG	2	SARS NEG	0	SARS NEG
0	SARS NEG	1	SARS NEG	0	SARS NEG
1	SARS NEG	2	SARS NEG	0	SARS NEG
1	SARS NEG	3	SARS NEG	0	SARS NEG
0	SARS NEG	2	SARS NEG	0	SARS NEG
1	SARS NEG	3	SARS NEG	0	SARS NEG
0	SARS NEG	1	SARS NEG	0	SARS NEG
0	SARS NEG	1	SARS NEG	0	SARS NEG
0	SARS NEG	2	SARS NEG	0	SARS NEG
1	SARS NEG	1	SARS NEG	0	SARS NEG
1	SARS NEG	2	SARS NEG	0	SARS NEG
0	SARS NEG	2	SARS NEG	0	SARS NEG
0	SARS NEG	2	SARS NEG	0	SARS NEG
1	SARS NEG	1	SARS NEG	0	SARS NEG
1	SARS NEG	0	SARS NEG	0	SARS NEG
0	SARS NEG	1	SARS NEG	0	SARS NEG
0	SARS NEG	1	SARS NEG	0	SARS NEG
1	SARS NEG	2	SARS NEG	0	SARS NEG
0	SARS NEG	2	SARS NEG	0	SARS NEG
0	SARS NEG	2	SARS NEG
0	SARS NEG	0	SARS NEG
0	SARS NEG	0	SARS NEG
1	SARS NEG	2	SARS NEG
1	SARS NEG	1	SARS NEG
0	SARS NEG	3	SARS NEG
1	SARS NEG	3	SARS NEG
1	SARS NEG	1	SARS NEG
1	SARS NEG	2	SARS NEG
0	SARS NEG	3	SARS NEG
1	SARS NEG	2	SARS NEG
1	SARS NEG	3	SARS NEG
1	SARS NEG	3	SARS NEG
1	SARS NEG	2	SARS NEG
1	SARS NEG	2	SARS NEG
1	SARS NEG	2	SARS NEG
0	SARS NEG	0	SARS NEG
0	SARS NEG	1	SARS NEG
0	SARS NEG	2	SARS NEG
0	SARS NEG	2	SARS NEG
1	SARS NEG	1	SARS NEG
0	SARS NEG	3	SARS NEG
0	SARS NEG	2	SARS NEG
0	SARS NEG	3	SARS NEG
0	SARS NEG	1	SARS NEG
1	SARS NEG	2	SARS NEG
0	SARS NEG	3	SARS NEG
1	SARS NEG	3	SARS NEG
5	SARS NEG	2	SARS NEG
3	SARS NEG	1	SARS NEG
4	SARS NEG	2	SARS NEG
5	SARS NEG	3	SARS POS
1	SARS NEG	5	SARS POS
2	SARS NEG	9	SARS POS
2	SARS NEG	5	SARS POS
4	SARS NEG	7	SARS POS
4	SARS NEG	8	SARS POS
1	SARS NEG	7	SARS POS
1	SARS NEG	7	SARS POS
2	SARS NEG	8	SARS POS
0	SARS NEG	9	SARS POS
3	SARS NEG	9	SARS POS
2	SARS NEG	6	SARS POS
1	SARS NEG	6	SARS POS
1	SARS NEG	9	SARS POS
5	SARS NEG	7	SARS POS
3	SARS NEG	7	SARS POS
2	SARS NEG	7	SARS POS
5	SARS NEG	8	SARS POS
1	SARS NEG	7	SARS POS
4	SARS NEG	6	SARS POS
4	SARS NEG	7	SARS POS
3	SARS NEG	7	SARS POS
1	SARS NEG	9	SARS POS
3	SARS NEG	7	SARS POS
1	SARS NEG	8	SARS POS
1	SARS NEG	8	SARS POS
1	SARS NEG	6	SARS POS
4	SARS NEG	7	SARS POS
0	SARS NEG	7	SARS POS
1	SARS NEG	6	SARS POS
0	SARS NEG	7	SARS POS
2	SARS NEG	8	SARS POS
0	SARS NEG	7	SARS POS
4	SARS NEG	8	SARS POS
1	SARS NEG	8	SARS POS
0	SARS NEG	6	SARS POS
2	SARS NEG	7	SARS POS
2	SARS NEG	7	SARS POS
1	SARS NEG	8	SARS POS
5	SARS NEG	8	SARS POS
2	SARS NEG	7	SARS POS
1	SARS NEG	8	SARS POS
0	SARS NEG	9	SARS POS
1	SARS NEG	8	SARS POS
0	SARS NEG	8	SARS POS
3	SARS NEG	5	SARS POS
11	SARS POS	7	SARS POS
5	SARS POS	7	SARS POS
5	SARS POS	7	SARS POS
10	SARS POS	5	SARS POS
5	SARS POS	6	SARS POS
10	SARS POS	8	SARS POS
11	SARS POS	5	SARS POS
9	SARS POS	8	SARS POS
11	SARS POS	5	SARS POS
5	SARS POS	8	SARS POS
11	SARS POS	7	SARS POS
15	SARS POS	6	SARS POS
13	SARS POS	7	SARS POS
1	SARS POS	5	SARS POS
5	SARS POS	8	SARS POS
6	SARS POS	1	SARS POS
10	SARS POS	10	SARS POS
9	SARS POS	8	SARS POS
12	SARS POS	3	SARS POS
6	SARS POS	14	SARS POS
3	SARS POS	9	SARS POS
1	SARS POS	7	SARS POS
12	SARS POS	14	SARS POS
3	SARS POS	10	SARS POS
6	SARS POS	7	SARS POS
8	SARS POS	13	SARS POS
3	SARS POS	8	SARS POS
10	SARS POS	8	SARS POS
7	SARS POS	10	SARS POS
5	SARS POS	6	SARS POS
12	SARS POS	4	SARS POS
4	SARS POS	9	SARS POS
4	SARS POS	13	SARS POS
4	SARS POS	6	SARS POS
8	SARS POS	2	SARS POS
1	SARS POS	7	SARS POS
6	SARS POS	5	SARS POS
4	SARS POS	6	SARS POS
4	SARS POS	13	SARS POS
12	SARS POS	6	SARS POS
4	SARS POS	6	SARS POS
9	SARS POS	5	SARS POS
14	SARS POS	2	SARS POS
6	SARS POS	4	SARS POS
10	SARS POS	1	SARS POS
11	SARS POS	6	SARS POS
6	SARS POS	4	SARS POS
10	SARS POS	4	SARS POS
2	SARS POS	6	SARS POS
14	SARS POS	2	SARS POS
3	SARS POS	7	SARS POS
4	SARS POS	11	SARS POS
12	SARS POS	4	SARS POS
7	SARS POS	12	SARS POS
12	SARS POS	1	SARS POS
6	SARS POS	6	SARS POS
4	SARS POS	0	SARS POS
1	SARS POS
10	SARS POS
6	SARS POS
7	SARS POS
9	SARS POS
1	SARS POS
5	SARS POS
12	SARS POS
10	SARS POS
2	SARS POS
2	SARS POS
1	SARS POS
0	SARS POS
6	SARS POS
10	SARS POS
11	SARS POS
8	SARS POS
2	SARS POS
9	SARS POS
2	SARS POS
7	SARS POS
7	SARS POS
7	SARS POS
7	SARS POS
7	SARS POS
8	SARS POS
8	SARS POS
7	SARS POS
8	SARS POS
9	SARS POS
8	SARS POS
8	SARS POS
7	SARS POS
7	SARS POS
7	SARS POS
9	SARS POS
8	SARS POS

## Sheet: Fig 4g
Mock	JEV	RV	ZIKV
4.88	5.39	9.51	9
3.39	4.81	7.46	6.29
3.69	5.19	8.31	6.09
3.75	4.45	3.36	7.25
2.52	4.04	9.27	7.77
4.77	3.5	2.66	3.56
4.35	4.15	4.01	4.21
2.66	5.76	4.52	6.58
3.69	4.85	6.39	4.92
3.11	7.95	2.78	10.93
	3.19	8.08	6.31
	3.63	8.57
	8.93
	7.31
	7.88
	9.49
	8.53
	6.41

## Sheet: Fig 4i
	Delta	Delta	Delta	Wuhan	Wuhan	Wuhan	Uninfected	Uninfected	Uninfected
BEGAIN	1	1	1	0	0	1	1	0	0
ATG13	1	1	1	0	0	0	0	0	0
BICD2	0	1	1	0	0	0	1	0	0
STOML1	1	1	1	0	1	1	0	0	0
PKN1	1	1	1	1	0	1	0	0	0
SNX18	0	0	1	1	1	1	0	0	0
GABBR1	1	1	1	0	1	1	0	0	0
PRR36	1	1	1	0	1	1	0	1	0
TBX19	1	1	1	1	0	0	1	0	0
CD274	1	1	1	0	0	1	1	0	0
RNASEH2C	0	1	1	1	0	1	1	0	0
TGFBR3L	1	1	1	1	0	1	0	1	0
MAMDC4	1	1	1	1	0	1	1	0	0
EVI5L	1	1	1	0	1	0	0	0	0
EME2	0	1	1	1	0	1	1	0	0
FNDC4	1	1	1	0	0	1	0	1	0
SERPINB1	0	1	1	1	0	1	1	0	0
SMOX	0	1	1	0	0	0	1	1	0
B4GALT7	1	1	1	0	0	1	0	0	0
PRRT3	1	1	1	0	0	1	1	0	0
KMT2A	1	0	1	0	1	1	0	1	0
NPC1L1	1	0	1	0	0	0	1	1	0
PCYOX1L	0	1	1	0	0	1	0	1	0
TMCC2	1	1	1	0	1	1	1	0	0
DENND6B	1	1	1	0	1	1	0	1	0
KLHL42	0	1	1	1	0	0	1	0	0
HBZ	0	0	1	1	0	0	1	1	0
VAX1	0	0	1	1	1	0	1	0	0
CST4	1	1	1	0	0	0	1	0	0
CD8A	0	1	1	0	0	0	0	1	0
JUN	1	1	1	0	0	1	0	0	0
HBE1	1	1	1	1	0	0	0	1	0
PCBP3	1	1	1	0	0	1	1	1	0
APOC3	0	1	1	0	0	1	1	0	0
TBCB	1	1	1	0	0	0	0	0	0
JUND	1	1	1	0	0	1	0	0	0
TMEM176B	1	1	1	1	0	1	1	1	0
COQ10A	0	1	1	0	0	1	1	1	0
PTK6	0	1	1	0	1	0	1	0	0
CD68	0	1	1	0	0	0	1	0	0
ZFP90	1	1	1	0	1	1	0	0	0
BACH2	1	1	1	0	1	0	0	0	0
FAIM2	1	1	1	0	1	0	0	0	0
TCAP	0	0	1	1	1	1	0	0	0
PRODH2	0	1	1	0	0	1	1	1	0
OLFML3	1	1	1	1	0	0	1	0	0
VAMP5	0	1	1	0	0	1	1	1	0
NRROS	1	1	1	0	0	1	1	0	0
SPSB1	1	1	1	1	0	1	1	0	0
FANCE	0	1	1	0	0	1	1	0	1
FOXD1	1	1	1	0	0	0	1	0	1
AURKAIP1	1	1	1	0	0	0	1	0	0
RENBP	1	1	1	0	0	0	0	1	0
APC2	1	1	1	0	1	1	0	0	0
CCDC92	1	1	0	0	1	1	0	0	0
FAM43B	1	1	1	0	0	1	0	0	1
ZNF330	0	0	1	0	0	0	1	0	0
RNF166	0	1	1	0	0	1	1	0	0
SYT2	1	1	1	1	1	0	0	0	0
DIO3	1	1	1	0	0	1	1	0	0
KRT75	0	0	1	1	1	0	0	1	1
MDFIC	0	0	1	0	1	0	0	0	1
PAX3	1	1	1	0	1	1	0	1	0
ZNF69	0	1	1	0	1	0	0	1	0
C1QL1	0	1	1	0	0	1	1	1	0
GABARAPL1	1	1	1	0	0	1	1	0	0
COL5A2	1	1	1	1	0	1	1	0	0
SHISA7	1	1	1	0	1	0	1	0	0
VIPR1	1	1	1	0	0	1	1	0	0
FAHD2B	1	1	1	1	0	1	1	0	0
KCNJ4	0	1	1	0	0	1	0	1	1
TLR9	1	1	1	0	0	1	1	0	0
MAP4K2	1	1	1	1	1	0	1	1	0
AEN	1	1	1	0	0	1	1	0	0
PCNX2	1	1	1	0	1	0	1	0	0
HS3ST6	0	1	1	0	0	1	1	1	0
UBE2Z	1	1	1	0	1	1	0	0	0
HAUS5	0	1	1	1	0	0	1	0	0
UNC13D	1	1	1	1	0	1	1	0	0
CCL5	0	1	1	0	0	1	1	1	0
LAMA2	0	0	1	1	1	1	0	0	0
DDX11	0	1	1	1	0	1	1	1	0
ROGDI	1	1	1	0	0	1	1	0	0
FBXL20	1	1	1	0	1	0	0	1	0
FAM167B	1	1	1	0	0	1	1	1	0
SHROOM1	1	1	1	0	0	0	1	1	0
FAM72B	0	1	1	1	1	0	1	0	0
PDX1	1	1	1	0	0	0	1	0	0
CHST1	1	1	1	0	0	0	1	0	0
EFNA1	1	1	1	0	0	0	1	0	0
SEC14L4	1	1	1	0	0	0	1	0	0
TMEM154	1	1	1	0	0	0	1	0	0
IGF1	1	1	1	0	0	1	1	0	0
TMEM209	1	1	1	0	0	1	0	0	0
GSX2	1	1	1	0	0	1	1	0	0
LTB4R	0	1	1	0	0	0	1	1	0
PML	0	1	1	1	0	1	1	0	0
SGPP2	1	1	1	0	0	1	1	1	0
KCNH2	1	1	1	1	0	0	1	0	0
FCGR1A	1	1	0	1	1	1	0	1	0
PHLDA2	1	1	1	1	0	0	1	0	0
NAGK	1	1	1	0	0	0	0	0	0
GATA3	1	1	1	0	0	0	1	0	0
TKT	1	1	1	0	0	1	0	0	0
VAV3	1	1	1	0	1	1	0	1	0
TRAM2	0	1	1	1	0	0	1	0	0
SULT1B1	1	1	1	0	0	1	1	0	0
STX1B	1	1	1	0	1	0	0	0	0
TMEM178B	1	1	1	0	1	0	0	0	0
POLD4	1	1	1	0	0	1	1	0	0
IFT52	1	1	1	0	0	0	1	0	0
NFE2L3	1	1	1	1	0	0	1	0	0
IL4I1	1	1	1	1	0	1	1	0	0
FOXL1	0	1	1	0	0	0	1	1	0
GPAM	0	0	1	1	1	1	0	0	0
GCHFR	1	1	1	0	0	1	1	0	0
IRF7	0	1	1	1	0	0	1	1	0
CBLC	0	1	1	0	0	1	1	0	0
PIK3CD	0	1	1	0	0	1	1	1	0
CAT	1	1	1	0	0	1	1	0	0
APBB3	1	1	1	0	1	0	0	0	0
SLC22A23	1	1	0	0	1	1	1	1	0
TFAP2C	0	1	1	0	0	0	1	1	0
KCNK12	0	1	1	0	1	0	0	1	0
TMEM184A	1	1	1	0	0	1	1	1	0
LRRC73	1	1	1	0	0	1	1	0	0
GOLGA1	1	1	1	0	0	1	0	1	0
FAM98C	1	1	1	0	0	1	1	0	0
P2RY12	0	1	1	0	0	1	1	1	0
SLC35F2	1	1	1	0	0	1	1	0	0
SLC2A5	1	1	1	1	0	0	0	0	1
TUBB3	1	1	1	0	1	0	0	0	0
NAA16	1	1	1	0	0	1	1	0	0
PKNOX2	1	1	1	0	1	0	0	0	0
RAB8A	0	1	0	1	1	0	0	1	0
RELA	1	1	1	1	0	1	1	0	0
SHH	0	1	1	1	0	0	1	0	0
NDUFB7	1	1	1	0	0	0	1	0	1
LIMD1	1	1	1	0	0	1	1	0	0
CNTN2	1	0	1	0	1	1	0	0	0
DFFB	0	1	1	1	0	1	1	1	0
EPHB1	0	1	1	0	1	0	0	1	0
MFSD3	1	1	1	0	0	1	0	0	0
SAMD10	1	1	1	0	1	0	0	0	0
CMTR1	1	1	1	1	0	0	0	0	0
TXLNB	0	0	1	1	1	1	0	0	0
ZNHIT3	1	1	1	1	0	1	1	0	0
ADAT3	1	1	1	0	0	1	1	0	0
ASCL1	1	1	1	0	1	0	0	0	0
PSG1	1	0	1	1	1	1	1	0	0
CORT	0	1	1	1	0	0	0	1	1
UBXN11	1	1	1	1	0	1	0	0	0
IRX6	1	1	1	1	0	0	1	0	0
PRXL2B	0	1	1	1	0	1	1	1	0
F8A1	0	1	1	0	0	1	0	0	0
MATN4	0	1	1	1	0	0	1	1	0
RSF1	1	1	1	1	1	1	0	0	0
PDRG1	1	1	1	0	0	1	0	1	0
SIX5	0	1	1	1	0	1	1	1	0
GPANK1	1	1	1	0	0	0	1	0	1
DRD2	1	1	1	0	0	0	1	1	0
PRR22	1	1	1	0	0	1	1	0	0
PSG5	0	1	1	0	0	1	1	0	0
QPCTL	1	1	1	0	0	0	1	0	0
MFN1	1	1	1	0	1	0	0	0	1
MYO15B	0	1	1	0	0	0	1	0	0
OPRL1	1	1	1	0	0	0	1	0	0
NINJ1	0	1	1	1	0	1	1	0	0
NPAS4	1	1	1	0	0	0	1	0	0
EFHD1	0	0	1	1	1	1	0	0	1
FBXO44	1	1	1	0	0	1	0	0	0
VSTM2L	1	1	1	0	1	1	0	1	0
TRNP1	0	1	1	0	0	1	1	1	0
BBC3	1	1	1	0	0	1	1	0	0
AMH	0	1	1	0	0	0	0	0	0
KCNC4	1	1	1	0	0	1	1	0	0
SMPD3	1	1	1	0	1	0	0	0	0
CCDC85C	1	1	1	0	1	1	0	1	0
FAM181A	0	1	1	0	0	0	1	1	0
IL6R	0	1	1	1	0	1	1	1	0
CHCHD5	1	1	1	0	0	0	1	0	0
NOTUM	0	1	1	0	0	1	1	1	0
PPARD	1	1	1	1	0	0	0	1	0
CFAP410	1	1	1	0	0	0	1	1	0
KRTAP5-8	1	1	1	0	0	1	1	0	0
ZNF587	1	1	0	1	1	1	0	0	0
SNX22	0	1	1	0	0	1	1	0	0
METTL17	1	1	1	0	1	1	0	0	0
RTN4R	1	1	1	0	0	1	0	0	0
IGSF9B	1	1	1	0	0	1	0	0	0
IDNK	0	1	1	0	0	1	1	1	0
BAIAP2	0	1	1	0	0	0	1	0	0
CDX2	0	1	1	0	0	1	1	0	0
SH3BGRL	0	1	1	0	0	1	1	0	0
CXXC1	1	1	1	0	0	1	1	0	0
DNM1	1	1	1	1	1	1	0	0	0
IL13	1	1	1	0	0	1	1	1	0
GSTT2	0	1	1	0	1	1	0	0	0
BRINP1	1	1	1	0	0	1	1	0	0
FBXL8	1	1	1	0	0	0	1	0	0
NECTIN4	0	1	1	0	0	0	1	0	0
CEL	0	1	1	1	0	0	1	0	0
SNED1	0	1	1	1	0	0	1	0	0
NKX6-2	0	1	1	1	0	0	1	0	0
DLX1	0	1	1	1	0	1	1	1	0
HES4	1	1	1	0	1	0	0	0	0
RPP25	1	1	1	1	0	1	1	0	0
NUP210	1	1	1	0	0	0	1	0	0
DTX3	1	1	1	0	0	1	0	0	0
MCRIP2	0	1	1	1	1	0	0	0	0
VPS52	1	1	1	0	0	1	0	0	1
SMIM14	1	1	1	0	1	1	0	0	0
RAPGEF3	0	1	1	0	0	1	1	0	0
FLYWCH2	1	1	1	0	1	1	0	0	0
SESN2	1	1	1	0	0	1	0	0	0
TBX6	1	1	1	0	0	1	1	0	0
KCNK6	0	0	1	1	1	0	1	0	1
C1QL2	1	1	1	0	0	1	1	0	0
IL20	0	1	1	0	0	1	0	1	0
SLC37A1	1	1	1	0	0	1	0	1	0
OTX1	0	1	1	1	0	1	1	0	0
NAT16	1	1	1	0	1	0	1	1	0
MUL1	1	0	1	1	0	1	0	1	0
HR	1	1	1	0	0	1	1	0	0
LCE4A	0	1	1	0	0	1	1	1	0
STRA6	0	1	1	1	0	0	1	0	0
DRD4	0	1	1	1	0	1	0	0	0
CACNG7	1	1	1	0	1	0	0	0	0
NEURL3	1	1	1	0	0	1	1	0	0
GGCT	0	1	1	0	0	1	1	1	0
APCDD1L	1	0	1	1	0	0	1	1	0
BTC	1	1	1	1	0	1	1	0	0
DPM2	1	1	1	0	0	1	1	0	0
IRS2	1	1	1	1	0	1	0	1	0
CELSR3	1	1	1	0	1	1	0	0	0
PARP2	1	1	1	0	0	0	0	0	0
CXCR3	0	1	1	0	0	1	1	0	0
DROSHA	0	0	1	0	0	0	1	1	1
CAMK2N1	1	1	1	0	0	1	1	0	0
HMGA2	1	1	1	1	0	1	1	0	0
DHDDS	1	1	1	0	0	0	0	0	0
ORAI3	0	0	1	0	1	0	1	0	1
SLC2A11	1	1	1	0	0	0	0	1	0
EIF4EBP3	1	1	1	0	0	1	1	0	0
GPBAR1	1	0	1	0	0	1	1	1	0
LRRTM2	1	1	1	0	1	0	0	1	0
ANGPT4	0	1	1	1	0	1	1	1	0
PLLP	1	1	1	0	0	1	1	0	0
HID1	1	1	1	0	1	1	0	1	0
CHRNE	1	1	1	1	0	0	1	1	0
KLC2	1	1	1	0	0	1	0	0	0
IRX2	1	1	1	0	1	1	0	1	0
DMRTA2	1	1	1	1	0	1	0	0	0
DMTN	1	1	1	0	1	1	1	0	0
ABTB1	0	0	1	1	1	0	0	0	1
GSTM4	0	1	1	0	0	1	1	0	0
NRSN2	1	1	1	0	0	0	1	0	0
ERP44	1	1	1	1	0	1	1	0	0
UNC5A	0	1	1	0	0	1	1	0	0
MYOCD	1	1	0	1	1	1	1	1	0
SPOCK2	1	1	1	0	1	1	0	0	0
FAM124A	1	1	1	0	1	0	1	1	0
SCUBE2	1	1	1	0	1	0	1	0	0
TMEM63C	1	1	1	0	1	0	0	0	0
ANO8	1	1	1	0	1	0	0	0	0
FOXG1	1	1	1	0	0	0	1	0	0
CRKL	1	1	1	0	1	1	0	0	0
CAVIN1	1	1	1	1	0	0	1	0	0
TOLLIP	1	1	1	0	0	1	1	1	0
MT1G	1	0	1	1	0	1	1	0	0
ZC3H3	1	1	1	0	0	0	1	0	0
RAC2	1	1	1	0	0	0	1	0	0
C2CD4B	1	1	1	0	0	0	1	1	0
PDGFB	0	1	1	0	0	1	1	1	0
NECAB2	0	1	1	0	0	1	0	1	0
ZNF85	0	1	1	0	0	0	1	0	0
PTCHD4	1	1	1	1	0	0	1	0	0
B3GAT1	1	1	1	0	0	1	1	1	0
CAMK2N2	1	1	1	0	1	0	0	0	0
SLC6A17	0	1	1	0	0	0	1	1	0
PIANP	1	1	1	0	1	1	0	0	0
IL18	1	1	1	1	0	1	1	1	0
LMO1	1	1	1	0	0	0	1	0	0
NOP14	1	1	1	1	0	1	1	0	0
ENHO	1	1	1	0	1	1	0	0	0
KRTAP2-3	0	0	1	1	1	0	0	0	1
AP5Z1	1	1	1	1	0	1	1	0	0
MYOZ2	0	0	1	1	1	1	0	0	0
SPTBN4	1	1	1	0	1	1	0	0	0
HCRTR1	0	1	1	0	0	1	1	1	0
HS3ST3B1	1	1	1	0	0	1	0	0	0
PTPRCAP	1	1	1	0	0	1	0	0	0
MIR9-1HG	1	1	1	0	1	0	0	0	0
XRCC2	1	1	0	1	1	1	0	0	0
POMZP3	1	1	1	1	0	1	1	0	0
SLC36A1	1	1	1	0	0	1	1	0	0
RAB26	0	1	1	0	0	0	1	0	0
KCTD11	1	1	1	0	0	1	1	0	0
SRD5A1	1	1	1	0	0	1	1	0	0
MESD	0	1	1	1	0	1	1	0	0
MYC	1	0	0	1	0	1	0	0	0
NLRP1	0	1	1	0	0	1	1	1	0
AQP5	0	1	1	1	0	1	1	0	0
HMX3	1	1	1	0	0	0	1	1	0
TYRO3	1	1	1	0	1	1	1	0	0
PIGQ	0	1	1	0	0	1	0	0	0
ZNF318	1	1	1	1	1	1	1	0	0
FTCD	1	1	1	0	0	0	1	1	0
CCL26	1	1	1	0	0	0	1	1	0
LRP2	0	1	1	0	0	1	0	1	0
APBA3	1	1	1	0	0	1	1	0	0
SLF2	0	0	1	1	0	1	0	0	0
FABP3	1	0	0	1	0	1	0	0	0
MXD3	1	1	1	1	0	1	1	0	0
GAL3ST4	1	1	1	0	1	0	0	0	0
GBX2	1	0	1	0	1	1	0	0	0
SFTPC	1	1	1	0	0	1	1	0	0
DCAF6	0	0	1	1	1	1	0	0	1
FLNC	0	0	1	1	0	1	1	0	1
MT3	1	1	1	0	0	1	1	0	0
SMAD2	1	1	1	0	1	1	0	0	0
RAPGEF4	1	1	1	0	0	1	0	0	1
DISP2	0	1	1	1	0	1	1	1	0
EEF2KMT	1	1	1	0	0	1	1	0	0
FANCC	1	1	1	0	0	0	1	0	0
PIP5K1C	1	1	1	1	1	0	0	0	0
ALOX15B	1	1	1	0	0	1	1	1	0
CYP26B1	1	1	1	1	0	0	0	0	0
UBALD2	1	1	1	0	1	1	1	0	0
TRIM22	0	1	1	0	0	0	1	1	0
ELOVL5	1	1	1	0	0	1	1	0	0
ECE2	1	1	1	1	0	1	1	0	0
SNCG	1	1	1	1	0	0	1	0	0
CES4A	0	1	1	0	1	1	0	1	0
LYNX1	0	1	1	0	0	1	0	1	0
HES7	1	1	0	0	1	1	0	0	0
PRRT1	1	1	1	0	0	1	0	1	0
RTBDN	1	1	1	1	0	0	1	0	0
DUOX1	1	1	1	1	0	1	1	1	0
FAM117A	1	1	1	1	0	1	1	0	0
PRKX	0	1	0	0	1	0	1	1	1
SIDT2	1	1	1	1	0	1	1	0	0
TMEM171	1	1	1	1	0	0	1	0	0
CAND1	1	1	1	1	1	1	0	0	0
TMEM158	0	0	1	0	0	0	1	1	1
CPNE5	1	1	1	0	0	0	1	1	0
KLHL41	0	0	1	1	1	1	0	0	0
MASP2	1	1	1	0	0	1	1	1	0
CGREF1	0	1	1	1	0	1	1	0	0
DHX34	1	1	1	0	0	0	1	0	0
ADAM19	1	0	0	1	0	1	0	1	0
SYT15	1	1	1	1	0	0	1	1	0
NPPB	1	1	1	0	0	0	1	1	0
ELMO1	1	1	1	0	1	1	0	0	0
SLC1A3	1	0	0	0	1	0	0	1	1
ID2	1	1	1	1	1	1	0	1	0
FOXS1	0	1	1	0	0	1	1	0	0
PCDH10	1	1	1	1	1	0	0	0	0
AJM1	1	1	1	0	0	1	1	0	0
LRRC56	1	1	1	0	0	0	1	1	0
WDR81	0	1	1	1	0	0	1	0	0
PF4	1	1	1	0	0	1	1	0	0
PYHIN1	0	0	1	1	1	0	1	1	1
PPP1R3B	0	1	1	0	0	1	1	0	1
GNG7	1	1	1	0	0	0	1	1	0
TJAP1	0	1	1	0	0	1	1	0	0
FAM219A	1	1	1	0	0	0	0	0	0
INSIG1	0	1	1	0	0	0	1	0	0
CLDN7	1	1	1	0	0	1	1	0	0
FARSA	1	1	1	1	0	1	1	0	0
EVI2B	0	1	1	0	0	0	1	1	0
PEX6	0	1	1	0	0	1	0	0	0
WRAP53	1	1	1	0	1	1	0	1	0
CCDC106	1	1	1	1	0	1	1	0	0
SLC22A18AS	1	1	1	0	0	0	1	0	0
RNF208	1	1	1	1	0	1	1	0	0
ZNF503	1	1	1	1	0	0	1	0	0
TCTN2	0	1	1	1	0	1	1	1	0
PFAS	1	1	1	0	0	1	1	0	0
PGR	1	0	1	0	1	1	1	1	0
GRIN2C	0	1	1	1	0	1	1	0	0
HOXB3	1	1	1	0	1	1	1	0	0
FAM229A	1	1	1	0	0	0	1	0	0
ANKRD18A	0	1	0	0	0	0	1	1	1
SLC46A1	1	1	1	1	0	0	0	1	0
RBM14	1	1	1	1	0	0	0	0	0
IGF1R	0	1	1	0	0	1	1	0	0
AAAS	1	1	1	1	0	0	1	0	0
P2RY6	1	1	1	1	0	0	1	0	0
RPUSD1	0	1	1	0	0	0	1	1	0
COX6B2	1	1	1	1	0	1	1	0	0
HSD3B7	1	1	1	0	0	1	1	0	0
TST	1	1	1	0	0	0	1	0	0
KLF16	1	1	1	0	0	1	1	0	0
SLC2A8	0	1	1	0	1	1	0	1	0
COL11A2	1	1	1	1	0	0	1	0	0
MPO	0	0	1	1	0	0	1	0	0
FDXR	1	1	1	0	0	1	1	1	0
SPIN2B	1	1	1	0	0	0	1	0	0
CTXN1	1	1	1	0	0	1	0	1	0
GP5	0	1	1	1	0	0	0	1	0
MEN1	1	1	1	0	1	1	0	0	0
INAVA	1	1	1	1	0	0	1	0	0
PSEN2	0	0	1	1	1	1	0	0	0
TSPOAP1	1	1	0	1	1	1	0	1	0
LSP1	1	1	1	1	0	1	1	0	0
CXCL12	0	1	1	0	0	1	1	0	0
METRN	1	1	1	0	0	1	1	0	0
JARID2	1	1	1	0	1	1	0	0	0
PHF6	1	1	1	0	0	0	1	0	0
ACYP2	1	1	1	0	0	1	1	0	0
MFSD2A	1	1	1	0	0	0	0	1	0
PRF1	1	1	1	0	0	1	1	0	0
KLK14	1	1	1	0	0	1	1	0	0
GOLT1B	1	1	1	1	0	0	0	0	0
TNFRSF13C	1	1	1	0	0	0	1	1	0
VPS37D	1	1	1	0	0	0	1	0	0
GH1	0	1	1	0	0	0	1	0	0
PITX3	1	1	1	0	0	1	1	0	0
AXIN1	1	1	0	0	0	1	1	0	0
FNDC10	1	1	1	0	0	1	1	0	0
PSG2	1	1	1	0	0	1	1	1	0
MMP17	1	1	1	0	1	0	1	1	0
SLC25A35	0	0	1	0	1	0	0	1	1
GNRH1	0	1	1	1	0	0	0	1	0
SMPD4	1	1	1	1	0	0	1	0	0
TRPC1	1	0	1	1	1	0	0	1	0
ZBTB7C	1	1	1	0	0	0	1	1	0
RIN2	0	1	1	0	0	1	0	1	0
CERS4	1	1	1	0	1	0	0	0	0
POLD3	0	1	1	1	0	1	1	1	0
ADGRG1	1	1	1	0	1	1	0	1	0
CCL3	1	1	1	0	0	1	1	0	0
LGI3	1	1	1	1	0	0	1	0	0
CDC25C	1	1	1	0	1	0	0	1	0
CDR2L	1	1	1	1	0	1	1	0	0
NFKBIB	1	1	1	0	0	1	1	0	0
LRRC26	1	1	1	0	0	0	1	1	0
CEND1	1	1	1	0	1	0	0	1	0
GLUD2	1	1	1	0	0	1	1	0	0
STARD5	0	1	1	0	0	0	1	1	0
SOX17	0	1	1	1	0	0	1	0	0
CLDN5	0	1	1	1	0	1	1	1	0
TNFSF13	0	1	1	1	0	0	1	0	0
KCNE1	1	1	1	0	0	1	1	0	0
PNPLA6	1	1	1	0	0	1	1	1	0
RNF139	1	1	1	0	1	0	0	0	0
FAM131C	1	1	1	0	0	1	1	0	0
ODAPH	1	1	1	0	0	0	1	0	0
ABCC6	0	0	1	0	1	0	1	0	1
RRN3	1	1	1	0	0	0	1	0	0
CDV3	1	0	0	1	1	1	0	1	0
MLC1	0	1	1	0	0	0	1	1	0
FAM3A	1	1	1	1	0	1	0	0	0
TESC	0	0	1	1	1	0	1	0	0
NPDC1	1	1	1	1	1	1	0	0	0
YPEL3	0	1	1	0	1	0	1	1	0
VGF	1	1	1	0	0	0	0	1	0

## Sheet: Fig 4j
SenMayo	Delta	Delta	Delta	Wuhan	Wuhan	Wuhan	Uninfected	Uninfected	Uninfected
CCL26	0.304409	1.2024	1.81291	-0.484888	-1.26098	-0.664689	0.007788	0.0352153	-0.952168
CCL3	0.0645406	1.28994	1.70241	-0.339199	-1.02628	-0.126073	0.453602	-1.06278	-0.956163
CCL5	-0.231428	1.14068	1.88261	-0.428929	-1.0812	0.241534	-0.133977	-0.100194	-1.2891
CST4	0.0522061	1.098	1.80664	-0.364028	-1.29757	-0.294977	0.593812	-0.771004	-0.823082
CXCL12	-0.49874	0.691532	1.96305	-0.670893	-1.23084	0.0929224	0.829858	-0.768145	-0.408738
IGF1	0.0214854	0.984048	1.66762	-0.651737	-1.1926	-0.0755557	0.960501	-0.913606	-0.800153
IL13	0.414751	0.985325	1.41911	-0.709144	-0.850863	-0.0387503	0.502247	0.107898	-1.83057
IL18	-0.167109	0.275384	1.79801	0.166004	-1.88488	0.228152	0.356176	0.164761	-0.9365
VGF	1.34201	1.57184	0.867017	-0.645761	-0.781893	-0.774232	-0.431249	-0.0717657	-1.07596
JUN	0.867251	0.773663	1.90156	-0.382636	-1.07713	0.1179	-0.808624	-0.483647	-0.908344
SenSig	Delta	Delta	Delta	Wuhan	Wuhan	Wuhan	Uninfected	Uninfected	Uninfected
AEN	-0.17521	1.0332	2.05798	-0.49895	-1.01813	0.312528	-0.11811	-0.80105	-0.79225
AMZ1	-0.49879	0.338516	1.74031	0.745265	-0.97895	0.471453	-0.05038	-0.07518	-1.69225
B4GALT7	0.119236	1.12252	1.84725	-0.19192	-0.4503	0.313997	-0.75447	-0.55971	-1.44661
BEGAIN	0.149708	0.913919	1.80755	-0.81603	-1.16428	-0.07606	0.769705	-0.78517	-0.79934
BRINP1	0.291575	1.18905	1.8198	-1.0072	-0.45003	-0.13102	0.20783	-0.77436	-1.14564
C1QC	-0.50532	1.02283	2.08579	-0.58875	-1.2071	-0.18186	-0.09842	0.162174	-0.68934
CAMK2N2	0.806967	1.02682	0.531515	-1.0634	1.57808	-0.49164	-0.81465	-0.43531	-1.13839
CGREF1	-0.33818	2.01191	0.606099	0.079802	-0.91392	-0.01086	0.548407	-0.56659	-1.41667
CLDN5	-0.56848	-0.13317	-0.09781	0.486748	-1.00931	2.35315	0.001837	-0.11457	-0.91839
COL11A2	-0.0577	0.567099	2.01281	0.091265	-0.65074	-0.40091	0.689443	-1.0215	-1.22977
COL5A2	-0.23971	0.718758	1.32949	1.17368	-1.33879	-0.19973	0.540589	-1.29847	-0.68582
CXCL12	-0.49874	0.691532	1.96305	-0.67089	-1.23084	0.092922	0.829858	-0.76814	-0.40874
DHX34	0.229969	0.779497	2.14664	-0.64311	-1.04062	-0.21171	0.242295	-0.72015	-0.78281
DIO3	0.160127	1.23775	1.75404	-0.38536	-1.01428	-0.05613	0.326836	-1.13841	-0.88456
DISP2	-0.71982	0.010023	1.82642	0.495899	-0.32825	0.534851	0.010023	0.042824	-1.87198
EFNA1	-0.02761	0.763884	1.25143	-0.30992	-1.1759	-0.63813	1.66969	-0.76109	-0.77235
ELOVL5	0.2153	1.46438	1.50056	-0.43038	-0.9391	0.088175	0.20243	-1.39261	-0.70875
FAIM2	1.10405	1.50331	1.07038	-0.86849	0.254233	-0.58725	-0.84476	-0.52664	-1.10484
FBXL19	1.63856	0.704788	0.420472	-0.89023	0.978544	-0.01534	-0.9414	-0.62459	-1.2708
FDXR	0.32744	0.351661	1.53583	-1.09087	-1.45688	-0.0628	0.996673	0.377677	-0.97873
FNDC10	0.117305	1.67177	0.9981	-0.2322	-1.23687	0.192113	0.567355	-0.82141	-1.25617
FOXC2	-0.30027	0.589446	1.8512	-0.1979	-0.92532	-1.13506	1.02473	0.041799	-0.94863
FOXS1	-0.29636	0.146348	2.22294	-0.53362	-1.21236	0.560931	0.306555	-0.40643	-0.78799
GP5	-0.67574	0.454231	2.17503	-0.12864	-0.82603	-0.26383	-0.27337	0.67927	-1.14092
GPR4	-0.02204	0.800006	1.57603	-1.42809	0.62544	0.3017	0.073177	-0.46639	-1.45983
IGF1	0.021485	0.984048	1.66762	-0.65174	-1.1926	-0.07556	0.960501	-0.91361	-0.80015
INAVA	-0.21961	1.58931	1.63349	-0.22859	-0.92322	-0.44766	0.316826	-1.05008	-0.67046
KCTD11	0.485692	0.753562	1.5901	-0.27801	-1.12552	0.565005	0.394905	-1.15595	-1.22978
KLF16	-0.12682	1.39316	1.52724	-0.55959	-1.12608	0.094113	0.371726	-1.39679	-0.17696
LCP2	-0.27467	0.540699	0.857028	0.244822	-1.42	0.221643	1.34243	0.199827	-1.71178
MDFIC	-0.17003	-0.16129	1.10011	-0.52856	-1.71126	0.608233	-0.44767	1.67944	-0.36897
MPV17L	-0.09429	0.892062	1.2627	-0.09024	0.74421	-0.78089	-1.22647	0.802946	-1.51002
NINJ1	-0.28167	1.07565	1.31032	0.322209	-1.93874	0.468642	0.298429	-0.83737	-0.41747
NPDC1	0.587984	1.08186	0.480109	0.103781	1.00528	0.563486	-1.36756	-1.10323	-1.35171
NRROS	0.139211	0.910629	1.83927	-0.38035	-1.05732	0.230265	0.442349	-1.03602	-1.08805
OLFML3	-0.03141	0.978097	1.58097	0.11146	-1.1916	-0.48042	0.894794	-1.34674	-0.51514
PDRG1	1.46936	0.352028	1.17054	-1.63764	-0.99545	0.045782	-0.37554	0.500511	-0.52959
PF4	0.13293	1.00166	1.83468	-0.4175	-1.07967	-0.18334	0.630334	-0.97605	-0.94304
PIANP	0.941188	1.12742	-0.1507	-0.52876	1.55082	-0.03785	-1.27062	-0.50838	-1.12311
PIK3CD	-0.62796	1.31157	1.03105	-0.29581	-0.60215	0.010517	0.186055	0.876161	-1.88943
PLD4	-0.54961	-0.46468	2.1248	-0.40203	0.225845	-0.76957	1.08344	-0.3004	-0.94777
POLR2M	0.023056	0.955704	1.74074	-0.26977	-1.11507	-0.13911	0.823206	-1.0596	-0.95916
PTGFRN	-0.37932	0.715435	1.16877	0.503236	-0.97131	-0.02967	1.38519	-1.18351	-1.20882
PTPN7	-0.7829	0.940752	1.52819	0.804715	-1.54811	-1.04725	-0.06871	0.141534	0.031776
RIN2	-0.46393	0.952132	1.03499	-0.23294	-1.03638	0.989793	-0.5267	0.899406	-1.61636
RPP25	0.044453	1.18268	1.65641	0.37246	-0.59302	0.025906	-0.13359	-1.07522	-1.48007
SCGB3A1	-0.32588	1.06068	1.22048	-0.23336	-1.28349	-0.40278	1.29618	-0.01469	-1.31714
SESN2	0.730113	0.98172	1.7035	-0.64695	-0.92736	0.420475	-0.62408	-0.36273	-1.2747
SLC1A3	0.791805	-0.35079	-0.28055	-0.31198	1.67061	1.0217	-1.28216	0.004366	-1.263
SMOX	-0.69458	1.0161	1.99939	-0.17957	-1.04076	-0.37708	0.391714	-0.08082	-1.03438
SNCG	1.73413	0.471285	1.20511	0.014472	-0.3876	-0.76466	-0.02234	-0.96617	-1.28424
STRA6	-0.44494	-0.09513	0.589938	2.40734	-0.9646	-0.5606	-0.04215	-0.50519	-0.38468
SYT15	0.118283	0.092823	2.20442	0.142152	-1.32499	-0.54845	-0.01061	0.301278	-0.97491
TMEM176B	0.384619	0.198513	1.46403	0.071685	-1.57983	-0.17232	0.559696	0.631381	-1.55778
TNFRSF13B	0.498488	0.958373	1.98458	-0.50462	-0.74561	-0.9856	0.236414	-0.81289	-0.62913
TRAM2	-0.25276	1.4067	1.5659	-0.16648	-1.18699	-0.5111	0.721037	-0.93841	-0.63789
TSPOAP1	0.207736	0.293864	-0.29321	0.979372	0.957107	0.934257	-0.97052	-0.08697	-2.02163
UBALD2	0.625005	0.397577	1.24664	-0.96561	0.529898	0.243202	0.758704	-1.29641	-1.539
VAV3	0.540618	-0.09916	0.146355	-1.2246	1.59617	0.388289	-0.80346	0.886494	-1.4307
ZBTB7C	0.500276	1.29442	1.27693	-0.73234	-1.28509	-0.62155	0.227398	0.564414	-1.22445

## Sheet: Fig 4k
p16+ ROIs - SPIKE- Delta					p16+ ROIs - ORF1ab - Delta					p16+ ROIs - SPIKE- Wuhan			p16+ ROIs - ORF1ab - Wuhan
0.980769	1.08547	1.27671	1.43697	1.29487	0.93578	1.02385	1.57982	1.49945	1.69982	0.411205	0.1954	0.403597	0.445829	0.287561	0.450502
