# Supplementary material for: Senolytic therapy alleviates physiological human brain aging and COVID-19 neuropathology
Source: Nat Aging. 2023 Nov 13;3(12):1561–75. doi: 10.1038/s43587-023-00519-6 (PMC10724067; doi:10.1038/s43587-023-00519-6)
Supplement: Supplementary file 8 — Statistical source data for Fig. 5. [file 43587_2023_519_MOESM8_ESM.xlsx]

## Sheet: Fig 5b
Uninfected	WT Vehicle	WT Navitoclax	WT ABT-737	WT D+Q	DL Vehicle	DL Navitoclax	DL ABT-737	DL D+Q
4.58	4.52	1.49	3.34	3.97	7.37	3.77	2.09	3.13
3.84	4.04	2.11	3.35	4.04	6.8	3.83	2.82	3.19
3.62	5.23	1.91	2.01	4.88	7.98	2.02	2.54	3.38
3.26	4.92	2.14	1.85	3.68	4.34	2.6	2.14	2.83
3.59	4.5	1.2	3.35	4.57	7.29	3.94	2.51	3.7
2.61	4.02	2.85	1.94	4.04	4.52	2.59	2.55	2.68
3.43	4.05	1.47	2.88	4.75	4.89	3.39	3.38	4.22
3.52	6.02	2.42	1.95		4.95	3.07	2.77	2.92
3.64			2.04		7.25	4.59		3.73
			3.03		5.61			2.32
			3.97		7.15
			2.19		8
			2.95
			3.68
			2.44
			2.29
			1.82

## Sheet: Fig 5c
	Uninfected			Vehicle			ABT-263			ABT-737			Q+D
RdRP	0	0	0	0.804799	1.53255	0.662651	0.0325559	0.0299119	0.0575608	0.213642	0.0913299	0.0508184	0.202794	0.399643	0.0780873
Spike	0	0	0	0.958494	1.29531	0.746201	0.0562933	0.0396705	0.0794656	0.304405	0.116923	0.062878	0.324831	0.393779	0.0959564
Envelope	0	0	0	0.904145	1.30416	0.7917	0.0125381	0.012249	0.012509	0.632351	0.13243	0.0181841	0.226698	0.133815	0.117958
NC	0	0	0	0.735024	1.44221	0.822764	0.0207184	0.0174698	0.0309463	0.142772	0.0861196	0.0302444	0.104199	0.129275	0.0864583

## Sheet: Fig 5d
	SARS-CoV-2 Delta-Infected
	Navitoclax			ABT-737			Vehicle			D+Q			Uninfected
CGE	9.13899	12.6813	23.4835	11.2445	14.4158	8.97682	24.0071	29.0569	28.6623	12.1685	20.625	3.98516	1.17546	11.5982	7.45809
L4 5 6 IT Car3	0	0.0640967	0	0	0	0.509346	3.0817	2.25787	5.63709	0	0	25.0113	0	2.84535	0
L5 ET	53.0185	58.8575	50.8132	56.0129	56.7069	59.2029	55.1818	56.6209	57.5032	62.2352	48.2304	14.351	38.4133	54.3472	59.3864
NP L6CT L6b	0	2.42954	4.86791	1.21386	0	0.580994	7.75937	5.63318	3.54153	1.41883	2.82194	0	0.242625	1.75015	0
Astrocyte	0.539499	8.78114	10.7411	12.353	11.452	13.0621	4.86517	3.83617	2.90766	6.59162	5.75604	0	0	9.55249	1.90403
Endothelial	1.67219	7.95117	0.669408	4.59795	6.16193	5.73187	1.68338	0.548327	0.444117	5.54391	5.46146	12.4339	13.3718	5.69229	3.86808
Pericyte	28.7254	7.41514	9.42482	10.9948	10.9724	10.4042	3.42156	2.0467	1.30413	11.2945	13.6639	44.2187	41.0483	13.5743	20.0674
VLMC	6.90546	1.82007	0	3.58295	0.290951	1.53179	0	0	0	0.74742	3.44131	0	5.74852	0.639939	7.31593

## Sheet: Fig 5e
L6CT L6b - Uninfected	L6CT L6b - Infected Vehicle	L6CT L6b - Infected Navitoclax	L6CT L6b - Infected ABT-737	L6CT L6b - Infected D+Q
0.242625	7.75937	0	1.21386	1.41883
1.75015	5.63318	2.42954	0	2.82194
0	3.54153	4.86791	0.580994	0
CGE - Uninfected	CGE - Infected Vehicle	CGE - Infected Navitoclax	CGE - Infected ABT-737	CGE - Infected D+Q
1.17546	24.0071	9.13899	11.2445	12.1685
11.5982	29.0569	12.6813	14.4158	20.625
7.45809	28.6623	23.4835	8.97682	3.98516
