# Supplementary material for: Senolytic therapy alleviates physiological human brain aging and COVID-19 neuropathology
Source: Nat Aging. 2023 Nov 13;3(12):1561–75. doi: 10.1038/s43587-023-00519-6 (PMC10724067; doi:10.1038/s43587-023-00519-6)
Supplement: Supplementary file 9 — Statistical source data for Fig. 6. [file 43587_2023_519_MOESM9_ESM.xlsx]

## Sheet: Fig 6b
Days elapsed	Mock	Vehicle	Fisetin	D+Q	Navitoclax
12	0
12	0
12	0
3		1
5		1
5		1
10		1
5		1
6		1
6			1
7			1
8			1
8			1
8			1
9			1
9			1
12			0
12			0
7				1
7				1
7				1
8				1
10				1
12				0
12				0
12				0
5					1
6					1
6					1
7					1
7					1
7					1
8					1
12					0

## Sheet: Fig 6c
Days	Vehicle						Fisetin								D+Q								Navitoclax								Mock
	Mouse #1	Mouse #2	Mouse #3	Mouse #4	Mouse #5	Mouse #6	Mouse #1	Mouse #2	Mouse #3	Mouse #4	Mouse #5	Mouse #6	Mouse #7	Mouse #8	Mouse #1	Mouse #2	Mouse #3	Mouse #4	Mouse #5	Mouse #6	Mouse #7	Mouse #8	Mouse #1	Mouse #2	Mouse #3	Mouse #4	Mouse #5	Mouse #6	Mouse #7	Mouse #8	Mouse #1	Mouse #2	Mouse #3
1	0	0	0	0	0	0	0	0	0	0	0	0	0	0	0	0	0	0	0	0	0	0	0	0	0	0	0	0	0	0	0	0	0
2	0	0	0	0	0	0	0	0	0	0	0	0	0	0	0	0	0	0	0	0	0	0	0	0	0	0	0	0	0	0	0	0	0
3	0.5	1	2	1	1	3	0	0	0	0	0	0	0	0	0	0	0	0	0	0	0	0	0	0	0	0	0	0	0	0	0	0	0
4	0	0.5	1	0	1	3	0	0	0	0	0	0	0	0	0	0	0	0	0	0	0	0	0	0	0	0	0	0	0	0	0	0	0
5	0.5	0.5	1	0.5	0.5	3	0.5	0	0	0	0	0.5	0	0	0	0	0	0	0	0	0	0	1	0	0	0	0	0.5	0.5	2	0	0	0
6	1	1	1	0.5	0.5	3	1	0	1	0.5	0.5	1.5	0	0.5	0	0	0	0	0	0	0	0	0.5	0.5	0	0	0	0.5	0.5	3	0	0	0
7	1.5	2	2	0.5	1	3	3	0	0	1	0	1	0	0	0.5	1	0	0.5	0	0.5	0	0.5	2	0.5	0	0	0.5	0.5	1	3	0	0	0

## Sheet: Fig 6d
	Uninfected								Vehicle								Fisetin								D+Q								Navitoclax
	Ms brain #1	Ms brain #2	Ms brain #3	Ms brain #4	Ms brain #5	Ms brain #6	Ms brain #7	Ms brain #8	Ms brain #1	Ms brain #2	Ms brain #3	Ms brain #4	Ms brain #5	Ms brain #6	Ms brain #7	Ms brain #8	Ms brain #1	Ms brain #2	Ms brain #3	Ms brain #4	Ms brain #5	Ms brain #6	Ms brain #7	Ms brain #8	Ms brain #1	Ms brain #2	Ms brain #3	Ms brain #4	Ms brain #5	Ms brain #6	Ms brain #7	Ms brain #8	Ms brain #1	Ms brain #2	Ms brain #3	Ms brain #4	Ms brain #5	Ms brain #6	Ms brain #7	Ms brain #8
RdRP	0	0	0	0	0	0	0	0	0.322567	0.276166	0	2.00982	1.31728	1.95796	0.0370581	2.07915	0	0.0784047	0	0.00990585	0.00242894	0.0591903	0.0918289	0.154596	0	0	0.0916822	0.0272095	0.684766	2.88963	0.908338	0.120056	0	0	0	0.0469726	0.270141	0.790253	0.165703	0.0578458
Spike	0	0	0	0	0	0	0	0	0.151236	0.157619	0	1.60808	0.665471	2.72792	0.0352045	2.65447	0	0	0	0.00821308	0.00333043	0.0777601	0.04183	0.0474922	0	0	0	0.0219841	1.07195	1.13023	0.308069	0.0404381	0	0	0	0.0296283	0.00660758	0.621368	0.10952	0.0342191
Envelope	0	0	0	0	0	0	0	0	0.220603	0.226368	0	2.69017	0.290366	2.16653	0.0183938	2.38756	0.0155813	0.0282291	0	0.010209	0.00508008	0.0470393	0.0679782	0.00405587	0	0	0.0197095	0.0207151	0.64288	0.619643	0.192508	0.0230362	0	0	0	0.00125069	0.117345	0.36797	0.078841	0.0254409
Nucleocapsid	0	0	0	0	0	0	0	0	0.551407	0.23091	0.0574415	0.823919	1.43469	2.07007	0.00768735	2.82387	0.00412087	0.0105165	0.00050242	0.00075518	0.00208151	0.00014787	0.00477431	0.00090265	0	0	0.0509409	0.00020425	0.0439044	0.029764	0.0119766	0.00159294	0	0.0531676	0	0.00123	0.00588303	0.56352	0.0299499	0.00030441

## Sheet: Fig 6e
	Uninfected					SARS-CoV-2-infected
	Mock	Mock	Mock	Mock	Mock	Vehicle	Vehicle	Vehicle	Vehicle	Vehicle	Fisetin	Fisetin	Fisetin	Fisetin	Fisetin	DQ	DQ	DQ	DQ	DQ	Navitoclax	Navitoclax	Navitoclax	Navitoclax	Navitoclax
Il8	-0.661239	-0.661239	-0.661239	-0.661239	-0.661239	1.40835	2.66706	2.04208	1.14036	1.81563	-0.56069	-0.439916	-0.146157	-0.661239	-0.516069	-0.538045	-0.1911	-0.54864	-0.655292	-0.616853	-0.586636	0.655733	-0.0418672	-0.661239	-0.259279
Il6	-0.495876	-0.471411	-0.455663	-0.45052	-0.464899	2.11487	3.19542	1.38911	-0.501717	1.87887	-0.494152	-0.435356	-0.439113	-0.437579	-0.438414	-0.175001	-0.476598	0.0668296	-0.409243	-0.292382	-0.458506	-0.444378	-0.461907	-0.354162	-0.488219
p21	-0.546121	-0.240169	-0.123775	-0.338706	-0.284333	2.13741	-0.951315	0.0802225	2.2863	3.11934	-0.480888	-0.0037858	0.216428	-0.546646	-0.115484	-0.297515	0.0191143	-0.520002	-0.239044	-0.759136	-0.165886	-0.487866	-0.307088	-0.717222	-0.73384
p16	-0.79468	-0.758484	-0.700604	-0.595291	-0.536136	2.23871	2.45403	1.74441	0.304089	1.68206	-0.777591	-0.511269	-0.254555	0.23018	-0.248155	-0.783106	-0.662012	-0.214061	0.457565	-0.687385	-0.74275	0.617325	-0.748156	-0.568697	-0.145436
Mmp12	-0.510965	-0.510965	-0.510965	-0.510965	-0.510965	0.430125	2.07165	0.607634	0.842654	3.73408	-0.510965	-0.510965	-0.510965	-0.510965	-0.0426308	-0.510965	0.0618086	0.556847	-0.510965	-0.0867209	-0.510965	-0.510965	-0.510965	-0.510965	-0.510965
Il1a	-0.654511	-0.614733	-0.208496	-0.228084	-0.388831	-0.898121	-0.288336	1.87805	3.16176	1.70463	-0.721116	-0.0243115	-0.799942	0.481797	-0.419758	-0.0975528	-0.608385	1.09095	-0.864289	-0.615989	-0.328635	-0.0256322	-0.66395	0.700883	-0.567392
Ccl2	-0.543496	-0.526028	-0.499804	-0.504417	-0.507527	4.27841	-0.0246041	1.71907	-0.555218	-0.107963	-0.530645	-0.0846503	-0.530471	-0.497601	-0.0345903	-0.250381	-0.165685	0.112576	-0.306221	-0.133604	0.0756234	-0.170301	-0.105871	-0.0696425	-0.0369639
Il1b	-0.495334	-0.551055	-0.424639	-0.614963	-0.186124	-0.502147	2.08829	0.7974	2.3412	3.03461	-0.502525	-0.18599	-0.614963	0.0273286	-0.614963	-0.407333	-0.419626	-0.266231	-0.614963	-0.29916	-0.0075037	-0.614963	-0.47224	0.120863	-0.614963
Cxcl10	-0.457516	-0.467296	-0.467954	-0.472577	-0.464463	0.240046	-0.292522	0.0197673	4.21525	1.34577	-0.433187	0.0360052	-0.437335	-0.378464	-0.305769	-0.468841	-0.356437	1.2113	-0.444224	-0.407243	-0.136232	-0.0223408	-0.324666	-0.313905	-0.417169

## Sheet: Fig 6g
Uninfected	Vehicle	Fisetin	D+Q	Navitoclax
30692.4	2409.07	19528	24365.1	25144.3
31102.2	2430.27	20485.6	23871.3	27208.6
32170.4	2419.13	20315.9	25900.4	25587.6

## Sheet: Fig 6h
Uninfected	Vehicle	Fisetin	D+Q	Navitoclax
71.627	31.803	11.8083	76.6151	56.4633
94.4132	50.1313	65.7467	71.655	62.251
128.996	116.767	59.7149	30.6752	14.942
73.9387	37.9667	87.8427	102.111	66.9474
75.7623	36.0001	27.3002	35.0911	132.604
41.6812	82.6301	20.2304	56.9991	72.7716
104.37	23.6475	87.2816	59.0612	62.425
153.011	18.0393	74.7186	87.5846	61.0166
115.595	62.7336	48.6444	91.3131	79.9565
159.105	33.0375	124.331	103.826	71.5148
93.4902	36.2582	74.9206	48.4817	155.295
71.4811	69.7585	81.3059	92.9739	28.9779
87.2115	10.3831	62.9187	63.9091	73.8181
221.853	131.479	38.7158	70.7741	22.1718
162.264	124.407	74.2361	80.9524	60.9773
28.8573	12.7622	81.0057	45.5415	55.9948
17.4361	65.0088	18.6285	15.043	42.6266
93.2797	31.0343	257.252	95.6139	42.1525
93.2545	17.5652	90.435	61.1737	74.8841
165.97	27.2469	29.4548	49.0905	81.0562
146.943	41.5156	63.0534	68.7822	110.214
87.0656	95.8131	55.0521	60.1188	124.85
44.4895	68.8523	29.0088	48.4172	63.3985
96.6828	25.7853	27.16	63.8417	144.382
215.133	108.46	29.8504	54.5612	119.626
50.5998	12.8856	88.4291	25.154	25.7348
28.3831	18.0309	57.6921	71.15	60.015
122.819	24.2282	178.112	65.3791	79.9452
36.4686	115.962	55.1363	76.6937	111.235
91.4337	34.847	54.1123	89.3549	63.7492
200.2	100.765	43.7993	32.0499	98.4447
73.776	86.8131	37.1868	67.7722	111.252
85.0176	16.3083	110.55	86.4568	104.019
69.5144	136.316	13.6796	36.895	92.396
118.394	69.8034	59.4231	89.9833	44.4642
87.1413	22.9685	51.9717	36.3816	79.7124
92.612	90.6229	64.6918	154.03	126.351
71.9215	104.258	72.3424	9.27495	75.1787
205.286	25.1372	28.3326	59.381	111.914
105.293	344.882	68.8776	15.9604	95.9057
71.0126	113.288	65.3455	22.6852	311.098
85.6095	44.15	40.8451	42.4302	71.5793
95.3362	28.4813	25.227	48.4564	138.459
69.2339	133.578	75.5631	42.13	105.021
111.482	121.321	25.3504	36.9287	84.3779
60.4723	22.9377	36.7856	66.8969	85.9462
95.4231	47.9599	65.6709	69.3629	375.467
60.304	160.264	66.4593	54.1796	95.1931
98.9524	89.4502	36.4658	96.2087	86.2885
66.6641	109.731	99.6005	47.7775	31.8199
323.347	126.474	89.0883	74.0481	91.1532
27.2469	102.086	80.5288	123.318	386.675
79.2607	102.055	113.841	50.2744	94.2729
110.618	124.146	66.5126	7.39808	63.1179
106.799	69.6715	42.1104	64.804	82.1055
113.906	46.3102	19.0128	66.6051	88.5581
118.869	57.145	116.692	71.4025	103.845
114.969	33.506	191.991	61.6058	78.7641
106.28	140.527	93.9587	88.9649	94.8845
68.5886	45.3227	78.0403	31.0932	107.728
149.709	36.3844	48.8492	120.134	51.5312
103.497	52.0278	69.3209	21.7089	90.0338
262.63	113.011	42.7529	24.823	352.527
150.169	119.674	82.964	36.0562	95.022
106.491	29.1603	73.5095	15.9717	275.227
97.8359	83.8168	11.1855	37.3691	108.932
76.7835	81.334	67.357	71.5007	97.819
93.0329	16.1091	58.7722	20.3875	77.3586
72.2021	9.95107	66.9053	87.1273	105.223
112.11	110.654	62.5316	54.6481	95.7289
87.9297	39.1731	80.2258	49.6572	20.1603
105.761	149.709	29.0733	68.8748	24.5733
15.9941	25.5019	80.9019	68.151	96.9549
154.613	41.2856	12.4395	65.8757	36.564
45.4265	77.4063	70.8695	98.9945	82.2037
95.3558	53.5624	101.076	39.6388	74.4212
72.2021	50.5914	19.5935	35.279	115.721
134.941	57.3442	113.381	23.8354	118.857
191.48	24.7753	78.5257	98.0827	21.1394
58.5562	13.8928	66.5715	61.3392	391.327
87.7782	61.5889	78.882	76.1129	13.7104
76.2701	114.742	73.2233	69.7248	50.0415
189.469	88.53	22.8255	72.8726	73.7788
193.276	17.7335	24.9745	115.878	79.9537
109.902	13.2026	12.6331	36.7828	58.8171
73.2906	128.452	96.6099	37.933	124.651
35.7532	126.895	12.2824	61.502	325.072
49.7217	16.3532	78.5706	58.5506	253.341
429.366	19.5487	168.61	25.2157	22.1409
87.3966	24.0571	93.4705	8.7896	25.0109
194.033	25.1821	66.9755	21.2796	152.327
108.786	135.951	108.334	95.1061	66.5799
157.054	97.6647	20.8111	13.0904	65.208
42.8567	94.0933	96.3181	47.2501	87.6407
114.265	403.46	61.429	19.6412	88.286
76.7498	26.352	112.13	18.0225	100.375
63.5023	17.0574	98.5288	55.0381	42.6911
21.6864	94.4665	91.5403	13.413	38.2332
33.2366	18.6509	97.4403	44.7644	120.788
81.7913	48.866	62.4839	67.4777	44.5315
86.9534	37.515	96.1806	51.5705	52.2747
90.4686	28.8376	73.2317	64.3748	132.613
121.25	86.137	26.972	37.2737	54.0365
94.8677	26.8345	81.564	25.1961	108.275
87.91	47.5306	100.117	24.6603	129.729
109.007	48.8744	89.5232	56.4465	208.583
111.28	17.5624	81.233	28.7843	198
139.559	48.0524	87.363	41.6952	20.222
173.186	81.0759	82.1251	114.84	183.429
121.722	131.866	94.3991	61.443	99.6286
86.6448	92.9824	51.5256	79.9116	23.6475
83.7832	224.375	126.85	42.2956	24.9184
94.4665	28.3747	78.3714	65.2052	47.3735
444.289	105.573	83.0145	92.5195	38.3118
332.902	42.8651	26.3239	77.569	102.44
144.183	12.4985	265.427	36.4433	86.5522
75.7903	33.6827	44.843	83.5559	400.108
54.7267	36.794	13.3541	95.7121	123.352
22.9882	21.4339	288.763	66.9053	128.284
223.903	92.2024	95.3221	81.4378	90.4855
106.519	68.1089	65.8813	71.0013	91.2626
68.0247	116.265	222.142	19.9555	125.245
107.807	147.647	60.8876	71.4951	40.2335
99.825	128.04	75.5939	58.5113	24.7753
167.76	129.748	163.807	86.1342	28.7479
166.896	134.728	54.9287	55.9611	134.767
62.0827	83.2277	52.1737	76.3486	88.314
15.6126	71.8795	15.8089	104.844	26.2454
123.59	85.8536	59.2912	56.727	60.5593
175.363	106.019	102.636	53.6662	34.8358
76.0821	199.636	50.6812	25.8891	126.342
105.784	372.698	52.3028	32.0331	24.6883
142.533	305.434	65.7467	17.5708	74.8954
136.016	35.0995	125.95	23.0387	144.373
38.1883	146.545	20.0228	31.3682	85.357
111.364	429.153	26.279	64.978	124.76
25.934	106.881	45.9623	85.0176	60.1413
116.829	288.862	45.9315	74.8533	431.7
85.7638	332.846	145.793	26.0153	140.953
138.246	85.3935	78.7417	57.9109	139.887
19.6721	54.4041	74.7719	37.184	271.701
317.551	44.1107	74.7186	62.237	317.301
49.8928	360.146	84.4761	35.9804	64.4702
126.96	435.625	50.0191	18.721	68.2464
124.154	83.6008	67.4215	80.3044	98.4026
173.57	153.811	125.557	44.5147	96.3097
76.1354	77.6447	79.1345	83.9936	75.2713
55.5122	114.977	22.7217	50.7457	41.5577
111.532	82.3355	12.1674	31.89	125.307
105.08	193.467	56.2417	11.5221	64.3046
41.5325	156.872	128.545	80.2202	176.881
193.004	101.396	57.9222	17.0377	63.6454
148.225	280.768	107.964	80.0996	433.793
92.6485	63.8305	71.8851	21.7089	99.1881
163.451	42.1525	53.8738	96.7614	59.252
73.8658	221.44	142.418	49.2195	31.1466
95.238	447.599	20.4043	21.1281	157.798
172.378	113.642	15.6546	82.5319	91.3636
119.107	234.915	25.6478	59.179	77.7682
90.0198	369.75	74.2108	77.1033	134.602
19.5374	379.88	103.758	12.9529	212.634
52.8077	168.986	80.3857	20.2725	87.6183
44.972	177.495	63.9427	28.919	247.871
74.3539	29.7859	45.3115	72.1011	113.249
214.822	41.8607	47.2725	78.3433	91.0129
398.77	161.288	365.311	55.1896	122.443
303.809	391.363	13.6712	169.491	19.1447
199.268	149.415	184.057	44.3183	172.981
57.824	66.0973	111.776	82.6778	42.8595
270.48	69.0656	57.131	15.3601	117.292
79.0727	169.078	54.4938	66.7819	223.036
155.228	59.6139	132.851	22.0259	117.693
100.664	140.895	88.892	11.6765	453.277
65.1519	283.228	71.0154	66.9446	99.3536
219.594	218.121	67.4664	58.3907	87.6688
74.4802	38.5138	374.757	80.641	182.169
122.303	72.8838	117.401	86.5943	416.509
91.1223	285.882	20.1378	36.3115	78.593
95.1258	78.1441	18.9988	45.6425	22.3261
138.622	240.543	85.2027	101.724	115.471
88.1148	126.934	179.498	57.0104	255.824
121.899	73.5936	197.206	286.412	155.752
371.295	421.216	15.8538	12.7229	288.918
124.847	260.941	191.183	70.3954	141.094
33.7444	44.6129	77.6223	19.9891	52.9031
15.1945	179.697	60.7978	86.6672	102.055
373.641	104.005	376.174	74.3146	27.9763
125.649	158.404	183.734	61.4795	61.6506
101.214	199.167	14.0303	65.0902	175.385
217.88	51.2703	190.347	347.611	99.9231
265.318	281.806	64.3551	72.7884	45.9343
106.328	20.741	106.948	56.5334	358.648
133.482	99.5023	51.3124	151.44	435.07
73.5824	21.2179	39.3526	85.6797	64.978
90.463	28.7114	117.735	84.7258	98.0855
146.191	27.6846	182.562	36.8221	133.536
188.633	110.41	49.5309	89.8037	19.5935
145.198	130.489	42.5144	56.208	32.4174
361.103	18.9791	11.6007	13.8844	134.899
146.483	73.3636	133.842	100.683	144.031
316.591	16.5075	31.8704	52.0811	27.2638
416.065	30.6191	135.951	63.9596	25.746
179.666	85.6741	35.9608	13.2812	68.9337
116.938	56.8589	68.5269	32.1088	91.5179
82.6413	122.064	72.4013	25.8133	147.117
278.42	137.831	20.2977	58.5113	112.539
162.368	83.1772	34.6731	10.1222	221.342
111.762	140.99	79.9396	116.952	20.6596
65.6457	15.9632	32.914	109.779	99.7632
130.545	60.0375	35.4249	216.051	180.334
123.517	65.5727	68.0135	22.1213	64.3636
164.475	171.631	171.808	50.7092	48.4003
351.609	65.2978	98.613	56.4156	62.2903
34.6534	11.5446	10.2344	60.7753	107.161
107.916	118.706	52.9059	26.1724	63.3396
270.505	9.80519	13.5589	45.477	87.9718
32.6531	134.812	64.0213	18.8669	329.235
54.5976	32.3613	55.5711	212.359	89.7476
335.385	122.555	68.9421	379.891	136.639
64.6581	40.1971	57.7707	70.5216	89.1501
23.0359	248.134	62.9748	13.096	39.232
62.265	115.146	92.9739	194.477	93.5407
157.394	92.9347	45.4742	33.8342	100.81
26.8149	341.434	150.618	41.5605	110.811
146.952	25.5019	67.343	56.9374	183.106
95.9225	88.6984	99.5192	318.555	83.065
94.0961	16.3336	30.6836	43.4402	177.447
59.1397	115.945	62.0041	45.16	20.9177
33.6603	117.053	63.8642	118.173	17.2089
34.9676	108.94	29.2023	71.2763	110.118
88.1204	79.0419	177.874	49.284	77.5101
91.8938	78.5173	387.399	11.6288	62.5765
91.9668	16.2999	50.468	235.173	76.7358
50.381	22.9124	27.0113	195.711	98.1276
131.398	43.1709	61.213	54.4377	52.6871
134.091	20.7578	53.5063	21.1169	118.204
109.12	77.6027	53.3885	53.8682	70.2719
102.796	148.977	79.4571	113.129	81.9876
80.4867	131.387	34.7881	19.2793	48.8239
129.26	25.4234	92.5952	33.1272	28.933
163.793	10.6609	34.342	110.867	115.494
114.099	27.923	52.53	101.124	146.166
78.203	63.968	173.738	51.621	78.5706
127.793	56.1968	76.4805	345.942	83.4998
67.8536	137.834	13.3766	136.728	72.1544
423.601	73.6048	175.862	225.822	24.2899
134.835	77.5634	108.567	190.978	73.2065
52.1204	134.17	339.745	138.313	97.2972
96.5285	40.183	361.229	77.6195	96.6576
75.1226	268.323	341.212	72.1684	84.3443
316.956	119.158	139.761	65.5334	70.2888
38.4128	39.3807	315.435	29.0032	58.5057
33.3909	55.4982	106.645	39.0861	134.386
52.8218	44.9299	432.043	197.537	110.287
241.603	64.1896	182.256	58.862	43.3589
22.7385	120.412	114.04	64.7395	68.9421
13.371	37.3383	284.718	95.2099	137.343
95.4512	249.01	448.797	286.976	95.9955
91.4169	143.736	184.357	101.135	89.958
64.6806	34.4458	104.263	72.5359	19.3859
15.7107	162.491	15.5031	67.5534	63.4546
13.7862	96.8259	79.314	89.4895	34.1568
73.0129	112.582	90.2442	69.1104	84.0805
245.601	50.4343	373.456	126.351	34.5496
61.5384	236.963	354.6	116.15	57.8997
78.3265	76.444	241.48	256.228	123.139
52.3981	18.1319	408.875	20.0593	117.522
76.5534	158.098	142.196	59.2071	10.7534
96.4163	78.6912	82.6469	82.2149	74.3427
218.898	33.5144	425.77	73.2037	69.8567
68.5269	41.4764	340.665	39.5602	61.6478
24.0515	113.751	67.9574	57.8829	88.5693
56.6709	84.4593	79.4318	84.2769	32.7878
57.3863	215.369	60.3012	49.4047	74.6232
118.341	175.873	63.5724	69.6743	42.0122
70.8442	314.613	23.7457	86.5382	406.774
74.4156	319.015	84.0665	47.7186	93.8577
186.489	85.0849	284.359	30.4508	139.96
65.842	41.0724	34.1007	16.8161	67.9911
56.2894	90.9259	75.8268	99.6033	103.814
291.81	42.8146	25.9929	28.3439	41.9477
108.284	76.1466	97.1205	53.324	89.3998
65.3707	24.5088	378.615	45.1067	91.9892
161.526	15.8959	55.2822	20.0564	84.7875
100.751	154.765	33.8959	88.1906	22.5253
89.2174	39.3189	320.446	18.7631	68.2744
47.3819	89.4923	33.3068	266.802	14.639
14.1284	60.1497	170.425	29.7971	38.41
82.9163	85.4861	74.0004	82.8994	263.938
47.6653	96.9465	165.894	139.189	86.468
73.4954	385.873	108.634	80.2847	82.9668
28.6441	69.4415	73.3018	178.252	67.1859
32.0696	238.952	179.54	77.7373	60.3096
70.1232	55.2149	31.1129	54.8221	27.606
13.4523	116.579	75.535	81.1825	57.8464
26.8205	208.05	56.5559	423.435	68.6503
98.209	20.8981	164.424	26.0434	89.4755
15.6126	266.614	86.1314	23.3164	27.2189
94.8536	108.962	116.088	145.958	28.0212
70.0531	113.244	13.2952	88.314	24.9099
85.3178	38.1939	74.5896	37.717	28.7366
72.9231	298.325	73.4225	81.7885	28.1671
73.5151	55.3523	40.7077	93.5294	50.4904
79.1681	212.881	106.724	116.734	35.5119
58.5253	124.196	121.183	36.9118	69.6126
104.754	78.1862	47.3567	19.2793	78.593
33.7865	101.045	118.885	34.2466	47.4661
37.1279	367.822	128.985	165.036	66.1899
43.0783	82.9471	85.1971	51.7052	73.8686
65.828	91.1448	58.8171	414.211	47.7831
58.343	437.954	24.9576	101.668	338.272
77.1454	365.836	202.054	111.297	65.9094
130.713	146.155	107.703	72.031	36.3676
15.2001	74.6316	70.2214	107.663	19.4112
76.8312	343.945	70.3954	64.3972	97.5862
77.0893	335.469	21.7341	138.204	48.2713
79.6002	373.775	140.998	78.882	82.3047
10.8124	16.8778	50.6615	74.1323	72.9343
22.7132	106.684	58.9069	28.212	81.4574
66.1535	423.497	18.9118	92.1884	71.8149
65.079	446.011	71.7841	84.4958	30.9025
17.6241	107.282	67.7077	21.1983	24.3124
132.169	40.5954	100.403	47.3679	21.3834
38.6007	335.764	16.3364	70.9789	66.2853
10.01	111.897	43.934	64.8657	39.3722
26.8093	134.324	48.2572	33.2002	380.497
124.914	219.151	187.583	59.3361	18.4657
76.2364	110.267	56.8757	109.055	35.1275
120.6	69.2058	127.984	66.4649	58.371
65.7354	34.0727	125.86	87.3433	46.7619
48.347	85.1803	28.7871	122.154	127.599
21.8043	100.661	28.6946	72.2358	16.255
69.7838	223.814	12.8015	86.2997	38.2052
140.53	61.9172	69.5846	40.3822	23.4118
85.416	85.3122	97.3309	114.029	31.573
39.751	99.1124	109.81	92.7383	71.7055
13.688	53.4446	34.861	30.737	23.2772
74.1435	319.343	21.3133	56.194	26.0826
81.16	323.495	99.9316	296.65	118.369
90.881	75.7623	298.106	15.1945	64.4141
62.9384	292.865	62.7392	74.1772	87.6491
25.934	412.951	66.3639	70.3336	111.546
44.5848	268.354	66.852	75.2292	77.0836
46.6665	100.061	29.7943	61.9901	10.2541
22.4495	287.473	63.6762	68.6055	93.7847
55.5375	166.851	69.5593	161.983	78.262
30.9109	120.507	35.7756	82.992	131.14
64.6609	131.852	105.514	80.6186	69.7838
69.8679	84.0805	49.5001	77.3025	108.721
23.6924	122.606	30.2768	78.2872	20.8139
41.3557	271.285	97.906	53.0406	35.9524
75.434	24.3124	73.7872	322.368	82.8994
79.1822	34.0755	90.0562	56.4549	48.26
101.469	110.101	90.1264	132.408	54.679
70.7713	225.362	70.9845	78.3601	14.6727
53.7812	40.385	109.372	75.4004	25.6169
86.7037	129.678	24.8089	116.966	149.179
133.698	383.595	75.9025	32.9617	46.7815
92.7074	115.816	147.487	73.6497	34.5188
18.3451	17.7672	67.2308	24.3993	63.9203
134.467	127.644	85.8368	82.055	69.2956
54.4658	122.078	120.723	35.3913	13.803
34.7264	145.672	138.577	29.5502	11.5586
36.5303	149.087	73.2121	23.9028	52.8667
182.001	41.7457	63.7716	31.0399	62.6971
78.6744	84.3134	52.9901	34.4907	58.444
54.1544	109.669	19.2906	53.1416	83.4128
13.472	20.7943	119.104	52.4094	64.8068
108.011	166.273	251.866	52.3981	68.5522
128.968	352.327	201.889	82.5459	86.7934
123.733	37.4477	134.941	99.3873	58.9293
167.656	52.4711	10.3831	107.484	39.8997
75.9923	245.64	83.7944	61.3925	17.9579
105.026	30.4368	70.1457	68.4343	104.743
114.444	424.064	49.6684	58.4832	88.2046
118.378	115.205	55.5824	73.5151	44.2286
77.1229	116.428	80.7588	183.126	125.276
246.123	362.152	71.2342	37.9695	61.1934
74.6092	66.737	42.4723	30.6135	45.5696
13.674	97.8302	76.2196	65.1828	24.6575
59.8972	97.6844	81.5837	20.3875	46.5262
84.1226	127.933	106.957	64.5403	75.9951
360.18	442.479	39.1282	46.1447	85.6965
43.0839	132.484	92.8617	112.747	14.7569
117.236	310.952	67.1803	38.6961	105.615
119.079	83.2473	20.4043	36.7603	34.9648
196.199	279.657	42.5649	240.734	21.6892
107.93	150.029	25.1176	94.8845	16.6927
147.229	190.857	72.7941	59.5073	34.962
98.1473	379.117	92.5223	137.59	80.1725
219.518	214.884	92.6962	82.7199	78.8988
415.075	77.4315	80.6859	72.6201	74.3764
176.569	322.079	61.2635	62.2454	72.1965
99.3817	43.4374	19.1727	90.2919	16.4009
110.713	193.859	58.5618	102.03	12.49
174.572	34.5861	79.704	42.2675	131.061
238.36	47.9234	11.1715	56.713	11.9598
157.879	354.603	88.1008	42.3208	121.5
70.2046	100.167	43.4009	76.7835	46.7339
97.8639	388.064	123.049	82.3944	41.0107
14.2771	119.233	58.7385	26.6213	60.6547
125.635	74.9851	51.0908	20.1799	72.8951
95.9842	58.3794	21.2263	75.3667	139.705
98.5232	195.658	17.0181	80.6073	52.6142
107.896	143.947	55.2766	145.181	46.1138
207.561	170.809	15.1945	79.7236	108.413
25.6169	309.109	17.2706	67.848	101.75
141.593	315.334	23.3277	35.5568	17.8878
91.3748	139.394	23.2547	35.1079	79.098
88.7292	313.485	58.6852	50.771	63.477
299.307	385.856	72.6117	15.764	77.4315
140.606	185.53	34.2045	132.916	56.3651
281.963	328.385	351.573	42.1805	121.172
179.717	367.533	20.0396	296.742	51.5845
331.561	443.329	132.066	228.409	44.843
24.5621	156.527	85.8873	52.2971	87.9044
102.24	42.9689	47.2921	247.169	156.414
85.0793	67.4187	64.0718	36.3816	113.69
58.9995	223.676	84.4901	56.396	38.0677
45.5584	60.9801	336.03	20.6175	53.324
35.5175	182.752	69.2142	97.6507	421.853
148.823	383.283	63.4995	308.054	94.5871
152.532	104.855	342.497	306.553	177.891
41.8439	129.656	83.9206	78.3125	38.814
404.56	82.7648	66.65	25.962	99.0366
284.785	147.471	29.741	67.1017	157.309
57.4817	25.7348	70.6058	235.874	66.4957
170.748	283.986	24.2955	55.7002	132.691
412.345	446.123	198.567	57.6107	117.331
15.9801	238.357	31.458	27.592	35.4895
37.4252	359.484	14.9589	40.9658	113.353
115.701	121.755	24.6154	148.977	55.7423
213.523	107.473	19.7787	66.8941	101.374
452.007	50.9561	72.362	30.7089	128.284
79.4964	172.414	75.1254	13.413	13.6459
232.783	13.4215	61.8246	76.0849	8.89621
249.181	356.586	91.3636	38.4128	85.6095
358.786	208.922	76.2364	62.972	78.1918
371.119	205.522	51.4359	25.2578	139.537
76.8817	205.69	29.6007	44.8991	113.266
220.84	96.363	87.5762	74.3399	80.9019
232.081	188.175	58.6544	102.187	61.3392
61.3252	365.668	92.2726	72.362	138.776
233.7	76.6516	18.3339	59.8159	49.8451
205.382	114.411	82.7311	78.2788	162.124
328.119	103.214	120.232	48.6444	134.313
112.315	91.4253	65.1771	31.3121	108.087
260.316	409.638	66.5266	70.1008	104.19
25.1737	240.178	32.8186	84.218	65.1126
374.202	104.858	14.3417	16.1063	33.4976
147.238	415.173	63.0646	42.4891	127.229
403.564	96.3097	57.7061	55.5094	110.5
273.667	36.7126	89.0827	74.0565	60.0319
427.79	73.17	20.1995	90.8165	57.1086
219.316	209.716	81.0198	76.3823	100.456
160.238	292.026	56.2136	79.1709	73.4281
120.193	73.6273	71.8402	123.31	82.7451
433.594	123.59	69.823	54.0842	173.887
371.955	31.068	54.7519	59.0303	90.6706
55.1195	198.059	33.5116	97.9397	50.078
148.997	63.4209	77.2295	68.757	143.139
140.844	60.823	29.8644	91.6862	52.0699
26.1528	27.4068	153.957	102.302	83.6709
44.4137	27.9146	34.8582	85.9209	130.629
45.6201	166.152	60.997	72.1404	166.197
252.517	137.671	82.7367	50.6363	95.9393
310.066	84.204	9.93144	55.0325	31.4832
118.386	106.931	53.8205	86.4989	58.357
272.161	110.404	66.2404	54.5051	115.171
220.138	140.855	185.782	55.2569	67.632
399.895	237.726	49.6965	63.8922	64.0101
353.141	82.4786	61.7292	94.2589	41.2912
192.308	92.4185	72.1797	59.8664	89.9272
364.105	207.528	90.7352	71.1949	15.4274
112.433	71.871	66.0833	12.3021	56.8505
395.198	108.556	68.5213	60.6884	53.2398
189.643	288.365	94.0064	29.1827	105.865
125.661	73.6441	108.093	10.6833	92.2894
368.759	106.55	35.1079	20.0228	42.2675
226.877	79.934	57.0833	47.0144	81.2498
133.022	157.054	70.7068	98.8711	151.401
278.013	55.6441	48.2769	62.5961	25.7909
184.52	132.116	14.3445	42.4948	87.2984
223.881	93.5463	89.6747	52.6029	11.1238
180.713	406.333	73.7648	113.331	75.0665
170.812	35.8486	75.1282	78.5285	98.2707
95.3811	100.532	148.691	27.6004	96.9016
70.704	40.789	61.3336	50.583	56.2108
74.4661	119.183	19.644	30.8632	84.7959
14.2828	94.921	364.183	109.411	74.5503
23.0162	172.538	17.2341	84.3358	85.2701
25.6057	105.315	122.521	111.591	91.3916
70.6142	89.1921	53.3127	70.8442	33.3461
161.784	87.8567	82.5515	29.41	54.4602
105.585	148.764	62.0715	63.592	33.6238
343.218	87.4948	58.9518	20.9963	80.0378
67.2308	250.729	82.8321	62.3717	72.7351
200.469	156.779	214.699	83.0257	15.3292
16.8582	134.621	435.28	71.7392	13.6291
181.577	250.275	107.585	53.6859	84.3611
31.0932	294.021	39.8127	87.6688	127.869
96.8511	139.556	55.0101	11.2668	15.2226
91.8517	27.8164	23.2603	77.9113	40.775
140.709	64.5291	56.2417	74.8084	44.0294
58.8508	99.9568	51.8118	51.0796	50.7653
36.5359	33.8987	14.423	20.5502	34.8077
281.405	83.065	384.262	130.972	63.3396
150.989	47.5166	55.6862	61.9649	62.9973
39.1366	135.312	83.1603	58.3149	67.5338
29.6232	52.3476	43.5496	72.4293	72.3648
354.381	14.698	67.1887	23.1453	23.423
22.9994	23.6559	68.973	47.4745	94.3458
103.368	21.4368	47.4717	75.0497	103.601
103.166	129.942	63.174	45.1796	48.5574
248.471	32.2716	262.364	92.511	76.9798
161.358	140.732	134.074	65.9346	51.6547
435.202	96.1778	94.9406	50.7906	40.8816
104.297	95.7374	443.164	50.7457	56.4493
24.8202	25.1905	14.8551	94.8059	112.556
86.6055	15.6631	15.7079	75.1142	50.7906
333.991	43.4065	43.0166	56.943	65.6429
53.3324	62.7672	333.278	82.8517	112.293
197.223	58.4524	95.9534	134.986	52.6703
166.444	111.933	149.342	114.164	10.9021
111.628	88.401	158.491	62.9664	30.5265
433.802	139.018	131.039	128.985	165.908
29.1518	53.4839	247.772	16.3813	51.1329
112.063	99.6931	124.842	143.809	41.1369
30.8239	73.2093	63.1965	268.558	49.0877
18.6761	330.908	77.9365	82.2514	49.573
377.664	100.007	59.6419	423.963	56.3679
133	69.6098	72.9343	102.987	103.786
59.3109	51.5649	66.2264	15.0851	25.962
244.451	84.0974	98.0294	83.6036	46.1195
330.79	107.282	32.395	63.5668	26.4979
16.7095	88.8415	60.9044	37.4056	108.659
437.631	129.294	43.7292	14.0443	94.8536
124.241	26.4446	192.403	84.117	84.6837
24.5985	15.5508	20.4352	12.5518	18.8697
102.459	43.6955	33.0375	113.131	68.0079
264.586	49.068	116.304	75.5322	275.008
70.948	66.5799	124.609	65.006	131.258
128.752	88.6058	107.978	34.3644	202.618
280.998	75.7763	69.5537	76.8901	91.4365
36.6088	61.0643	96.4892	132.977	87.0796
155.722	418.327	60.1413	76.8087	55.1026
100.033	46.069	52.6086	20.6624	97.0139
28.832	40.6235	49.1073	85.5675	26.2089
120.437	39.9446	128.121	48.1731	67.7582
66.2012	20.1098	19.0128	46.5908	84.9502
88.791	60.6519	195.018	349.466	141.248
223.045	186.411	84.3779	159.905	123.049
69.8679	47.41	69.9353	72.1881	73.4646
146.045	36.4854	28.1335	63.5977	288.267
211.54	72.8389	61.5272	56.7046	72.9456
121.214	179.058	71.5624	37.0241	223.132
69.3826	73.5712	114.781	77.7598	81.9596
124.376	81.9596	34.7656	280.894	109.633
126.578	85.4805	55.2906	82.2289	14.4679
51.419	60.405	47.4324	73.56	65.8364
60.0992	29.3651	128.635	48.3695	90.4406
222.419	34.976	194.289	93.7539	161.498
104.056	31.4804	208.563	48.1029	10.1475
142.395	36.7744	19.7983	322.396	293.788
23.4848	70.9424	288.719	91.1111	111.883
23.5325	45.1039	14.409	264.454	81.5388
23.0303	113.715	241.426	337.674	13.8563
25.3055	51.8707	46.5936	78.4078	55.9751
58.3205	152.852	351.853	100.913	270.477
108.682	66.5406	63.5415	109.762	74.9403
86.3782	383.224	168.24	281.539	18.822
196.073	437.999	321.327	82.3439	305.815
158.463	81.3676	329.805	60.4948	30.1702
43.8049	75.0048	301.503	90.1825	29.1462
380.548	253.549	246.771	66.9502	47.2781
83.5279	68.4652	144.71	89.1641	58.3794
293.008	23.8859	79.3729	21.1057	49.2307
429.638	224.243	213.262	251.195	61.8611
180.674	150.08	146.834	21.448	81.8474
119.396	77.3418	395.672	19.2793	78.7445
155.876	62.9524	363.664	60.1357	67.9181
113.373	121.59	181.956	66.8099	94.8564
142.376	81.4602	312.933	46.7058	41.1593
22.8255	22.3345	304.011	40.7357	61.5132
427.582	90.6706	420.338	40.4496	42.5649
203.348	124.238	375.046	84.5042	97.791
27.0337	288.567	414.635	90.0955	58.0933
286.542	40.1802	327.681	83.8	58.5871
49.5562	10.4392	238.876	251.069	107.358
120.078	47.9037	442.925	83.7523	273.563
170.403	11.5137	117.149	114.803	30.577
76.43	68.3502	43.2803	61.6001	71.9805
155.646	44.3127	71.857	105.335	68.0668
158.866	60.4555	64.1672	79.7797	121.957
209.27	15.3264	176.516	74.4998	20.4352
118.103	57.549	173.977	166.545	90.334
32.6952	13.9994	37.2709	194.305	11.9598
77.0808	44.0153	65.2697	195.127	53.8879
157.966	54.5471	37.7395	69.2339	53.467
435.867	59.6026	105.551	61.5637	44.251
39.1703	87.6407	81.5219	39.0973	100.392
99.5079	163.734	191.957	342.736	38.9907
164.371	39.5855	23.8831	50.0724	87.2844
201.751	15.0206	159.655	81.9961	161.243
314.998	274.562	32.1425	294.899	24.0346
178.05	14.928	71.5372	247.593	53.3296
84.953	107.184	26.1836	58.9237	87.3994
110.954	79.1204	152.131	50.1874	70.9396
77.6167	432.402	20.4184	160.886	69.0235
23.3192	72.4434	27.5331	404.209	42.4527
66.8717	34.2887	50.0556	448.155	238.946
61.1372	439.177	294.804	107.933	86.2576
34.3448	26.1836	61.3645	285.088	50.8158
196.693	44.0714	400.099	45.2021	23.9757
31.298	61.4795	119.023	359.013	49.3065
50.7092	22.0736	281.733	62.3717	13.9854
24.8314	51.4302	270.909	156.619	193.22
259.584	52.962	70.126	434.276	34.0053
283.613	65.3062	245.259	33.5845	45.8473
179.173	58.4047	362.716	421.836	77.1089
90.8249	17.8682	72.376	63.6313	65.222
33.2366	32.886	60.7501	161.156	58.1241
122.488	13.5589	46.2036	99.9428	267.442
25.572	63.5107	270.334	428.951	50.6138
318.019	56.2304	168.046	84.4958	42.0599
175.904	108.289	122.614	25.2466	46.3888
49.5926	53.8654	28.5318	81.0001	54.5948
38.5334	54.4125	92.8589	149.339	80.7897
60.8455	407.54	72.2666	161.784	28.7871
428.034	72.0702	53.1079	71.0883	33.4442
339.95	118.094	67.66	13.1016	23.7625
365.429	21.7762	70.9368	69.8595	28.2316
149.962	9.65089	60.6884	14.4314	25.934
38.1294	18.3058	48.5013	304.129	22.4664
306.264	59.7513	273.114	232.822	16.3392
290.222	88.3196	80.1557	312.93	59.2071
280.12	26.0321	48.6753	153.34	36.188
98.0659	56.5867	67.0147	25.2691	25.0418
90.0871	32.8439	93.7595	51.9044	79.1541
290.581	10.7843	398.346	184.96	62.7448
141.537	23.8158	70.2242	60.0263	58.5478
170.737	73.1279	115.771	163.193	55.0942
419.783	88.0054	111.069	68.3165	283.326
440.209	70.4655	152.72	183.732	60.8904
250.954	244.975	68.5409	261.497	11.9233
25.5215	177.24	46.0241	46.6749	132.088
21.6668	12.8856	21.5181	277.306	65.7887
35.9383	172.484	87.1049	68.5157	46.4617
27.895	28.2176	81.7155	159.666	31.2532
274.888	379.701	75.4396	168.155	81.2189
436.809	77.9674	196.387	105.371	98.0968
216.458	56.5362	96.0291	18.9848	69.4162
25.7235	150.155	321.338	65.0846	125.097
195.588	50.9786	56.7747	187.435	109.434
146.267	79.4066	67.0007	129.384	94.0372
87.694	17.6045	166.96	89.8542	25.14
65.5278	32.6194	224.818	88.8892	99.7857
153.3	39.9782	214.94	77.2099	78.088
41.9533	74.4381	54.6425	81.8979	29.7831
288.435	34.7404	30.6724	61.1569	65.8673
63.9596	34.2663	76.8396	450.02	340.354
36.4405	20.7747	135.429	66.0833	85.8817
67.2252	55.8012	26.495	51.1273	27.4096
243.738	44.7055	261.747	67.3626	16.2746
215.349	86.2155	21.9025	130.046	55.4028
177.826	11.8027	71.2146	84.5968	97.5581
434.335	60.2339	61.645	46.1279	79.314
126.418	41.6391	86.1229	63.3508	405.601
82.9331	56.0817	59.3726	59.9645	75.2517
206.518	34.5917	63.7183	84.8521	90.2246
304.673	63.3367	169.856	35.439	73.6385
25.875	57.8155	61.1064	66.9727	78.8427
396.435	318.709	86.8159	17.7363	107.908
191.503	39.8043	61.0166	180.581	141.088
156.201	75.8829	28.5459	79.8358	71.9272
169.48	99.5472	273.74	184.52	24.3853
228.835	44.5175	100.745	59.799	78.5144
124.9	63.8053	32.5605	119.099	11.2725
67.2252	55.5319	125.843	117.842	86.3053
37.501	27.8473	85.2224	73.4421	52.5104
439.943	39.9249	68.3193	408.496	86.4063
367.805	321.223	152.708	89.5372	31.8591
218.273	115.64	13.6543	251.378	32.4988
52.2326	109.905	142.48	70.819	12.6443
148.764	36.8782	81.881	81.9848	75.5911
48.3582	27.8164	43.0026	234.921	21.6135
42.4274	57.448	37.8012	96.3293	92.8617
18.895	142.718	104.729	71.5905	299.452
32.5353	35.8626	97.7264	15.851	78.7669
95.6392	44.4137	73.6778	119.587	17.4081
384.661	14.4314	121.256	78.492	78.304
121.262	70.8947	92.9263	44.2089	39.1001
149.392	153.8	97.6703	28.5487	129.981
47.9346	73.1868	65.6737	56.3623	47.8364
106.37	72.0983	101.752	50.4567	288.388
145.209	45.0842	35.8429	71.3268	107.874
303.607	101.39	141.321	82.6469	111.689
370.858	71.2931	108.724	227.191	29.2108
40.5702	80.8318	63.5668	217.122	96.4864
147.76	70.7937	127.055	115.87	135.775
346.669	313.861	31.7862	155.809	21.7005
82.8798	143.077	32.3389	58.8592	13.4944
136.358	61.1148	9.52744	74.1351	112.259
326.085	67.4384	127.392	34.3673	77.4203
214.901	96.189	77.7878	53.0602	30.1871
34.6843	49.8844	87.5229	86.1706	125.978
287.195	46.6777	57.5294	90.6314	55.4533
132.116	98.3072	54.1403	102.184	93.535
34.1821	285.7	57.9951	36.5135	87.9577
38.755	62.3127	115.146	128.553	89.2931
281.096	72.2105	96.6884	107.01	91.0859
94.9322	102.647	25.9704	67.054	88.1681
161.49	24.3488	35.0546	92.0341	196.16
83.3287	12.0131	31.2083	90.7772	97.6507
233.838	22.7273	58.5113	76.5927	100.392
88.8779	34.3392	79.3898	298.65	21.1899
103.309	316.05	64.7816	65.2641	67.0568
194.566	45.5892	75.7567	286.415	27.5639
117.895	50.6559	90.8081	199.462	55.3916
106.398	174.608	50.4034	65.6962	96.6239
106.533	26.0125	47.1014	95.2969	79.0194
68.9898	41.7597	76.155	120.4	132.122
155.943	35.6297	9.66211	165.277	13.7104
228.631	98.6466	102.061	126.561	49.8395
319.245	323.397	48.7342	173.071	132.158
94.7526	434.812	193.713	84.1619	70.5216
30.1113	66.7791	35.1191	55.4197	95.4961
45.2329	382.066	61.0475	282.639	91.2486
26.8934	11.0733	60.3994	116.894	214.743
201.019	19.1727	62.3941	69.4499	136.002
103.955	124.645	81.2975	88.2776	120.844
41.987	326.708	36.2245	13.413	94.6404
96.0572	30.4312	79.227	245.096	454.708
58.3121	454.801	14.9252	154.773	122.179
29.2276	30.2769	95.6195	119.085	113.577
141.672	267.088	69.7894	162.359	99.2891
175.73	221.673	77.4175	107.975	96.5061
323.237	287.128	73.2962	45.6032	239.681
116.058	30.0973	41.6924	63.3844	13.1213
130.309	177.787	30.7005	20.3622	135.766
86.6812	350.51	42.8286	128.643	95.2829
306.281	324.592	56.0565	92.1463	95.6364
65.1547	94.6853	72.7548	79.3645	16.4794
407.761	34.6955	16.9452	128.099	198.73
252.373	74.7523	26.7027	85.6769	118.316
87.8175	379.162	37.1756	66.1338	103.988
91.3075	369.75	84.0413	31.6964	146.823
35.5175	54.9567	224.226	110.233	104.768
153.674	395.453	9.08979	64.4449	87.6323
35.4642	119.444	18.2918	66.3639	57.4592
365.707	103.408	60.2311	118.669	88.1317
72.2947	288.811	143.551	77.4399	36.6032
198.051	115.252	52.5468	60.5874	63.7884
35.251	41.2155	85.7049	75.3386	149.822
35.4053	159.868	86.7766	64.3411	105.806
172.552	438.38	146.2	55.9892	69.7333
15.1721	66.0833	292.503	65.5896	115.381
106.039	43.5384	56.1996	45.261	113.347
100.672	323.268	126.16	85.1214	44.0518
135.755	114.024	72.6061	59.9421	211.882
392.659	56.3483	72.0618	293.698	353.082
136.092	76.8003	73.1896	98.6887	156.165
44.6774	160.432	24.8679	26.3464	52.039
93.7174	89.1725	54.2273	30.8043	109.153
184.61	44.2482	75.8717	21.7902	118.378
81.7969	122.039	90.5668	46.0577	174.252
254.245	44.2931	106.825	57.1983	186.697
115.308	111.861	27.0954	314.467	328.425
49.8087	77.5437	100.61	11.5137	185.996
171.783	145.793	71.8402	47.7186	262.089
22.8676	257.435	87.0179	90.1769	31.7638
38.1462	150.335	102.473	10.0942	88.2944
191.413	105.759	9.72944	201.633	297.163
114.242	35.6381	129.628	66.2909	151.496
74.8785	142.842	78.7866	64.3439	72.4153
46.8713	217.751	41.4175	83.9683	382.021
33.7809	36.6397	25.6843	29.208	106.106
60.2227	226.95	79.7938	9.27215	98.4811
114.15	89.6831	123.341	74.2052	128.132
32.7401	29.5979	22.1522	61.7601	136.978
23.2379	12.0889	28.1671	60.4443	158.76
165.162	100.279	183.911	41.4146	202.573
242.986	31.6038	12.5938	45.2077	29.2304
118.936	39.4396	12.7453	44.2566	179.933
105.11	81.3592	90.1628	89.2342	190.599
20.5081	345.274	46.515	68.0808	142.872
34.6422	237.777	70.0811	77.7037	446.968
19.7899	154.995	70.7348	73.9191	130.304
84.8072	146.001	74.5391	82.7423	83.8617
20.7242	108.37	165.659	16.7488	94.5927
40.5814	276.711	77.9057	20.9991	310.874
39.3751	89.4923	113.721	40.5786	187.149
114.2	333.974	178.123	46.9779	30.5434
13.3822	136.456	25.6787	38.1434	422.706
95.6728	146.138	99.637	14.2856	132.374
92.5026	121.899	407.304	121.368	149.516
198.963	109.714	216.73	32.3249	33.4302
129.588	446.255	79.2186	59.0977	218.98
125.574	93.4873	67.4159	64.5038	21.3329
121.343	24.9296	154.03	42.1104	21.5181
111.574	165.544	20.8336	132.111	55.2092
71.6101	98.9132	83.41	68.6111	371.18
166.382	74.612	79.7769	54.3311	17.0349
50.67	49.1129	16.4402	51.2507	110.778
243.242	63.4602	111.6	80.2342	105.787
82.501	38.1098	361.914	60.3124	129.922
24.0992	60.6687	39.8155	49.0512	167.387
299.845	91.6666	177.349	39.3218	317.826
100.74	65.2136	85.155	52.4458	129.44
92.2165	91.3243	93.4902	40.6431	379.734
38.9318	52.4066	195.24	103.267	238.565
61.1625	128.876	90.7969	35.3632	53.2454
104.838	82.6778	79.5637	24.3825	106.031
405.057	68.8916	68.8187	22.1858	78.91
43.126	140.746	73.776	83.7691	171.713
50.9225	171.817	100.086	49.9602	390.258
99.839	66.4677	217.479	19.1615	93.0385
218.433	102.605	41.5549	193.105	108.993
127.577	64.0353	66.5827	81.651	385.828
52.14	19.7619	91.0185	26.4979	79.6338
105.004	93.9054	131.266	62.8486	252.174
182.727	116.815	137.966	51.7613	248.045
84.0946	107.094	89.9496	274.279	67.6768
13.4776	109.568	239.53	27.059	264.143
152.995	39.563	91.661	65.2529	120.154
70.1204	117.303	83.5503	53.6718	228.805
60.1076	93.0104	127.428	45.766	338.28
70.6955	139.865	81.9736	36.4798	237.824
126.814	123.899	88.8555	12.0468	122.667
44.7532	65.511	37.4757	81.2919	100.79
174.987	142.516	85.9771	401.457	327.701
41.1537	149.033	49.0175	61.9649	91.6273
290.377	111.566	57.03	16.5664	102.457
48.5686	159.029	43.5216	48.2825	85.2308
42.9717	79.9705	122.224	45.7547	147.723
73.3243	80.1725	79.92	48.1338	168.551
129.21	71.2819	9.33106	58.7161	434.523
235.83	169.199	26.7588	37.5936	81.7716
105.122	98.7084	43.3897	7.59727	89.4727
38.4184	27.6032	149.174	49.4355	30.7229
25.0446	53.7756	137.926	56.9795	78.6772
106.157	33.4555	106.76	28.4729	414.971
212.687	17.1752	112.949	12.4031	121.845
255.075	113.401	67.573	51.722	150.066
318.418	20.2556	53.5764	72.3199	81.7436
104.162	169.025	95.771	27.3704	90.463
159.032	174.925	67.155	18.3086	195.231
136.658	51.8118	146.351	23.1453	13.4495
154.916	87.5425	78.1638	84.1479	52.0362
134.529	78.3237	182.093	29.1883	40.1157
139.343	40.5001	49.1634	57.5602	108.738
72.5528	39.26	117.393	11.6793	193.34
39.7173	44.7279	141.677	9.78836	101.707
20.5895	57.7791	107.234	44.0939	59.583
13.3373	59.9842	254.113	88.4767	91.6413
36.9651	80.2202	131.81	72.867	47.3286
187.69	76.3767	18.1824	64.1756	450.736
44.7616	80.4278	125.217	29.236	342.609
99.5444	16.1596	64.7311	66.7959	118.044
242.24	39.2348	112.273	44.2286	270.999
211.52	59.4624	147.933	58.2364	81.3957
114.517	11.8139	102.027	91.8181	438.703
87.896	77.6027	19.2372	111.844	115.6
53.5231	305.627	61.7124	49.8816	253.555
45.5135	114.197	119.404	49.27	150.467
79.2186	87.088	117.02	40.4075	115.87
32.9477	16.2775	36.4237	17.4978	112.41
53.1135	15.7725	113.314	49.3402	56.9711
24.2927	80.5316	148.186	68.2772	117.129
145.027	30.7117	93.434	73.2738	368.81
63.2133	82.6694	113.659	17.1107	103.935
138.451	98.0743	70.6254	38.5699	68.6447
54.9315	122.103	88.631	64.0493	48.9642
65.4493	108.227	103.629	67.6853	102.221
122.238	96.9886	297.716	42.1805	138.212
120.156	141.099	178.199	26.1388	94.6095
360.713	17.2482	244.838	66.8913	117.519
46.1419	62.7644	30.0749	31.862	436.764
85.3851	82.8882	168.161	63.1488	227.921
322.915	115.558	21.1646	76.3262	155.823
95.4372	110.696	54.6538	76.43	163.229
170.302	29.3931	80.0182	90.247	132.997
51.2872	71.5737	104.381	49.4215	392.017
156.583	91.3327	60.6884	40.3121	99.3845
35.3632	150.091	145.162	46.79	64.4084
48.246	60.6659	86.1959	54.0506	141.644
151.247	47.7915	67.7189	14.4707	57.5911
49.2504	149.179	414.189	75.911	65.2052
207.216	125.428	119.938	63.1011	18.3199
24.9015	120.44	71.2118	66.0497	103.178
89.8711	80.5512	81.881	12.9277	24.6154
20.6793	19.2513	153.098	60.1525	209.278
112.772	58.6263	40.1073	14.9392	16.2326
24.8258	127.72	179.063	19.1419	56.8252
34.9059	131.858	45.1263	68.3305	72.073
24.6939	52.1064	63.16	66.1114	99.4182
262.493	135.674	89.0968	78.6491	103.884
193.231	86.6167	391.977	19.8516	97.1289
17.9523	115.757	86.4203	59.0528	160.539
111.63	108.673	126	26.4446	57.9951
167.283	88.732	69.1497	19.5515	110.472
34.4879	39.2432	86.872	51.29	91.4225
40.0512	21.5939	33.9184	16.4682	49.545
74.7831	55.8208	367.847	50.4203	32.6559
87.3882	80.0238	80.136	21.1927	109.021
111.914		71.8374	83.2136	114.102
15.764		105.896	65.6737	26.77
146.73	37.0128	132.139	48.8885	85.4047
136.936	78.0628	143.989	58.1213	103.854
69.4275	52.9564	71.9945	130.568	49.8479
57.8071	258.265	138.067	37.2401	68.9702
152.995	201.99	88.4487	15.3965	131.252
120.861	311.527	116.714	9.69577	392.034
47.2529	39.765	85.2364	36.982	82.56
236.915	32.0752	274.885	49.0821	74.0341
119.382	64.9976	109.178	68.6223	83.5307
240.164	104.345	119.096	22.9349	33.8314
128.957	58.4496	10.5122	11.5839	83.7242
53.8346	122.805	115.735	12.8127	19.5935
202.413	17.8822	38.9739	70.3954	115.494
129.499	185.353	177.127	15.8258	91.3019
56.9907	21.8604	78.0207	101.365	132.666
47.8589	353.559	140.328	55.6132	212.715
30.2965	141.147	207.087	20.0649	83.6906
112.98	119.665	48.2769	48.2993	110.837
134.408	189.205	77.7654	31.5421	68.6588
44.0069	108.99	177.411	80.1893	276.47
28.4785	57.9586	54.16	21.9445	111.931
173.98	114.599	19.5851	60.2956	88.8162
123.172	62.2117	436.47	50.6447	93.2657
340.351	175.646	229.203	53.7812	79.8947
30.8267	27.9651	112.694	54.2049	73.1335
26.0069	74.6541	28.4813	44.9916	17.5006
424.431	141.495	83.9655	103.34	174.26
44.5147	335.189	26.1191	46.6132	109.585
51.3713	102.49	74.6962	17.7559	32.9252
18.8361	166.812	12.5265	46.0241	85.0456
164.113	19.3747	21.0833	19.8516	25.5833
28.7254	141.733	78.1301	111.072	104.709
21.2123	176.847	192.443	51.0739	125.257
29.3595	98.1837	59.4006	26.4193	104.154
61.8723	152.877	15.6294	223.334	213.195
158.715	145.493	295.727	62.3127	347.266
39.9165	165.403	148.41	241.741	114.624
401.494	55.0241	228.734	50.6475	159.189
415.863	187.135	24.2002	54.0141	361.398
384.377	158.939	101.663	13.5197	121.887
329.373	74.9122	79.5665	29.4801	331.264
186.299	100.498	50.3165	40.6431	253.945
134.215	125.254	38.4633	109.479	19.3467
28.1419	15.7107	260.998	107.212	25.2438
285.324	105.514	50.9645	65.5138	75.8548
50.7064	117.331	45.3844	21.8997	30.0159
331.954	62.0182	107.282	14.3332	88.3729
48.9951	413.108	443.885	80.2679	119.811
22.1409	125.447	93.4565	8.84571	12.347
72.9119	112.377	60.1048	8.60163	17.4249
95.1033	53.6662	57.6444	78.6267	21.4143
328.36	281.725	169.724	104.252	88.8779
428.011	56.2052	79.9957	72.9175	73.4113
106.864	309.62	131.58	77.2772	56.3399
104.434	38.2977	255.378	168.321	25.833
437.37	198.183	98.6803	19.3831	56.3314
429.624	37.9471	110.023	322.76	26.6101
330.871	31.9714	166.309	40.9742	65.5026
401.92	101.096	223.065	39.8772	64.0521
396.116	255.931	125.571	169.213	33.0375
54.8782	300.917	71.1725	321.299	37.1222
430.643	87.2984	86.67	228.387	37.6104
95.3558	83.7467	124.917	135.76	21.6163
356.039	60.1974	64.2794	42.5761	58.8564
307.684	48.8997	221.774	89.9384	91.3468
37.2597	111.471	77.0921	244.47	29.3033
262.156	372.934	273.906	89.5204	81.3508
438.821	39.5069	77.1931	83.5447	12.1141
327.939	446.62	101.699	181.86	56.6485
70.4431	102.701	143.938	44.1724	24.5172
304.87	72.4883	104.474	93.3667	79.9761
89.6831	236.399	29.41	277.269	114.961
311.682	45.5219	126.718	250.727	81.9259
130.155	281.079	120.765	45.1964	49.3654
444.342	38.2388	130.363	213.217	72.9343
44.669	292.27	142.721	75.1282	19.3635
232.502	125.105	20.8055	338.92	135.003
133.174	165.709	91.8602	229.674	45.3087
201.12	117.561	399.465	56.424	36.7042
165.423	187.342	20.7718	26.8429	89.1893
273.726	98.2763	143.532	325.611	51.1581
278.975	55.8293	182.191	139.054	35.9552
89.0126	192.925	97.1794	43.0811	29.8532
279.834	41.6054	79.8779	295.463	16.4121
58.6151	15.2282	66.507	108.572	59.9561
113.791	135.558	140.05	87.4527	163.31
405.068	275.749	40.2532	365.626	143.1
434.11	38.0677	32.4174	219.437	77.2351
24.318	101.598	130.57	127.176	24.3965
123.335	232.118	78.4555	341.176	28.8937
170.212	141.969	29.3258	25.6141	24.332
246.858	133.042	36.1712	341.773	80.7504
128.273	65.2529	195.708	80.5625	63.6229
131.479	48.0216	97.9172	13.197	39.2488
336.589	251.178	226.619	221.118	34.342
214.623	101.595	42.7501	56.1856	74.1884
173.514	164.102	168.242	30.6275	65.5924
143.905	271.88	91.1083	319.492	113.575
92.57	71.8991	397.364	321.585	141.509
81.1292	270.402	21.5406	97.5525	55.9751
246.967	21.866	280.184	390.322	338.623
264.493	108.202	319.798	51.3741	217.369
127.383	54.0955	118.134	134.049	26.582
111.221	129.471	50.7878	71.8346	55.0297
45.1207	61.9003	240.108	60.2255	49.2869
23.1313	33.6042	243.985	269.557	49.9489
189.87	148.764	136.782	66.4368	84.7651
214.693	139.615	80.5428	235.501	19.9414
10.9386	116.815	219.81	191.766	65.5559
36.362	48.6304	88.9649	87.4079	75.2994
169.233	88.3673	76.4749	235.473	10.0465
36.3058	158.07	252.937	46.804	64.5908
18.3199	381.721	222.251	63.0814	41.0107
114.495	116.571	87.3265	115.726	34.8638
299.183	150.916	67.9714	265.5	64.6834
104.216	21.4844	150.217	213.161	66.333
257.864	275.426	98.9272	43.1653	66.5266
312.276	59.9589	245.27	140.123	42.4358
106.755	273.047	8.85693	98.3072	85.7779
132.038	93.8857	64.7451	43.4991	49.6824
356.539	239.926	56.6008	177.127	81.3845
136.908	47.8729	106.875	71.1865	47.5923
174.726	90.8025	160.727	331.449	63.5892
149.743	119.741	111.072	67.3879	64.3046
18.1038	167.998	25.2382	54.5415	134.274
137.346	57.0356	29.626	274.037	53.3043
13.6122	323.164	103.419	56.8448	75.9671
58.2728	111.016	16.7488	68.2267	72.9371
99.7801	274.506	33.1525	62.1809	55.6834
96.3377	382.627	124.569	74.9515	83.6092
28.6805	78.3489	147.962	44.4193	64.1447
144.71	250.945	191.783	74.9346	66.5126
261.935	34.0334	112.074	161.102	79.8695
360.354	141.876	20.4941	25.9592	62.0434
116.495	150.453	90.8474	13.9854	255.471
294.032	230.266	28.4673	61.7152	71.0462
49.3317	419.205	75.0328	56.4745	67.2897
	20.3342	29.424	24.1889	38.9514
	284.547	81.6931	44.0855	18.9006
12.7369	332.703	118.378	80.4082	119.828
58.3318	65.6429	14.6447	61.5076	64.5543
97.9425	432.006	34.7572	19.097	69.8904
71.4138	133.252	166.253	43.4346	58.3766
27.4601	261.012	39.7201	88.4234	30.5069
18.0393	145.619	126.64	69.8034	51.7473
32.5381	313.253	82.8125	58.5646	77.3726
69.6547	149.833	60.6856	22.8676	113.824
26.0209	164.607	117.516	54.1488	76.3907
23.3389	139.217	71.1528	64.1363	119.999
76.5366	169.547	41.8271	27.7912	97.488
37.7759	82.574	86.6756	80.7111	161.17
28.5543	57.5294	155.545	11.2416	38.6428
20.3679	44.2005	82.184	23.4258	83.0565
17.9355	237.819	95.0416	18.7463	105.669
15.0038	187.042	130.332	35.5624	67.6151
72.3199	30.5237	133.463	53.5764	132.708
16.9676	108.828	42.0655	21.5349	96.1413
106.308	72.9596	317.884	14.4539	98.1248
35.3828	244.01	86.4764	18.3142	126.385
14.5324	16.5103	370.325	9.35912	149.74
42.5649	156.619	174.072	61.0952	108.446
24.534	216.023	238.924	46.5375	128.362
27.8445	131.622	150.66	36.5471	76.0933
18.2694	257.53	251.066	95.8159	96.1498
32.3557	235.411	11.438	26.1163	144.286
7.67863	398.287	32.4146	23.6222	96.1357
88.7012	195.046	58.1213	27.6369	157.467
33.3685	254.929	104.204	13.7665	12.8632
35.366	99.5444	106.676	46.9555	90.4322
44.4418	112.582	73.1868	20.6344	121.955
70.7601	171.27	39.6668	54.4742	117.438
178.64	241.393	51.9072	57.2544	78.9269
27.4966	35.4895	63.5584	49.9377	11.5755
15.736	161.835	140.712	63.1319	22.9545
62.3155	95.7794	43.3084	77.8299	91.2514
53.7111	277.384	41.6251	73.7339	101.155
7.49346	134.49	187.87	83.8309	17.3828
85.7694	378.536	104.092	32.496	101.082
100.204	266.32	129.097	7.39247	65.511
72.0113	158.319	27.5331	10.3466	79.8162
79.9396	138.21	24.7304	61.1176	144.323
92.194	101.514	86.8608	52.5805	275.028
88.7601	132.767	15.7697	43.4879	294.916
90.7436	94.8761	16.7291	29.3623	105.057
51.4583	124.794	9.12345	61.7853	96.2872
18.8809	331.359	22.876	8.40805	55.3159
212.011	331.432	22.977	54.1403	50.0668
29.1462	142.614	74.7607	49.1045	64.6329
10.8096	141.711	47.0845	72.5051	63.6902
8.14714	312.526	19.8488	75.9783	162.149
62.1977	114.478	38.1294	22.1942	349.154
76.9686	156.437	28.3411	238.534	43.6029
114.731	290.859	37.7366	16.5271	103.284
53.958	48.9867	35.0518	21.678	89.2118
21.131	19.6188	37.327	13.9293	250.21
30.2993	13.2503	40.4916	67.5281	46.8292
46.0465	64.7591	15.433	107.467	32.4679
112.733	28.4477	19.7535	73.6553	51.6491
35.9131	202.8	82.9499	68.8383	309.199
42.5172	444.9	52.0446	54.8838	45.6453
9.94827	135.062	64.9583	125.344	296.117
107.551	409.386	32.4988	22.4299	79.2298
20.4913	183.608	103.032	41.1313	334.243
15.8594	133.741	93.6781	13.068	135.581
16.443	95.8131	22.0736	53.5259	54.5612
8.40244	78.2956	91.257	61.5553	60.2395
25.0951	87.9213	52.8386	119.755	125.203
37.5711	312.027	64.3355	94.0569	180.747
8.0714	332.843	47.8729	69.3068	342.744
34.2747	237.117	31.256	20.2725	119.275
42.7388	147.619	62.4558	48.333	50.5437
17.1556	375.579	16.4121	44.2482	70.6591
15.5368	423.747	29.1518	58.6965	105.324
18.5106	103.89	56.0256	49.7946	40.4888
135.637	191.36	82.2345	67.3205	160.968
28.8517	136.476	104.134	29.9654	152.843
24.8426	406.415	72.665	25.5608	125.044
100.206	46.0185	127.866	59.2491	449.24
49.6628	70.5637	53.8093	13.0034	365.224
17.4249	270.399	165.667	91.4674	32.7709
9.37595	22.054	222.888	23.9954	277.586
108.777	42.823	61.4122	27.3367	42.0824
59.771	316.945	190.136	45.0534	169.247
44.9804	300.042	68.2856	71.4446	385.682
72.5275	356.387	39.2236	101.859	256.691
165.103	322.926	17.7896	74.2277	327.636
12.7257	41.6503	59.2295	78.0543	85.646
21.0328	275.74	31.4411	31.5449	88.5553
20.3791	309.642	96.2059	8.91585	241.856
74.3876	106.275	82.6694	49.2756	22.2083
106.244	72.4574	55.6974	12.9305	97.8976
92.6148	280.451	36.7463	22.3345	61.0811
15.6855	78.0039	50.3081	21.131	88.8892
102.782	264.157	75.434	58.4159	285.122
15.5256	182.73	91.5011	22.3541	28.6805
47.6232	222.949	58.6656	210.291	66.1619
227.694	96.478	51.1132	58.0624	156.255
57.2629	208.482	389.52	10.0801	292.801
11.8869	90.5388	64.7535	50.9196	327.765
21.0271	175.955	76.4384	85.4047	119.02
25.2298	17.6578	14.6419	14.8242	68.8075
45.1459	137.674	42.116	63.6594	322.682
16.5412	112.026	67.7498	6.05986	58.6824
34.9536	12.0552	69.6996	94.43	42.8791
96.1385	193.562	31.2335	55.386	104.193
80.6887	30.6219	78.7136	59.3894	111.827
16.7011	68.2969	101.449	44.7784	17.2173
60.5088	45.0365	37.832	42.9689	138.325
85.1522	434.223	12.1422	69.5649	231.843
94.9827	87.1357	92.281	47.7158	58.127
88.1934	128.099	33.9857	65.901	98.1585
17.6381	76.4524	93.2208	66.3162	171.948
10.0689	378.943	52.7937	41.4988	105.24
23.7765	304.048	58.573	299.969	206.296
53.8149	386.193	122.937	37.01	339.966
49.8928	165.852	14.5942	8.67458	34.213
75.0497	211.666	45.3143	12.5069	311.44
112.068	129.754	53.2931	61.7124	148.576
86.6335	22.5365	59.5269	75.3499	83.1968
69.001	54.4209	65.5447	64.4253	31.3177
17.1079	94.848	97.7938	61.1372	229.526
86.6588	180.545	58.747	78.5116	18.1964
67.4019	57.9951	79.387	24.8791	11.1097
39.9249	38.8673	70.2859	39.347	136.616
54.3395	64.7479	54.6734	29.4941	70.2859
38.9795	56.2613	69.8006	56.6036	282.533
71.3604	213.091	35.2342	50.5605	57.7173
46.4926	52.0671	78.5958	48.1534	84.1984
31.5786	107.001	78.997	68.5942	94.5057
29.8139	34.1821	30.3133	20.0761	54.1403
21.4676	22.8086	73.7816	36.808	46.2233
24.8089	115.429	58.357	20.6793	76.0933
18.8136	123.557	96.5257	34.4009	35.1472
59.785	166.329	54.0169	30.462	150.111
59.4315	121.927	30.4592	16.6927	127.027
12.0131	300.019	61.6422	32.4287	84.3751
136.998	167.171	69.9493	39.9333	67.2055
17.1387	127.97	21.7846	47.0116	263.935
92.3511	194.984	26.3604	10.6048	213.167
62.1051	163.181	56.0902	51.9661	74.7607
49.1129	229.239	35.3408	95.8636	74.7326
59.2912	35.0209	48.1478	17.4389	14.4988
112.012	343.454	30.7257	41.1341	183.715
17.6998	182.719	151.943	51.5902	95.7626
57.3751	105.543	39.9642	44.7363	90.8305
56.6765	231.184	17.7167	52.2915	124.485
8.27339	50.3081	78.68	17.0967	119.399
66.2236	273.83	67.9742	10.0801	193.234
90.8334	129.689	35.3015	14.4427	319.773
40.7497	232.858	53.3969	7.41772	82.8882
61.4935	127.703	28.7956	36.6285	13.3092
69.29	133.207	30.9558	78.1974	34.1737
63.4798	113.199	50.2239	40.4692	297.298
54.9848	127.501	95.4877	57.3218	97.3225
10.1839	292.209	20.1799	20.0901	58.9995
11.6372	438.42	113.709	41.8551	43.8694
27.7491	129.518	31.0371	50.9954	127.442
48.5995	216.104	27.6341	15.4414	140.392
53.7055	196.864	68.2632	29.0088	117.794
53.8177	178.362	20.8308	14.2799	68.1033
47.8364	39.3189	137.497	8.19484	90.55
11.1743	25.4205	20.4352	62.7588	233.804
74.093	232.339	99.0086	27.3479	12.6976
26.4754	312.341	71.2202	23.0471	182.682
30.4115	22.9377	10.7394	15.5003	27.5724
44.4446	172.639	169.656	75.1787	37.1194
108.326	169.567	99.7043	51.3236	89.4839
9.77433	57.8548	79.7685	35.4165	63.4181
237.676	107.153	48.1871	49.1354	395.95
17.798	434.789	106.496	66.9642	173.506
7.61691	106.53	143.178	58.6768	249.703
22.2644	109.56	8.91585	75.1198	66.044
17.7588	194.322	113.468	153.741	20.6316
37.9022	242.557	69.3686	57.7931	38.6961
310.677	103.643	163.953	43.0138	206.801
104.956	37.1615	76.7526	83.5671	16.2382
394.985	395.386	85.9771	234.766	86.9001
16.5299	192.723	22.486	25.3195	27.9371
34.5636	219.07	34.5103	55.1503	108.87
181.877	131.451	56.1968	33.2647	76.1522
101.559	448.205	103.702	14.4511	92.3203
34.3869	138.754	61.314	10.8965	106.171
227.29	122.319	35.1893	74.8196	111.263
89.2202	282.507	34.7684	44.1276	177.313
81.261	150.823	110.893	76.3206	406.128
14.698	331.382	67.2785	89.8318	115.39
171.948	17.0153	64.5768	70.2439	53.6101
32.9224	159.242	215.142	40.3991	51.7276
45.7828	58.9826	73.4028	78.478	85.2785
49.8788	110.219	26.9523	53.3745	73.2626
49.9742	113.423	65.9851	53.843	112.96
93.507	15.5424	209.419	19.7507	68.3445
16.1119	16.3476	39.2151	50.5998	69.0066
15.6434	350.571	222.254	12.4592	105.394
169.062	126.104	97.0643	53.3604	156.574
21.1253	52.1316	70.8667	36.2105	237.69
68.3979	68.3614	48.4733	42.9661	87.7754
190.684	194.103	90.3704	13.904	95.0332
79.2046	109.532	93.939	23.2126	116.599
88.0587	107.344	79.4206	27.3058	102.252
30.8688	130.91	133.432	14.3725	29.3202
135.312	68.0107	107.585	28.9386	96.2143
167.269	151.6	63.4097	56.4773	100.557
101.245	115.331	34.645	54.8109	114.307
122.878	190.324	84.3106	43.3869	19.8545
86.6279	125.807	24.2058	21.1646	94.0653
177.318	171.895	225.85	57.3667	100.911
166.183	134.313	16.9676	53.5484	256.234
399.847	265.834	37.3747	20.5923	10.63
159.405	114.966	31.8479	102.069	192.838
306.794	204.843	88.2074	16.6422	82.7563
91.0325	122.513	58.444	16.9311	61.5244
146.292	18.2834	130.854	38.7607	51.4779
17.1612	445.644	24.4975	19.1952	180.819
118.535	212.182	52.6254	14.6952	221.35
203.126	52.1036	32.9477	21.5041	65.1407
54.2245	271.541	54.7884	33.7248	113.008
78.4219	235.428	100.268	70.5637	21.9109
186.372	427.414	70.3168	68.064	48.2292
110.172	332.532	38.6288	19.731	76.2729
290.295	156.574	20.9065	33.231	421.556
54.3003	141.818	40.1886	11.8784	87.3265
70.5637	223.788	89.7589	11.567	15.9548
122.707	231.293	85.6376	38.1519	98.4643
254.217	193.756	127.908	20.9065	107.377
62.9889	264.577	19.9162	32.0752	145.871
137.48	29.0452	70.8358	62.9159	123.983
186.537	94.4665	154.72	45.9623	15.9296
249.189	33.3404	97.4936	21.7117	70.9901
130.2	136.092	74.7775	21.7173	173.724
235.953	293.822	62.4446	17.2846	108.598
414.144	199.515	125.004	62.3184	94.8284
108.643	170.748	117.718	45.7716	182.71
22.4018	50.7233	94.8817	77.7261	106.062
199.88	244.142	76.1186	20.6709	55.1756
419.171	451.704	72.1909	39.3947	95.9814
187.729	270.576	149.909	30.7285	94.8396
11.3202	419.491	12.1478	25.861	84.3611
161.142	324.674	71.6691	34.5973	144.135
255.892	232.586	87.1161	62.2005	66.0104
433.378	351.003	31.688	103.727	84.8773
100.352	318.928	75.406	24.3404	72.8642
65.1519	183.095	220.528	39.2797	71.641
16.9003	73.79	85.8704	61.92	185.092
87.0403	270.076	53.7616	46.891	57.0973
224.784	172.086	113.659	208.874	61.2214
112.046	36.9203	75.9194	171.64	24.1216
113.956	405.651	103.365	92.2221	47.6541
72.5275	327.025	29.4464	74.7719	21.0917
123.658	449.888	89.6186	213.035	37.0717
75.2236	301.938	11.6119	32.6166	58.9938
136.577	392.466	38.3847	302.266	16.6309
105.183	316.647	69.3938	123.736	97.199
58.4271	193.77	24.3404	38.5923	13.3149
59.1594	20.957	92.2529	26.9103	66.3667
29.5699	150.352	37.1026	47.3146	101.014
111.386	21.3666	74.3483	21.5686	101.287
43.6254	180.472	26.5848	203.073	30.5911
60.1834	192.695	89.6803	39.5181	84.0272
90.1095	99.2358	82.2738	68.4736	26.0995
7.07545	58.5506	55.2317	47.9458	46.3439
37.4168	110.071	93.2068	59.4511	42.0487
49.3486	267.377	237.939	48.8464	22.9293
9.28898	255.224	67.5478	73.285	68.3053
73.6666	242.049	115.146	301.052	56.1743
31.0568	337.31	100.173	10.024	72.146
17.3295	88.6928	165.841	238.481	85.5787
62.9636	449.462	210.128	80.1809	214.295
56.3427	302.603	321.936	176.373	65.2697
137.685	19.8376	49.1157	34.2887	50.2996
221.272	51.0908	289.145	219.07	83.8842
71.5372	377.669	23.5717	45.5696	65.396
48.3105	81.376	135.623	20.337	73.9948
67.127	180.718	120.364	69.3798	58.8985
48.3274	193.34	122.923	11.9037	20.6484
65.9402	158.723	102.889	38.9458	54.2189
78.8651	327.272	79.4066	10.832	51.8623
16.3813	132.24	64.6918	81.2217	65.8954
123.268	282.053	85.4665	82.9583	39.1787
69.4892	356.665	81.2666	8.85974	46.9723
14.4539	233.119	79.0363	83.3679
28.6833	195.818	63.4293	80.7532
38.7494	109.754	121.565	17.9944	132.088
42.0767	175.077	59.5016	19.3326	121.402
108.867	378.817	57.7258	36.6621	149.446
28.7198	322.006	260.313	15.1581	70.9873
91.5768	38.6961	94.127	43.9648	16.429
15.3573	238.646	23.2828	22.8367	183.816
89.4615	420.72	232.286	14.942	21.1422
20.5362	388.235	51.6491	9.56392	134.08
73.083	115.606	40.2111	242.599	22.9012
97.1766	379.092	83.786	19.6581	15.5031
70.6226	193.814	38.7635	103.823	82.5067
30.953	450.085	77.6111	138.193	12.5433
44.9243	325.586	111.372	151.454	64.5066
10.4981	324.761	74.3707	14.0246	51.6771
33.851	78.4275	365.471	11.6765	184.562
37.487	312.389	61.1036	42.9296	48.1366
16.9985	439.331	76.6937	28.0409	156.748
17.293	236.943	336.454	73.9836	149.092
11.4997	202.385	94.5506	53.1416	138.723
64.0101	418.456	233.711	180.525	74.5278
15.4554	282.252	82.9668	34.6646	64.9864
55.9583	403.954	278.869	10.7591	49.4412
80.4699	236.278	31.5028	102.504	47.3062
103.048	343.184	110.881	35.5904	54.5752
26.7307	38.1575	66.2629	75.03	40.1971
24.9352	30.3302	55.2766	179.641	91.0634
20.9991	38.5082	27.6902	45.1796	32.8635
9.35631	166.38	108.556	50.193	13.3373
94.3234	44.7925	91.17	217.947	90.5921
9.77994	434.2	87.1469	15.0122	69.6856
33.9969	128.559	12.995	31.3485	43.7516
52.5609	218.778	251.24	216.219	69.6659
47.0088	322.146	85.1663	40.6656	162.07
12.1814	285.613	116.736	124.034	57.9755
157.949	32.4932	297.354	109.678	77.9926
17.8906	442.807	65.626	46.5319	65.1771
37.2148	384.049	64.7255	67.2644	34.6562
46.3663	149.154	51.8847	49.6179	72.4911
90.8277	432.065	22.0904	169.886	77.5409
27.5864	31.6235	242.77	303.293	41.266
47.0481	42.3377	132.921	10.4925	162.323
92.584	54.6538	74.8224	95.642	63.2975
75.549	198.654	265.991	149.698	37.2794
128.015	105.369	49.4664	20.7466	45.6734
40.761	390.709	95.6307	9.95668	30.2348
61.2691	379.224	46.1475	57.3807	28.5739
31.1662	292.677	59.1117	91.5179	178.342
52.7488	312.296	54.8109	68.785	84.5575
50.2856	440.128	70.2242	86.339	21.5518
7.08947	435.364	24.231	207.343	44.2931
67.2841	292.52	68.684	140.218	36.2049
83.5587	393.767	40.9826	63.3087	126.396
73.5038	139.669	102.313	24.7893	256.761
28.3803	326.89	78.708	94.4637	51.9689
51.5817	199.156	61.401	82.877	23.51
61.0839	56.9262	71.251	74.6317	25.7123
44.4362	103.932	115.46	38.7915	27.8754
14.3697	314.697	329.266	102.128	191.553
51.8034	340.598	58.9518	77.252	67.8452
37.5459	24.5003	156.709	12.4732	67.3626
36.101	33.9773	79.6254	56.3006	30.3358
13.1325	368.916	24.2927	32.7793	131.145
96.5622	439.845	41.7204	113.732	156.925
109.574	265.279	51.7473	101.822	56.0705
43.4711	447.03	64.9808	79.1148	40.4215
66.6248	107.049	12.476	19.8516	40.183
58.4187	101.188	54.8726	201.504	80.7757
92.368	167.415	305.145	16.1877	50.7962
48.8127	184.865	215.986	54.3592	11.6063
111.027	276.616	42.8174	41.2239	86.2127
12.8379	153.225	117.171	110.435	14.2323
43.6394	336.474	36.0029	424.572	82.4225
42.3517	258.45	51.6715	419.081	58.6993
11.9598	93.2882	84.8212	63.059	69.0207
71.2005	156.732	91.3496	138.841	64.9723
50.7148	372.294	101.671	322.735	338.718
22.5786	66.2825	151.078	62.2847	23.1397
10.6384	294.734	98.5653	110.242	110.144
12.88	355.486	76.458	31.0484	93.8268
32.6194	342.584	139.225	280.762	104.962
58.6151	163.765	111.538	364.874	31.5618
36.7968	368.611	16.0979	277.738	37.616
23.8467	451.409	130.539	373.167	54.5191
155.051	434.144	164.598	32.078	328.36
39.9979	162.068	11.2949	15.1945	87.3714
19.9218		73.6469	324.309	186.13
15.1216		152.922	134.459	141.638
16.1203	25.2747	87.3377	48.8071	81.7828
48.0075	62.4222	60.6042	334.625	90.94
17.7391	20.0508	36.7379	44.4334	60.1553
10.5514	340.777	70.4346	300.558	142.014
15.1861	19.0381	55.4982	276.181	25.6955
9.00282	78.0656	133.76	193.54	108.093
192.513	55.3327	60.1525	200.362	22.9124
22.5281	39.5771	20.3005	56.6092	114.08
15.2899	37.2373	16.2943	187.006	59.5634
20.9121	56.0397	28.1755	334.459	115.182
108.309	48.4031	124.609	162.587	25.2943
21.8969	66.2376	33.8707	64.4589	45.5612
56.7943	68.0107	35.5848	116.161	37.414
26.3015	73.5992	108.028	186.181	27.4742
87.8792	66.5434	89.6943	57.6753	56.3847
29.6877	45.592	128.792	93.9474	12.4872
29.4661	74.7972	154.975	265.346	160.872
45.9904	70.5384	79.6843	213.299	33.534
62.6382	63.0506	454.644	22.876	91.459
18.8557	122.401	125.706	31.3626	19.4869
13.5028	76.228	55.8461	341.364	143.105
126.797	227.694	69.2507	449.305	32.2744
59.8635	61.4262	70.8527	274.862	128.486
55.7563	24.9071	20.9205	237.541	14.3473
83.1491	92.2529	81.3284	296.509	11.264
180.64	79.5609	155.203	10.6665	21.9417
66.8296	32.3473	21.2824	439.817	34.0587
89.815	85.5029	13.876	61.2972	63.8389
32.1678	30.7398	71.1164	9.63686	22.1746
88.631	273.917	29.929	23.308	8.85413
100.397	50.1958	83.8954	38.0929	33.1833
27.2217	33.5705	60.1609	29.4829	36.8922
49.9658	105.284	38.0845	31.5533	18.9848
28.7703	94.4693	95.5466	29.9037	24.2366
47.1491	21.8323	155.354	83.685	24.9773
16.356	63.3031	31.5533	27.0954	51.3769
82.2514	23.7008	13.3485	37.6048	43.2831
66.9306	29.8111	25.0614	24.2984	26.8906
69.8118	74.6457	88.4599	24.1048	23.4034
16.8161	176.005	254.13	35.8345	26.9075
105.512	83.6906	14.294	19.9667	18.1712
57.3779	26.7167	81.7436	9.06173	8.12189
24.3909	59.468	19.6805	17.3968	11.1995
189.704	46.0942	233.285	34.7488	123.234
160.25	38.7017	101.306	21.3891	39.1198
106.71	91.5123	14.9701	69.6435	84.6332
64.8293	163.425	76.9546	26.871	90.8698
301.489	47.4072	77.1089	88.8387	361.712
15.0262	81.7043	58.0456	273.263	160.109
144.674	85.012	42.4246	36.6706	27.2946
25.9115	403.522	209.52	9.94266	15.3797
48.7173	31.458	88.92	38.929	165.849
66.7763	383.421	60.1273	22.2812	159.708
33.837	23.6699	401.325	24.6855	43.7264
30.6163	52.8021	72.7912	51.938	206.81
122.81	53.3632	16.8442	54.4321	23.5745
17.2285	37.7366	108.671	56.7551	441.346
48.4817	38.1126	51.7248	92.4662	34.659
94.7695	158.824	69.5846	13.4832	85.0793
12.4311	84.1563	71.0238	39.6416	164.665
73.7143	29.9009	10.9526	15.2787	398.029
57.2741	71.8205	187.544	60.2367	442.476
117.082	90.0282	128.275	31.2504	366.969
132.531	90.4967	13.3345	41.7794	29.7915
32.1229	32.6279	17.9243	32.0471	288.121
21.765	180.028		14.9589	289.355
115.651	83.8561		274.568	116.338
92.7102	41.193	15.7107	24.9492	119.475
31.6263	40.1381	74.6906	73.4057	37.2204
127.117	64.5684	66.9671	188.086	338.878
34.4178	69.9325	177.958	31.9293	318.434
51.1637	132.447	70.5525	43.457	128.329
12.0524	50.2042	23.4315	42.2787	199.973
18.1515	412.101	62.972	33.8847	157.455
68.0668	74.4633	18.9399	60.2788	219.914
312.599	334.176	23.2351	48.4424	124.802
38.4408	19.3635	51.3769	418.871	80.5204
28.2906	64.9695	80.3436	21.131	284.317
65.079	192.041	46.9835	42.8791	91.7031
330.366	103.147	34.0053	252.469	354.496
84.7118	98.1332	42.5845	274.346	446.62
414.146	103.896	88.3842	102.751	34.4598
63.9091	42.837	60.4162	57.7342	304.794
138.403	49.0484	36.6902	53.4362	262.917
78.1357	252.242	30.7903	428.589	109.296
329.572	19.3298	10.4589	43.2326	147.002
87.6491	64.1868	56.5895	123.977	78.3994
304.516	25.1288	14.2351	50.8944	167.39
78.8567	169.6	64.818	205.022	67.5057
87.088	39.058	102.24	233.352	110.618
26.077	27.4601	64.8601	261.267	153.662
125.439	144.856	42.7809	281.214	110.418
247.607	161.666	85.7779	225.278	57.3919
307.423	20.8027	127.364	417.973	19.4533
113.85	45.4742	72.6313	173.542	45.5752
40.082	88.9453	46.832	397.1	17.8036
169.976	98.2034	35.5063	34.356	335.758
367.511	74.9964	8.76716	13.2868	26.683
147.274	76.6404	28.8909	130.489	48.7706
281.206	80.2005	37.5683	90.9736	36.8698
226.815	45.1039	17.7503	282.821	169.774
98.4615	101.533	34.1007	17.871	89.8991
133.306	62.4698	37.9611	209.52	36.0814
209.767	28.5038	52.4374	96.5566	57.1815
423.932	203.241	12.3694	24.1104	49.5253
21.8239	37.1699	31.7217	388.37	28.7703
301.478	136.484	59.5353	37.5515	50.9449
281.96	111.644	43.2971	187.788	33.2731
127.956	117.659	33.2871	273.692	92.7635
262.706	146.545	106.269	135.326	23.9561
185.768	381.221	10.8853	27.0365	42.5088
171.225	79.4094	44.1865	108.654	39.5742
223.485	117.651	63.3059	332.12	15.7837
433.423	179.473	87.4612	54.348	47.2501
197.313	59.7401	10.4645	20.9065	206.523
310.89	51.1132	78.9774	15.5144	19.7619
284.031	62.7027	90.1825	114.127	26.4165
80.5092	50.9814	39.5939	83.2417	63.376
65.6204	93.8408	86.7991	137.076	348.624
65.2417	69.0908	88.1401	225.46	135.466
70.8863	48.131	63.0422	17.2818	67.1298
69.9549	173.346	20.929	115.314	31.3205
219.56	167.064	74.9515	32.5914	293.777
272.593	160.581	79.0643	53.7223	59.0107
98.8038	103.326	69.2591	26.9355	431.706
88.8863	85.8087	119.935	28.9667	142.306
80.2707	54.2498	20.1659	55.2092	241.034
340.09	394.213	30.8043	32.3754	119.351
215.428	11.6568	42.8174	34.8414	155.306
127.905	104.872	32.496	103.438	51.3657
64.386	153.025	56.4773	36.4321	120.21
75.9615	79.8443	46.8517	138.246	141.018
77.1089	142.381	10.0717	295.009	257.199
65.6793	360.649	60.1665	13.3121	32.5886
27.2161	112.761	23.8467	87.4219	22.904
187.623	241.272	9.89777	127.389	78.3994
28.5936	72.2273	87.8343	77.6447	102.173
252.444	305.358	17.9607	62.2146	33.1413
60.6126	59.8271	20.5081	74.2305	13.9938
43.7011	72.1993	17.4445	328.694	388.841
141.994	57.5069	67.5197	87.7108	28.1391
79.1232	84.3527	97.8639	67.3093	50.6195
21.9614	89.7645	27.5247	420.232	48.5097
56.9655	62.7981	36.9483	43.5693	12.2123
161.981	85.4636	70.5469	8.89621	13.9545
292.927	118.453	23.6419	24.0487	114.119
38.0312	190.024	19.7422	55.3439	151.957
13.4804	67.6207	32.2856	35.6353	127.779
244.672	162.261	21.6528	59.1089	13.6936
46.8405	101.085	59.785	13.8816	138.978
117.713	210.709	15.7304	31.3205	29.9374
117.488	35.3099	67.3149	30.6023	258.038
69.2676	101.629	61.0082	75.1871	31.0091
128.707	87.3461	44.136	21.9361	82.9948
100.711	45.174	50.8018	28.5122	53.0799
68.8495	233.091	25.3953	108.298	88.791
29.8925	31.5421	94.4889	23.4399	261.831
164.326	40.1157	10.4533	43.415	179.316
120.616	363.269	20.9009	13.2812	11.6175
49.8339	88.9733	71.0042	16.4598	286.297
73.4393	92.9122	37.602	63.7772	114.416
35.1219	109.257	18.3619	142.199	37.3046
155.775	395.055	82.2401	98.4054	63.0309
149.521	242.176	23.9252	34.2915	91.7087
16.3448	114.666	57.9783	27.923	147.692
85.7919	30.3947	45.5191	20.5923	49.8872
8.02651	21.3638	62.4811	31.1297	29.553
76.9602	68.9786	27.721	30.8604	50.6643
82.1756	20.0761	12.389	131.319	133.85
119.489	248.011	53.1023	12.3217	26.655
16.067	15.1889	34.039	23.28	57.0665
83.5587	51.1497	95.5438	194.552	28.3242
68.5129	32.423	70.603	73.487	22.3598
61.8302	45.174	34.6085	44.4726	66.7118
33.5368	71.8458	10.9274	121.949	147.086
57.9362	250.421	82.964	45.0253	106.968
66.7061	139.478	107.445	16.2718	21.4003
141.641	379.779	68.2576	18.6818	49.2335
28.3859	330.083	17.6101	430.138	393.703
129.299	135.704	66.3611	156.117	36.3535
66.9025	141.178	46.79	23.019	74.1295
88.631	187.084	32.2491	26.0854	121.368
17.2341	29.842	40.9097	59.1369	101.231
12.2067	36.1487	35.3183	49.5674	260.911
38.8168	26.0069	48.5855	43.8133	60.5285
101.937	199.305	51.4415	92.2137	24.7276
22.9012	57.232	77.1566	57.9446	48.5855
25.6534	265.991	24.0851	43.328	48.2993
108.769	138.636	80.8262	53.8626	356.844
85.329	302.985	63.5584	87.0011	82.4169
37.487	345.218	51.6322	27.6032	19.111
41.3136	192.173	64.919	143.498	88.2018
106.85	25.8863	71.9159	25.5777	62.728
97.4403	238.582	45.1768	70.1821	28.0381
134.734	174.069	47.6484	52.8134	31.1269
23.0864	205.912	78.001	30.8716	199.019
54.8305	257.62	14.4286	61.7825	241.443
55.5964	194.642	14.5072	11.7101	227.59
30.3835	264.653	23.9168	12.7425	361.356
55.5375	109.782	18.6986	25.645	39.0272
55.4393	11.2893	31.8115	45.794	33.3545
89.0014	158.583	18.1515	134.526	217.754
6.48349	55.8854	60.8735	50.482	123.043
13.89	131.137	64.2093	221.979	205.511
67.1101	43.1653	21.8435	22.399	212.339
66.2713	91.7704	12.9642	119.649	237.238
33.1356	388.827	46.4084	95.858	47.6428
72.059	209.988	24.8959	51.2535	303.464
49.7975	34.5692	88.2186	19.7142	219.112
89.4951	123.484	39.9305	26.7167	124.129
67.4664	184.088	108.906	129.558	68.4427
27.2525	29.7242	66.4396	54.362	86.0079
22.1662	165.114	74.4858	22.0119	23.1874
78.478	365.572	62.2258	59.3894	27.7828
20.971	49.8283	74.7551	28.6861	31.8648
7.45419	133.289	58.4861	11.6652	130.36
76.2168	24.3068	86.9001	10.2148	54.7604
60.0655	48.8688	39.3751	88.3673	51.6463
172.03	101.141	90.9877	142.404	30.8492
133.564	67.9125	59.6503	44.655	60.2703
10.3074	75.9194	85.315	66.6613	40.0343
56.4577	143.812	94.329	96.3293	223.421
80.2847	37.2541	65.7719	53.8514	178.833
89.728	358.926	16.0306	44.6522	92.7158
39.9362	317.113	23.019	18.3423	116.274
45.3115	384.756	58.7273	37.63	32.5942
22.0259	24.5172	98.5737	52.9424	414.332
329.118	24.2002	105.576	34.4458	145.515
93.6024	25.9255	157.655	31.7497	13.0147
175.893	453.869	23.4174	52.9761	55.1587
73.3467	192.21	53.4137	53.0546	14.4118
71.2482	181.324	101.533	44.4951	51.4583
103.25	91.5235	11.7129	21.8912	200.657
132.329	127.51	45.5499	28.5206	298.757
112.452	344.691	32.3641	28.8152	112.096
116.478	184.831	200.441	48.9698	69.0263
138.37	144.41	33.1609	41.9757	45.5668
124.387	399.005	74.828	53.6578	24.318
108.595	286.449	101.881	44.3043	25.5552
45.9034	100.167	48.6753	50.5353	29.9093
107.36	375.868	73.7732	60.7866	337.195
64.0578	111.701	21.0243	47.0705	25.0671
33.6126	340.112	68.6447	17.4726	61.2803
35.2089	442.117	73.9219	76.1634	16.4037
78.68	211.486	37.5515	148.983	314.108
105.722	372.923	32.2182	58.991	28.6777
97.4347	81.1993	63.3957	46.4926	88.6002
131.291	123.071	65.424	50.9617	28.9639
107.759	54.895	55.069	27.9932	30.1815
21.2544	174.518	49.0091	53.9019	83.281
55.3355	176.081	44.4642	13.3654	106.328
23.9897	67.2336	58.6179	14.0611	135.163
167.51	444.219	65.6765	39.4199	74.9543
35.5315	107.041	84.3976	31.5113	373.313
187.289	123.214	57.0412	44.237	267.459
49.7441	19.6468	24.3909	20.2528	326.957
72.7436	180.3	22.1129	31.0203	429.608
68.5802	167.659	29.64	70.9537	309.37
148.747	172.888	37.6525	6.8454	424.588
75.5799	58.1522	54.3844	116.809	317.795
108.443	451.603	7.93954	35.3856	368.344
128.334	178.783	34.2214	105.969	130.433
357.627	203.162	23.5072	19.024	35.0265
181.782	26.77	60.3826	47.5671	383.014
90.8081	378.2	35.5343	42.6014	32.9168
112.427	394.934	25.7853	48.7622	230.235
104.847	98.3493	49.3261	41.0808	212.064
225.009	265.792	158.808	43.2017	52.4346
174.577	337.301	60.8707	106.356	21.0271
106.945	146.626	13.5674	51.896	91.8097
42.4078	314.083	19.7983	42.088	103.938
327.631	247.627	33.7052	21.7622	271.448
213.111	273.204	59.8355	55.9471	92.3371
284.841	170.004	63.6061	30.3526	374.659
271.956	86.3474	53.3548	39.4985	153.396
258.863	319.68	52.6057	47.1463	48.1029
275.104	29.9486	33.91	48.7847	40.1269
124.118	75.4621	26.8261	66.0469	276.56
93.2966	124.019	99.1965	67.9069	38.7635
67.545	59.7906	19.7366	43.7432	59.3193
129.79	108.446	32.0275	66.3555	237.072
7.34477	86.0809	76.632	41.0583	147.978
100.204	347.757	350.944	21.8828	452.127
50.8046	242.083	73.9443	14.6447	217.108
137.898	97.4291	45.9118		150.299
92.9403	209.632	66.7847		71.3829
24.9268	63.5051	67.9181	6.75843	431.184
83.9992	99.8642	86.0276	60.5677	62.4839
163.583	104.586	172.902	22.8423	390.897
87.088	112.98	14.019	29.3202	108.455
131.171	124.294	9.62283	42.0234	229.599
117.881	111.137	32.8775	26.5231	38.0032
51.5593	31.1381	60.2984	59.7794	227.545
94.2953	81.752	108.702	21.7594	136.159
32.2687	70.6871	15.3068	20.5839	213.105
7.42613	428.878	75.5406	27.8164	124.648
94.1635	170.868	75.9053	29.3174	51.102
381.157	44.8149	60.203	20.4997	94.1298
220.859	50.5521	145.902	61.5412	126.491
323.507	134.871	75.5827	32.4455	58.8143
236.806	236.8	178.78	61.53	264.345
81.4125	122.154	75.8072	78.6884	103.758
50.6812	104.314	54.0618	39.6416	335.913
33.9633	52.0306	210.025	69.7361	51.29
372.67	403.458	22.977	19.8825	84.8885
114.571	49.8508	57.8183	15.621	205.202
280.563	58.2588	40.6908	29.2136	18.909
100.291	119.736	59.1201	8.05737	367.014
105.86	162.121	60.1637	6.01497	179.874
188.826	108.87	229.96	40.169	79.2158
62.5793	142.715	34.3476	30.448	313.741
126.401	180.651	46.9471	21.7005	165.459
88.8134	213.565	41.3249	176.376	51.1048
347.367	47.6484	51.9998	57.1843	57.2152
242.93	35.1135	54.2582	33.0178	105.865
108.199	19.9807	18.9371	62.8486	249.764
361.299	136.366	89.9075	36.0421	55.0044
31.3205	140.468	84.0974	96.1077	44.6606
32.0106	47.0032	28.8629	35.9103	220.495
39.8492	13.6683	13.8591	30.4003	124.575
72.0394	82.3916	394.57	26.8121	159.487
102.692	11.8364	17.3997	13.702	15.2787
28.1783	11.6877	9.67333	86.5157	56.9879
37.3102	69.5257	63.4153	28.1054	334.471
209.865	138.746	36.9511	70.9929	321.562
31.0063	301.559	29.25	37.3158	286.196
109.052	179.812	409.139	43.5693	65.7803
23.4623	188.218	392.626	39.7819	41.2575
284.513	85.9153	446.786	60.1806	380.124
53.77	73.0718	378.895	36.3844	134.492
32.7962	134.846	94.4468	74.6316	56.9234
162.749	70.7713	445.571	57.3358	174.381
143.018	126.093	181.633	11.3622	14.9757
74.0397	375.798	385.415	58.6151	20.4576
60.6182	79.185	56.7775	19.501	37.2737
338.348	109.366	212.061	67.0765	92.612
75.8717	216.275	69.4892	39.1731	191.452
78.6042	267.874	76.6432	38.8981	13.9657
86.1566	79.7012	232.626	47.2781	17.5904
30.6219	97.1653	212.356	52.0306	73.602
126.247	103.806	94.1551	21.4985	115.769
170.669	131.673	63.1432	132.674	14.0106
69.5818	170.582	152.635	34.4178	50.1341
77.6532	87.1834	38.9907	29.9626	115.637
92.9122	32.2884	24.2759	51.3629	82.9443
61.2972	90.4743	42.8426	9.58917	60.175
113.502	46.7086	69.0964	9.67894	64.8882
102.572	68.7008	168.551	52.3504	31.3542
168.994	93.3471	59.3501	16.3167	40.4271
253.47	106.449	45.6201	28.7142	102.044
90.564	87.0572	130.747	58.0989	232.915
37.3775	93.0469	33.851	47.2108	116.473
79.4964	44.439	51.6631	28.9723	69.0571
94.3458	44.0574	28.846	57.6388	205.53
128.618	46.2289	173.724	15.3629	33.2563
88.4122	22.8114	132.503	93.5407	68.9056
53.8963	37.4561	53.1949	38.1182	123.203
72.8165	33.6715	30.4873	25.1204	24.0431
295.701	24.0374	139.45	29.2697	30.8772
97.4178	92.5475	46.0521	34.7151	24.6995
88.7124	95.9562	434.144	68.2632	19.299
51.1216	54.9736	34.9592	57.6248	260.955
91.7395	95.9702	30.4985	86.4624	158.46
172.762	50.179	18.2918	24.9829	62.756
127.51	84.4284	223.387	55.0072	116.753
91.344	33.5396	19.6777	20.5783	9.22165
69.304	69.8146	75.6641	85.5057	63.4125
84.3639	25.5777	85.1494	91.1335	312.024
299.834	105.035	168.012	52.429	37.4056
123.736	83.2698	62.1079	82.0718	122.286
66.5154	297.867	20.6147	51.7024	22.6291
136.125	290.191	92.0678	17.9271	80.4979
9.23567	117.929	93.3555	141.001	116.851
40.458	93.3948	202.677	15.1272	188.462
13.169	79.6058	93.3415	17.5652	48.4396
317.147	22.1606	70.1176	39.549	81.1684
86.4175	29.9458	18.3591	88.833	120.479
142.788	73.5431	72.2582	60.8735	16.572
144.8	64.818	79.4683	16.0222	95.858
69.4836	14.221	74.8477	22.5814	140.628
33.7725	94.0428	35.4642	25.0222	106.373
25.659	103.004	49.963	30.2516	30.9586
32.6952	108.194	25.2466	24.4527	32.6559
38.654	88.3168	130.329	100.804	55.7451
15.4667	56.8785	14.0611	51.4583	29.6204
9.22445	90.4574	27	38.713	292.815
64.2878	38.1799	107.077	32.9421	229.467
201.434	93.4845	27.6509	36.6004	20.2725
78.4275	81.9063	19.4785	109.344	21.9361
90.7043	80.3801	67.1382	40.963	58.4019
59.0948	101.374	58.8872	38.0368	22.6712
130.02	80.7448	151.471	285.585	55.7844
23.6952	34.8217	8.20606	154.552	429.159
51.5733	110.469	398.211	89.3212	138.114
174.936	86.5718	61.0194	345.931	13.0652
21.1955	109.641	72.5444	218.702	19.3887
18.6256	107.327	47.4324	107.944	27.7884
50.7794	123.234	56.9486	55.6497	26.4221
36.996	35.1977	146.823	54.6453	192.88
50.1229	52.4767	72.1516	160.802	12.8491
60.5874	80.756	53.9019	209.464	46.1419
37.5403	139.152	89.1837	23.019	23.5156
52.8021	114.913	48.6612	361.238	26.5343
64.7844	64.7816	264.406	387.253	36.5499
33.2647	28.8264	54.9315	292.649	241.283
77.5802	213.663	88.0643	223.306	56.9991
30.0468	17.6662	66.1703	33.6827	26.2454
38.4268	86.4848	20.9963	377.972	349.676
79.9845	46.7479	61.8274	14.5998	184.663
51.0599	48.3807	24.6378	54.6201	77.2688
62.93	99.5276	52.3084	104.204	155.845
39.939	63.0281	86.4035	25.4486	125.223
58.2111	43.4851	59.9337	436.529	122.305
76.7245	149.69	72.6257	57.044	11.3538
52.2018	102.308	50.0107	374.606	37.487
192.661	12.5181	76.6067	250.466	145.81
30.1955	114.273	24.635	354.763	72.4574
33.4358	61.6843	97.084	383.309	69.6884
52.5917	88.3449	8.23692	380.548	85.3739
139.946	197.692	152.927	380.562	31.0231
23.7176	114.531	66.103	76.0316	400.697
50.0471	63.5556	28.5122	147.574	24.5873
62.2622	27.1095	11.5053	59.0528	32.0948
56.741	95.1594	76.9883	79.6479	45.0702
37.1559	297.371	32.3726	38.3398	42.6014
39.8913	103.307	60.7978	264.648	98.4026
54.4069	136.79	54.4658	16.3308	196.219
65.0509	96.3321	45.6537	152.501	17.7559
156.417	443.206	70.011	100.916	68.2295
81.2217	268.527	42.0767	388.717	268.163
113.824	94.9238	15.7248	83.5503	148.45
54.8782	54.8501	31.3878	93.1339	28.2906
52.2971	84.7286	64.17	27.679	330.181
40.1886	72.8614	54.1572	31.4047	304.205
73.5291	114.857	11.9233	30.6556	186.24
108.039	43.1372	29.4296	7.74596	88.5946
60.5228	108.298	52.0531	269.08	128.797
58.357	283.596	10.9891	41.0948	39.981
27.1487	65.4016	42.015	33.534	29.2416
68.2604	67.5674	15.4526	36.7154	83.9543
67.2953	13.2812	40.183	13.5365	71.136
8.55394	72.5584	55.1896	63.8361	383.011
48.9726	284.872	44.8458	57.4677	357.582
142.236	165.521	15.029	153.079	85.8143
24.924	109.42	44.9608	34.5131	163.417
85.6965	77.9646	67.5618	21.7622	417.996
8.70824	133.783	30.8323	51.6968	271.302
64.5627	158.521	61.9705	35.4109	55.501
22.4804	24.4555	45.8024	60.7501	27.1571
14.409	41.987	54.9006	64.9247	146.918
18.5527	51.2872	66.9923	45.7912	36.0197
56.9795	314.821	51.6547	27.8922	14.221
64.9527	28.7254	88.2551	39.0103	90.2919
22.7862	98.2763	85.4665	63.8866	158.544
72.3255	119.766	63.6987	32.3249	254.974
51.9521	60.8146	25.861	17.7868	74.1014
45.1993	126.185	115.44	155.514	286.73
14.2799	23.597	70.805	14.5773	393.619
26.9187	36.4658	68.2099	54.5275	49.7105
86.7682	413.521	71.0911	16.1596	133.179
106.763	70.8975	75.6585	59.395	438.361
232.755	86.5802	55.1026	56.0789	21.5069
39.6949	33.5256	65.7859	41.5297	236.775
6.6967	117.41	31.862	57.925	278.891
47.4605	157.666	40.2448	21.5574	17.2846
81.3087	78.8202	52.1709	110.682	267.686
55.4589	163.81	30.0749	105.363	194.687
44.7616	339.209	49.5365	193.467	244.726
60.8988	99.9905	62.5793	40.5001	34.14
59.7597	70.1513	49.4299	76.6544	45.1993
87.1834	250.999	28.8517	18.8445	70.227
87.0656	29.8111	22.0091	23.6615	285.198
41.3165	48.9923	36.0085	26.4193	49.3458
59.1986	91.7592	26.3183	28.2429	206.243
115.036	125.032	62.2314	62.6859	137.197
88.0166	233.333	28.1699	6.42738	33.2871
15.7781	350.156	37.8685	82.3496	246.561
64.299	35.15	51.391	153.741	210.294
85.7807	138.664	43.3673	138.628	246.142
77.5157	114.422	27.2161	126.034	429.899
33.2394	146.573	40.9461	30.6949	26.2033
64.1111	154.507	36.7912	58.4468	25.5664
51.6042	46.5515	68.6055	259.654	129.939
112.416	60.6519	89.4334	257.488	31.8339
31.0764	65.3623	25.2129	131.895	15.0543
61.7404	126.528	32.5409	31.6375	40.9237
10.919	283.885	86.0472	35.7588	65.1154
53.0238	96.5201	60.8511	7.50469	29.0452
120.392	446.135	60.8062	62.352	14.7597
86.6223	134.529	41.4988	56.1996	17.6073
46.7226	91.5207	53.655	119.884	37.4701
61.5693	130.596	23.28	76.9883	437.384
67.0484	19.933	28.8461	69.5818	25.6534
33.6547	95.5326	10.4112	213.315	17.9888
32.8102	138.942	103.966	32.4679	30.3049
82.602	62.4586	98.2988	67.3037	299.225
46.4982	13.9208	58.9181	35.3548	31.3289
76.8452	216.982	46.9583	370.036	94.8256
50.785	42.5032	24.6631	11.553	55.6413
307.605	46.184	28.5403	125.108	96.9802
181.599	63.2891	35.3436	179.641	272.242
59.0836	85.4777	48.1338	132.686	12.9137
60.5705	111.319	37.3579	271.846	13.5982
8.7868	91.2738	91.776	148.284	135.463
43.9059	223.37	43.7404	451.086	106.858
294.091	152.212	15.0374	194.308	14.5577
62.5933	198.567	10.8741	175.043	122.698
59.2155	39.5883	310.293	370.591	94.9013
96.8736	181.383	15.0711	314.198	46.2625
43.8582	28.2288	62.0069	48.0861	32.0247
77.6981	99.7857	54.2806	354.12	11.438
6.07108	64.1055	57.5097	36.4742	98.4447
49.6516	125.352	67.5843	67.7919	34.5917
218.147	95.1005	51.8903	121.29	80.6242
39.6752	264.081	41.9785	33.6462	141.161
64.1279	75.3863	56.8112	63.2217	96.4079
208.125	114.646	60.3657	207.127	109.392
91.7928	138.591	51.1244	20.8448	41.6138
43.9312	339.938	68.0023	112.596	71.2146
122.303	109.88	102.075	23.1032	44.481
144.441	68.5942	90.8586	51.7557	59.9477
56.1491	319.73	13.7778	30.1197	21.0328
31.4467	121.135	64.6048	65.0565	38.3482
15.2282	360.242	9.6593	60.2227	54.3003
67.1887	373.489	33.8875	40.1129	14.3557
71.6522	217.165	125.784	63.0646	86.238
96.4976	118.293	68.2435	20.1294	39.2544
210.597	66.4593	21.8492	14.4427	114.158
16.4991	230.488	68.8131	18.1796	97.589
60.9689	371.124	19.1839	71.324	409.537
124.802	438.675	19.5823	26.568	86.8327
168.851	438.114	50.078	38.9121	28.4645
120.813	53.2763	81.0843	17.7251	28.2288
103.337	144.519	88.6282	97.8359	144.682
204.627	99.2358	86.0444	409.804	76.8452
59.6195	38.1659	62.829	269.56	76.7779
48.4705	38.3034	64.6722	135.626	121.481
427.097	403.261	30.2712	126.71	430.253
142.084	138.81	17.6914	58.6376	201.978
213.969	88.3982	199.092	205.696	34.3055
266.55	26.4866	54.2049	156.392	148.41
85.0597	41.0696	424.948	120.044	38.2052
42.4246	172.577	18.6593	279.758	375.843
65.5503	105.189	241.62	92.5559	27.1824
291.981	344.854	11.3875	101.455	79.5637
80.6803	16.1568	61.3673	407.781	19.4168
65.0116	138.818	33.7949	228.757	64.0942
41.9814	139.983	128.461	394.71	35.7111
125.722	39.8323	76.9209	25.4823	62.3296
19.5543	46.4028	69.2676	203	57.0244
58.0316	404.42	38.0284	113.906	344.727
98.0238	42.4274	51.6238	31.2167	41.5942
240.358	144.752	287.863	308.427	62.7785
75.5518	90.3508	62.2735	34.3196	34.9255
320.555	52.0446	12.65	33.6126	133.693
229.301	37.7254	15.2815	34.4374	20.7887
285.408	113.712	39.4564	29.539	72.8894
78.9325	51.7753	57.2068	30.8351	16.6001
69.8988	191.991	267.391	19.1475	27.6032
112.694	191.256	283.694	21.6303	134.941
337.472	164.346	172.406	72.3957	124.407
36.2497	200.635	75.9306	32.3557	45.7912
91.2542	228.173	270.727	7.89745	243.853
70.8274	129.005	148.837	21.4872	68.9589
59.482	161.961	21.6977	32.9673	367.853
336.353	75.5687	33.7332	28.5627	86.4708
42.9689	91.8321	13.3738	8.87657	78.5032
364.172	52.5272	54.6341	38.7719	99.0506
349.258	194.263	63.6846	30.2011	103.983
15.4639	253.403	17.5988	40.3037	105.439
74.0313	366.593	33.8258	38.9065	103.43
24.6238	185.925	43.7236	76.1298	14.2266
38.2613	128.606	45.881	28.2036	80.0126
24.1777	143.63	93.42	47.8112	70.6927
18.5275	94.0092	42.5481	40.2616	161.753
284.805	125.201	43.9368	26.7644	209.528
93.1479	138.311	83.511	44.7616	92.3399
108.011	38.9402	23.7681	34.9704	161.495
81.8165	123.91	157.304	45.5836	166.11
28.9274	265.352	85.862	16.8919	100.033
22.1073	118.849	70.5553	410.741	18.1824
83.3932	134.408	48.3386	43.5777	70.9256
157.481	80.9159	82.7507	15.1553	61.5496
[truncated: 2,626 more rows]
