# Supplementary material for: Senolytic therapy alleviates physiological human brain aging and COVID-19 neuropathology
Source: Nat Aging. 2023 Nov 13;3(12):1561–75. doi: 10.1038/s43587-023-00519-6 (PMC10724067; doi:10.1038/s43587-023-00519-6)
Supplement: Supplementary file 10 — Statistical source data for Extended Data Fig. 1. [file 43587_2023_519_MOESM10_ESM.xlsx]

## Sheet: Extended Data Fig 1a
Months
3	1.77	2.9	1.48	2.28	2.77	2.63	3.14
6	5.24	5.06	4.88	5.5	4.94	5.4	6.98	7.21
8	17.44	13.92	4.37	9.59	17.17	8.2	7.5	9.51	10.25	6.8	17.44	10.06	5.02	6.94
9	19.91	24.44	17.02	24.44	14.24	26.1	24.07	16.87

## Sheet: Extended Data Fig 1c
	Astrocytes (GFAP)			Neural Progenitors (Sox2)			Neurons (NeuN)			Other
Vehicle	11.811	10.283	10.561	0.278	0.417	0.139	2.084	1.528	2.779	0.649	0.6885	0.698
Navitoclax	2.939	3.326	3.036	0	0.194	0.388	1.485	1.582	1.679	0.602	0.5635	0.6745
ABT-737	2.273	2.959	2.421	0.294	0	0.098	1.392	1.686	1.49	0.645	0.588	0.6015
D+Q	1.261	1.435	1.348	0	0.087	0.304	1.391	1.174	1.087	0.6675	0.9065	0.8185
