# Supplementary material for: Senolytic therapy alleviates physiological human brain aging and COVID-19 neuropathology
Source: Nat Aging. 2023 Nov 13;3(12):1561–75. doi: 10.1038/s43587-023-00519-6 (PMC10724067; doi:10.1038/s43587-023-00519-6)
Supplement: Supplementary file 11 — Statistical source data for Extended Data Fig. 2. [file 43587_2023_519_MOESM11_ESM.xlsx]

## Sheet: Extended Data Fig 2a
	M9_UNT_1	M9_UNT_2	M9_UNT_3	M9_Nav_1	M9_Nav_2	M9_Nav_3	M9_737_1	M9_737_2	M9_737_3	M9_D+Q_1	M9_D+Q_2	M9_D+Q_3
ADAMTSL5	1.28923	0.87005	2.03895	-0.363974	-1.26424	-0.0803458	-0.787442	0.0914272	-1.29658	0.17708	-0.0939993	-0.580166
ALOX5	0.290391	0.516598	2.98466	-0.105045	-0.484879	-0.526121	-0.411279	-0.424537	-0.557146	-0.381877	-0.394062	-0.506703
ANXA4	1.07996	1.11455	2.13656	-0.468494	-1.04474	-0.703591	-0.699312	0.351143	-0.938339	-0.708099	0.271215	-0.39085
ARHGAP44	1.12166	1.13855	1.8026	0.140544	-0.720265	-0.9399	-0.997157	0.38427	-1.46524	-0.501779	0.359593	-0.322882
ART3	1.05591	1.07864	2.19031	-0.492183	-1.15307	-0.420997	-0.604405	0.456249	-0.799005	-0.925778	-0.0668036	-0.31887
B4GALT6	0.930493	1.16921	1.95986	-0.491721	-1.21598	-1.15012	-0.567254	0.474452	-0.851614	-0.703714	0.312484	0.1339
BATF3	0.672924	0.932707	2.61535	-0.382382	-0.437936	-0.398409	-0.163066	-0.951641	-0.735178	-0.819775	0.0986687	-0.431261
BCAM	1.02024	1.04509	2.26309	-0.57181	-0.498754	-0.0843871	-0.939943	0.0294835	-1.33516	-0.0076246	-0.270357	-0.64987
BMP6	0.914311	1.39318	2.14718	-0.386301	-1.00859	-0.403651	-0.645971	-0.154716	-0.925287	-0.99153	0.00947439	0.0518957
BTC	0.706672	0.821448	2.38605	-0.405931	-1.07509	-0.920254	-0.797537	0.152921	-0.955446	-0.420722	0.462291	0.0455904
CALY	1.00871	1.17918	2.0269	-0.444918	-0.99135	-0.231038	-0.827261	-0.243472	-1.24478	-0.724333	0.640278	-0.147926
CCDC189	1.16768	1.11839	1.84285	-0.286511	-0.8476	0.332332	-0.999069	-0.0360018	-1.23709	-0.924748	0.52019	-0.650431
CCDC28A	1.09043	0.822397	2.28913	-0.433711	-1.02417	-0.664115	-0.968894	0.11448	-0.943191	-0.519808	0.314369	-0.0769117
CCDC40	0.678793	1.04294	2.33115	-0.552604	-0.905262	-0.0039311	-0.822815	0.119495	-1.04503	-0.930003	0.390245	-0.302978
CCDC88B	0.638357	0.995781	2.36421	-0.561611	-1.01501	-0.369895	-1.04293	-0.190218	-1.06845	-0.306845	0.363303	0.19331
CCDC96	0.58794	1.24211	2.27089	-0.41862	-0.988122	-0.177732	-0.988757	0.353866	-0.834462	-0.92561	0.17161	-0.293116
CCL28	0.770187	1.10293	2.4296	-0.190837	-0.774272	-0.844611	-0.719647	0.00283682	-0.862927	-0.768446	-0.265511	0.120698
CDC16	0.606945	1.22514	2.36497	-0.235238	-0.50672	-0.434823	-0.850819	0.32015	-1.16813	-0.793996	-0.0689079	-0.458577
CDH3	1.08061	1.20142	2.34235	-0.402728	-1.12526	-0.484921	-0.32147	-0.265425	-0.592427	-0.616184	-0.434391	-0.381572
CDK18	1.10919	1.15401	2.28208	-0.354436	-0.722081	-0.602015	-0.965616	-0.378795	-0.995502	-0.372947	-0.11411	-0.0397811
CGNL1	0.872719	1.03273	2.27979	-0.238586	-0.938367	-0.512035	-0.757521	0.562895	-1.03282	-0.778925	-0.0320555	-0.457825
CLDN5	0.993441	1.00621	2.16094	-0.243496	-0.555713	0.541972	-0.978298	-0.140224	-1.21624	-0.755453	-0.0116847	-0.801452
COCH	0.926052	1.49645	1.90541	-0.112136	-1.18094	-0.270174	-0.560985	0.544579	-0.65011	-0.798224	-0.278261	-1.02166
COL28A1	1.11247	1.24488	2.27074	-0.425606	-0.750112	-0.284991	-0.570584	-0.524142	-0.775975	-0.850468	-0.54413	0.0979127
CPAMD8	0.958024	1.16003	2.20087	0.169323	-0.697954	-0.514981	-0.431048	0.340548	-0.926575	-1.14579	-0.45682	-0.655621
CPXM2	1.17384	1.41987	1.96126	-0.753854	-0.954812	-0.0309863	-1.14544	0.118772	-0.274686	-0.495115	-0.271875	-0.746971
CXCL13	1.47095	0.900734	2.04929	-0.0211587	-0.387446	-0.660785	-1.05833	-0.979088	-0.818534	0.108308	0.0823479	-0.686287
CYS1	1.27625	1.28754	2.09997	-0.295139	-0.486556	-0.871949	-0.535622	-0.631787	-1.14389	-0.433826	-0.160804	-0.104182
DHCR24	1.00552	1.03896	2.10074	0.380957	-0.546076	-0.373387	-0.313706	0.412365	-1.06316	-1.18422	-0.571528	-0.886471
DMTN	1.13295	1.0428	2.08566	-0.663746	-0.911071	-0.503035	-0.84983	0.297991	-1.17899	-0.563656	0.39494	-0.284002
DQX1	1.15265	1.8399	1.31974	0.238017	-1.03408	-0.466411	-0.600164	-0.60705	-1.4353	-0.340605	-0.416707	0.350012
FER1L4	0.547825	0.612352	2.6203	0.0266244	-0.762281	-0.488637	-1.06781	0.0504708	-1.10892	-0.417463	0.207736	-0.220201
FOLR1	0.990511	1.05972	2.24648	-0.361197	-0.839473	-0.100837	-0.940539	0.216207	-0.980855	-0.879462	0.150176	-0.560735
FZD5	0.922525	0.936431	2.32344	-0.162609	-0.882262	-0.752281	-0.509129	0.322842	-1.24404	-0.716393	0.0390992	-0.277625
GALNT11	1.07536	1.10544	2.18452	-0.226829	-1.25046	-0.636628	-0.680376	0.180293	-0.842252	-0.607537	0.173052	-0.474585
GALNT18	0.967142	0.903212	2.35681	0.0466689	-0.74892	-0.640856	-0.842485	0.0952079	-1.17358	-0.775361	-0.0411852	-0.14666
GLS2	0.947935	0.402881	2.73659	-0.789136	-0.752384	-0.425558	-0.584174	-0.222509	-0.670475	-0.191648	-0.0006985	-0.450821
GRIN3B	0.986489	0.873079	2.26026	-0.307001	-0.83681	-0.218644	-1.00551	0.196908	-1.2881	-0.728497	0.222936	-0.155109
GSDMB	0.893351	1.00699	2.32915	-0.407211	-0.566372	-0.108729	-1.18667	-0.471913	-1.10253	-0.512596	0.334693	-0.208158
GSTM3	1.19069	1.08015	2.20998	-0.884378	-0.877957	-0.176733	-1.07672	-0.480026	-0.468884	0.143318	-0.106387	-0.553055
HPGD	1.06185	1.16103	1.92883	-0.59285	-1.70742	-0.245055	-0.53029	-0.0679686	-0.437545	-0.840071	0.493893	-0.224408
HSBP1L1	0.772518	1.3353	2.11059	-0.638583	-1.07962	-0.0708653	-0.966633	0.217497	-0.967466	-0.734352	0.265789	-0.244176
ITPR1	0.82198	0.901942	1.30116	0.194453	-1.79339	-2.08631	0.184784	0.27873	0.0112778	0.189019	0.176229	-0.179878
KANK3	1.11352	1.03555	2.15584	-0.614904	-0.707337	-0.144192	-1.32827	-0.113056	-0.915518	-0.705486	0.149314	0.0745404
KCNH3	1.00519	0.86379	2.4404	-0.885611	-0.773997	-0.598962	-0.61586	-0.544349	-0.706479	-0.382342	0.419462	-0.221236
KCNK15	0.705081	0.858831	2.55421	-0.199375	-0.519327	-0.612673	-0.863771	-0.216325	-1.12666	-0.657299	0.21065	-0.133341
LLGL2	0.93599	1.09736	2.18885	-0.684362	-0.974178	-0.157595	-0.636315	0.475662	-1.00095	-0.818194	0.169701	-0.595964
LRRC56	0.955789	1.20532	1.79854	-0.860838	-0.793326	-0.0775127	-1.3777	-0.145723	-1.33904	0.530516	0.160016	-0.0560488
LYNX1	1.04849	1.26724	2.05835	-0.713411	-0.830788	0.2261	-0.853461	0.140669	-1.06119	-0.932596	-0.211033	-0.138366
NEFM	1.17109	1.31437	1.91214	-1.08887	-0.212147	-0.119854	-1.11218	0.00650802	-1.1266	-0.300324	0.168209	-0.612352
OLMALINC	1.5033	1.08333	1.97318	-0.563767	-0.392383	-0.139339	-1.25268	-1.05608	-0.492368	-0.486256	-0.0511433	-0.125798
P2RY2	1.5601	1.43596	1.41415	-0.938235	-1.07282	-0.309359	-1.0009	0.300134	-0.646793	-0.571609	0.427447	-0.598072
PER2	0.903674	1.17099	2.20419	-0.0160139	-1.22209	-1.28618	-0.308802	-0.319464	-0.329922	-0.615261	0.137993	-0.319126
PIK3CB	1.19182	1.26183	1.91637	-0.530158	-1.25399	-0.651282	-0.490155	0.700753	-0.509147	-0.862354	-0.344088	-0.429598
PNCK	0.838625	0.990036	2.32252	-0.0005392	-0.626282	-0.453171	-1.24643	-0.513501	-1.09828	-0.505173	0.104386	0.18781
PNPLA6	1.04427	1.12979	2.11502	-0.708295	-0.635174	0.0811449	-1.1149	0.306111	-1.07574	-0.747799	0.0448089	-0.439236
POFUT2	1.08897	1.02597	2.27726	-0.368349	-0.716275	-0.3192	-0.808803	0.144402	-1.01264	-0.821111	0.161211	-0.651431
PRLR	1.01337	1.11287	2.22323	-0.504916	-1.20894	-0.871494	-0.525321	0.289456	-0.557972	-0.559622	0.146323	-0.556973
PRNP	0.912443	1.04578	2.05441	-0.471329	-1.42366	-0.764928	-0.633984	0.491523	-0.646429	-0.839637	0.465562	-0.189747
PRRG4	1.15774	1.27802	2.09221	-0.586522	-0.990696	-0.834404	-0.495027	0.313177	-0.83511	-0.712956	-0.2366	-0.149821
RASGEF1B	1.19492	1.36783	1.9345	-0.164909	-0.840727	-0.7934	-0.571664	0.361988	-1.06117	-0.855663	-0.0451272	-0.526586
RASGRF2	1.05512	1.10015	2.00295	0.0325665	-1.24525	-1.32023	-0.530748	0.384971	-0.788293	-0.541136	0.00993395	-0.160027
SCNN1A	0.813277	1.01315	2.50015	-0.594829	-0.596238	-0.589438	-0.622433	0.0604084	-0.968785	-0.486593	0.121994	-0.650655
SH3GL3	1.10196	1.37381	2.09046	-0.332744	-0.929309	-0.689259	-0.701748	0.0602523	-1.03202	-0.64271	0.0239624	-0.322648
SLC15A4	0.989092	0.853927	2.23371	-0.0034276	-1.0155	-0.668721	-0.864371	0.299612	-1.21783	-0.60877	0.259998	-0.257719
SLC35F5	1.22467	1.21662	1.60081	-0.301813	-1.48582	-1.25105	-0.406772	0.617354	-0.833033	-0.573657	0.148062	0.0446295
SLC38A3	0.775224	1.41726	2.01729	-0.419669	-0.734869	0.317878	-0.941864	0.161148	-0.953156	-1.24146	-0.374726	-0.0230465
SLC6A8	1.32575	0.879677	1.97776	-0.0506401	-0.827262	-0.29887	-1.40159	0.0184295	-1.26106	-0.396126	0.20165	-0.16772
SRP14-AS1	0.777006	1.1294	2.14971	-1.10672	-1.14821	-0.0208104	-0.959567	0.053017	-0.923743	0.23454	-0.32347	0.138846
STARD10	1.26374	0.910382	1.96808	-0.568003	-0.238009	-0.0600451	-1.37255	0.3267	-1.44971	-0.351488	-0.143681	-0.285427
SYNGR1	0.922349	0.951181	2.12979	-0.465508	-0.309396	0.26376	-1.26759	0.0888162	-1.27845	-0.975504	0.219316	-0.27877
TMEM245	1.11345	1.07251	1.4782	-0.563186	-1.64666	-1.47504	-0.498737	0.447803	-0.727228	0.167157	0.402008	0.229728
TMEM38A	1.27963	1.14392	1.75972	-0.657337	-0.817012	-0.673615	-1.1933	-0.235055	-1.29307	0.372721	0.336653	-0.0232613
TNFAIP8	0.855545	1.29722	2.20796	-0.3673	-1.0816	-0.954582	-0.446652	0.237789	-0.674053	-0.671086	0.153437	-0.556673
TRPM3	0.920535	1.0535	2.04394	-0.6655	-1.24336	-0.425521	-0.957742	0.34959	-0.971951	-0.621013	0.568115	-0.0505995
TRPV4	0.917407	0.908506	2.30847	-0.522846	-0.936508	-0.461859	-0.863904	0.0804606	-1.08922	-0.689806	0.461189	-0.11189
UNC5A	1.02882	1.36567	2.06259	-0.431341	-0.473732	-0.278872	-1.39607	-0.627464	-0.973691	-0.125768	0.014556	-0.164697
WDR91	1.01987	1.08176	2.0656	-0.490974	-1.00218	-0.457338	-1.00535	-0.0521747	-1.17689	-0.567478	0.589751	-0.0045981
WDR97	0.780717	1.06587	2.22191	-0.324178	-1.24966	-0.809022	-0.873917	0.0748406	-1.00943	-0.20312	0.401272	-0.0752837
WNT3A	1.29961	1.6795	1.45012	-0.340682	-1.26501	0.452808	-0.944675	-0.0031776	-0.816395	-0.814936	-0.352793	-0.344374
ZNF385A	0.84165	1.14677	2.04899	-0.831237	-1.09442	0.495703	-1.18645	-0.309208	-1.06372	0.00190472	0.0372552	-0.087241

## Sheet: Extended Data Fig 2b
Pathway	Senolytics: D+Q			Senolytics: Navitoclax			Senolytics: ABT-737			Interventions: Median lifespan			interventions: Max lifespan			Interventions: CR			Interventions: GH deficiency			Interventions: Rapamycin			Aging: Brain			Aging: Human			Aging: Rat			Aging: Mouse
	NES	P.Value	P.Adjusted	NES	P.Value	P.Adjusted	NES	P.Value	P.Adjusted	NES	P.Value	P.Adjusted	NES	P.Value	P.Adjusted	NES	P.Value	P.Adjusted	NES	P.Value	P.Adjusted	NES	P.Value	P.Adjusted	NES	P.Value	P.Adjusted	NES	P.Value	P.Adjusted	NES	P.Value	P.Adjusted	NES	P.Value	P.Adjusted
HALLMARK_ALLOGRAFT_REJECTION	-1.06449	0.305205	0.462432	1.88673	0.000183385	0.000547094	1.89134	0.000179147	0.000510527	-0.963854	0.536039	0.797774	-1.37941	0.0327122	0.140364	-1.40973	0.0198994	0.124371	0.947283	0.557771	0.733909	-0.872305	0.768443	0.954313	1.60521	0.00177344	0.00554201	1.33245	0.0439992	0.129409	2.56928	0.000249813	0.00125352	2.70575	0.000837521	0.00277886
HALLMARK_APICAL_JUNCTION	1.10992	0.232904	0.388173	1.79764	0.000177085	0.000547094	1.73982	0.00017452	0.000510527	0.650933	0.999256	1	-0.810888	0.921316	0.999086	1.15556	0.163088	0.291228	-0.791484	0.881941	0.881941	-1.40997	0.0179986	0.149988	1.2089	0.104808	0.180704	0.847504	0.831857	0.954202	1.24177	0.119816	0.244624	1.76943	0.00095057	0.00277886
HALLMARK_APOPTOSIS	0.938927	0.598811	0.730257	1.89486	0.000178795	0.000547094	1.85498	0.000175285	0.000510527	0.803326	0.880873	1	-0.802704	0.904163	0.999086	0.844325	0.824269	0.858614	1.76542	0.00143292	0.0143292	1.12066	0.240279	0.572092	1.76364	0.00087108	0.0029036	1.48419	0.0112983	0.0513558	2.21608	0.000250376	0.00125352	1.84065	0.0008285	0.00277886
HALLMARK_BILE_ACID_METABOLISM	-0.980591	0.489703	0.618642	-1.50852	0.0103048	0.0214682	-1.61876	0.00292859	0.00636649	1.75027	0.000157505	0.00262509	1.42135	0.0336874	0.140364	-1.3093	0.0818651	0.201599	1.3531	0.0715724	0.256868	-0.753868	0.946162	0.965471	1.40088	0.0371991	0.0808677	0.812401	0.839698	0.954202	-0.613249	0.991602	0.999317	-0.913295	0.636143	0.775784
HALLMARK_COAGULATION	1.04835	0.359875	0.508725	2.12789	0.000184026	0.000547094	1.92769	0.00017963	0.000510527	1.21744	0.128099	0.376762	-1.43296	0.0303721	0.140364	-1.0588	0.317642	0.41795	-1.42277	0.0598655	0.256868	-0.876753	0.74874	0.954313	2.1858	0.000218245	0.000852806	1.6552	0.00284958	0.0330369	1.79576	0.00359626	0.0135551	2.20043	0.000606428	0.00277886
HALLMARK_COMPLEMENT	0.826529	0.855038	0.909615	1.94571	0.000178923	0.000547094	1.94912	0.000175101	0.000510527	-1.2212	0.0813354	0.290483	-1.49486	0.0141844	0.118203	-1.37632	0.0265217	0.147343	-1.00391	0.39036	0.645303	-1.16583	0.145956	0.434308	1.81769	0.00022168	0.000852806	1.33226	0.0411386	0.129409	2.33908	0.000253614	0.00125352	2.1369	0.00088574	0.00277886
HALLMARK_E2F_TARGETS	1.74627	0.000150648	0.00378845	2.43726	0.000176585	0.000547094	2.64468	0.000172295	0.000510527	1.28926	0.0604478	0.266117	1.16947	0.173833	0.420566	1.22359	0.0924664	0.201599	1.08988	0.277569	0.561018	1.13431	0.207242	0.518105	-1.00704	0.425128	0.559379	1.14526	0.183151	0.381564	-1.33326	0.0502126	0.13669	-1.63905	0.000111198	0.00277886
HALLMARK_EPITHELIAL_MESENCHYMAL_TRANSITION	-1.13923	0.148676	0.323209	2.57497	0.000176087	0.000547094	2.53111	0.000172891	0.000510527	-0.9579	0.558442	0.797774	-1.16107	0.151665	0.420566	0.89644	0.720575	0.818835	-0.824928	0.820559	0.849857	1.00917	0.439241	0.686314	1.53099	0.00397702	0.00994255	1.72724	0.000206058	0.00515145	-0.723647	0.967404	0.999317	1.88535	0.000966184	0.00277886
HALLMARK_ESTROGEN_RESPONSE_LATE	1.03759	0.366282	0.508725	1.26136	0.0570821	0.0891907	1.39025	0.0118529	0.0219498	1.15023	0.188207	0.495282	1.04935	0.352709	0.608119	1.30383	0.0435746	0.167595	1.07371	0.30295	0.561018	-1.07429	0.272266	0.58944	1.13486	0.187361	0.302196	0.783852	0.945485	0.969565	1.56039	0.0111988	0.0365827	1.40784	0.00797166	0.0153301
HALLMARK_G2M_CHECKPOINT	1.90093	0.000151538	0.00378845	2.511	0.000175285	0.000547094	2.79015	0.00017313	0.000510527	-0.963403	0.544122	0.797774	-0.955584	0.537432	0.836927	0.730019	0.991137	0.991137	-0.869769	0.69104	0.798257	-0.926035	0.641176	0.866455	-0.990817	0.466897	0.59656	1.31384	0.0421488	0.129409	-0.873579	0.724347	0.845072	-1.09901	0.278694	0.348367
HALLMARK_GLYCOLYSIS	1.20525	0.104183	0.260456	1.64454	0.000527333	0.0013876	1.27812	0.0408234	0.0637865	1.04984	0.352836	0.783654	0.897122	0.681961	0.919552	1.32747	0.036051	0.15572	1.57465	0.00569699	0.0461326	1.06567	0.323735	0.599886	-0.855227	0.805839	0.875912	-1.38436	0.0267338	0.111391	-0.802444	0.861848	0.982105	0.862753	0.893269	0.967449
HALLMARK_HEDGEHOG_SIGNALING	1.81917	0.00191939	0.0191939	1.4647	0.041493	0.0669242	1.4176	0.0569737	0.081391	0.951725	0.528866	0.797774	0.692757	0.894621	0.999086	1.41414	0.063838	0.187931	-0.986341	0.459317	0.670793	1.30671	0.136468	0.434308	0.466759	0.997842	0.997842	-0.922629	0.559474	0.745205	-0.987399	0.469051	0.622525	1.57285	0.0307272	0.051212
HALLMARK_HYPOXIA	1.42044	0.0112394	0.0624412	1.35913	0.0170183	0.0303897	1.36548	0.0156876	0.0280136	1.02827	0.388069	0.797774	0.910499	0.654255	0.919552	1.66293	0.000552588	0.00552588	1.81606	0.000357334	0.00595557	1.09513	0.272727	0.58944	1.76825	0.000221729	0.000852806	1.19938	0.11838	0.281857	1.12103	0.226521	0.425007	1.69598	0.000961538	0.00277886
HALLMARK_IL2_STAT5_SIGNALING	0.980456	0.494914	0.618642	1.70719	0.000176398	0.000547094	1.76944	0.000173822	0.000510527	1.12356	0.225149	0.536069	0.847808	0.789771	0.963136	1.23211	0.0874931	0.201599	1.33273	0.0533452	0.256868	-0.968526	0.520849	0.752601	2.01083	0.000221631	0.000852806	1.31619	0.0413993	0.129409	2.09365	0.000250501	0.00125352	1.90322	0.000966184	0.00277886
HALLMARK_IL6_JAK_STAT3_SIGNALING	-1.23182	0.122252	0.27807	1.83751	0.000555042	0.0013876	1.70133	0.00126331	0.00300788	-1.04495	0.360481	0.783654	-1.12475	0.233621	0.488976	-1.12925	0.241195	0.334993	-0.956603	0.48385	0.670793	-0.775291	0.887492	0.960784	2.26161	0.000216544	0.000852806	1.62951	0.00724784	0.0402658	2.43765	0.0002331	0.00125352	2.54502	0.000510986	0.00277886
HALLMARK_INFLAMMATORY_RESPONSE	-1.4556	0.00729927	0.0521376	1.86274	0.000181291	0.000547094	1.90611	0.000177085	0.000510527	-0.797994	0.944511	1	-1.08009	0.259411	0.498867	-1.11094	0.225462	0.322089	-0.831099	0.801502	0.849857	-1.19682	0.124252	0.434308	1.87663	0.000221141	0.000852806	1.54912	0.00330306	0.0330369	1.9191	0.000500626	0.00206908	2.48125	0.000833333	0.00277886
HALLMARK_INTERFERON_ALPHA_RESPONSE	-1.28634	0.0740833	0.233353	1.70318	0.00166667	0.00378788	1.55519	0.00594595	0.0123874	-1.92508	0.000271223	0.00308547	-2.20785	0.000338524	0.00538793	-2.50518	0.000213904	0.00270504	-1.40734	0.0674256	0.256868	-1.36531	0.0461039	0.286717	2.37525	0.000217817	0.000852806	1.69884	0.00439736	0.0330369	2.53076	0.00023855	0.00125352	1.78485	0.00060024	0.00277886
HALLMARK_INTERFERON_GAMMA_RESPONSE	-1.2086	0.094519	0.260456	1.98938	0.000178221	0.000547094	1.95078	0.000174459	0.000510527	-1.70433	0.000308547	0.00308547	-1.90222	0.000431034	0.00538793	-2.08845	0.000216403	0.00270504	-1.27427	0.102208	0.3194	-1.04806	0.319759	0.599886	2.33871	0.000221141	0.000852806	1.58464	0.00349076	0.0330369	2.77404	0.00025582	0.00125352	2.41854	0.00105597	0.00277886
HALLMARK_KRAS_SIGNALING_DN	1.68454	0.000314021	0.00392526	-1.16093	0.138047	0.191732	-1.60102	0.000922297	0.00230574	1.13606	0.21828	0.536069	0.946957	0.552372	0.836927	0.959679	0.544711	0.64127	0.861074	0.757549	0.823422	0.799421	0.820709	0.954313	-0.807677	0.887211	0.924178	-0.693147	0.991092	0.991092	-0.52703	0.999317	0.999317	0.72143	0.981635	0.981635
HALLMARK_MITOTIC_SPINDLE	1.27698	0.0502193	0.179355	1.39693	0.0084671	0.0184067	1.98914	0.0001731	0.000510527	0.590505	1	1	0.633277	0.999086	0.999086	0.861142	0.812038	0.858614	-0.84402	0.756946	0.823422	-1.52669	0.00226244	0.0226244	1.26298	0.0592412	0.118482	1.04341	0.346845	0.598009	0.720319	0.983624	0.999317	1.4539	0.00221239	0.00460914
HALLMARK_MTORC1_SIGNALING	1.11003	0.228985	0.388173	1.81082	0.000176585	0.000547094	1.65256	0.000172295	0.000510527	0.991863	0.465709	0.797774	0.882788	0.71725	0.919552	1.43242	0.0132939	0.0949567	1.16586	0.1746	0.469395	1.14082	0.194816	0.518105	0.98498	0.477248	0.59656	-1.53861	0.00462517	0.0330369	1.07519	0.277304	0.485283	0.93824	0.693902	0.806863
HALLMARK_MYC_TARGETS_V1	1.33545	0.0280245	0.109465	2.48441	0.000176523	0.000547094	2.35779	0.000173913	0.000510527	1.01857	0.406046	0.797774	1.1612	0.176638	0.420566	1.31972	0.0373728	0.15572	0.894328	0.683283	0.798257	1.84215	0.000134753	0.00336882	-1.59407	0.00491893	0.0117117	-1.00525	0.428433	0.669427	1.04024	0.340398	0.546194	-1.52016	0.00163363	0.0038896
HALLMARK_MYC_TARGETS_V2	1.15969	0.226624	0.388173	2.19742	0.000186012	0.000547094	1.57733	0.00781534	0.0156307	0.937174	0.555155	0.797774	1.25355	0.143828	0.420566	1.17733	0.205454	0.312636	0.98161	0.473997	0.670793	0.796266	0.803081	0.954313	-1.0796	0.323426	0.475626	-1.05438	0.365619	0.598287	0.723353	0.894894	0.996586	-1.64555	0.00217893	0.00460914
HALLMARK_OXIDATIVE_PHOSPHORYLATION	1.39022	0.0151145	0.0723552	0.630385	1	1	-1.29318	0.0335459	0.0541064	2.38244	0.000147951	0.00262509	2.27091	0.000129266	0.00538793	2.61251	0.000184638	0.00270504	2.23902	0.000179019	0.00549813	1.81055	0.000134753	0.00336882	-1.22454	0.109607	0.182678	-2.45889	0.000193723	0.00515145	-2.2601	0.000163934	0.00125352	-2.26813	0.000109016	0.00277886
HALLMARK_P53_PATHWAY	-1.39919	0.00904581	0.0565363	1.36403	0.0151169	0.0292469	1.18064	0.113994	0.158325	1.22959	0.0984972	0.328324	1.11966	0.234709	0.488976	1.13378	0.19009	0.312636	1.11613	0.240665	0.561018	0.81288	0.87164	0.960784	1.79929	0.00022119	0.000852806	1.47674	0.00848861	0.0424431	1.99764	0.000253614	0.00125352	1.73508	0.00101626	0.00277886
HALLMARK_PI3K_AKT_MTOR_SIGNALING	1.02626	0.407122	0.550165	1.37196	0.0328984	0.0548306	1.48522	0.010385	0.0199711	-1.46695	0.0183713	0.102063	-1.4893	0.0275672	0.140364	-0.765327	0.913749	0.932397	-1.08253	0.28521	0.561018	1.07176	0.335936	0.599886	1.353	0.0567345	0.118197	-1.15179	0.216206	0.41578	1.28442	0.116858	0.244624	1.52253	0.00904159	0.0167437
HALLMARK_TNFA_SIGNALING_VIA_NFKB	-1.35855	0.0159181	0.0723552	2.03064	0.000176523	0.000547094	2.21922	0.000173671	0.000510527	0.834911	0.834627	0.993603	-0.990916	0.438923	0.707941	-1.11769	0.21813	0.32078	1.29615	0.0720286	0.256868	1.18855	0.147665	0.434308	2.06203	0.000220507	0.000852806	1.32779	0.0400578	0.129409	2.57209	0.0002531	0.00125352	2.42805	0.00095057	0.00277886
HALLMARK_UNFOLDED_PROTEIN_RESPONSE	0.836039	0.810016	0.880452	2.11291	0.000182382	0.000547094	2.13033	0.000179211	0.000510527	-1.58036	0.0060208	0.0430057	-1.33353	0.0698001	0.240456	-0.958746	0.512294	0.624749	-2.24102	0.000219925	0.00549813	1.6123	0.00213828	0.0226244	0.891422	0.67624	0.768455	0.725667	0.950174	0.969565	1.03149	0.370415	0.55001	0.856864	0.84913	0.943477
HALLMARK_UV_RESPONSE_DN	1.53769	0.00328587	0.0273823	-1.07523	0.265366	0.308565	1.76596	0.000175285	0.000510527	0.939991	0.584311	0.811543	0.873416	0.710798	0.919552	1.04263	0.34869	0.447039	0.913494	0.603011	0.77309	-1.04918	0.328173	0.599886	1.06865	0.315422	0.475626	0.944468	0.56088	0.745205	-1.0541	0.342509	0.546194	1.19888	0.0678105	0.102743
HALLMARK_XENOBIOTIC_METABOLISM	-1.17404	0.122351	0.27807	1.61245	0.00071187	0.00169493	1.27275	0.0518802	0.0786064	1.3051	0.0464566	0.232283	1.39042	0.0257239	0.140364	1.19051	0.120795	0.232299	1.28803	0.0770603	0.256868	0.970025	0.526821	0.752601	2.01614	0.000219635	0.000852806	1.11813	0.213295	0.41578	1.31595	0.0806039	0.19748	1.47469	0.00274725	0.00549451

## Sheet: Extended Data Fig 2c
COVID-19 (each column is one patient)							non-COVID-19 (each column is one patient)
158	708	105	907	964	815	299	546	628	762	236	875	512	244	584
971	970	131	244	344	906	416	152	5	283	222	1	655	908	608
957	243	531	191	531	127	19	297	209	930	59	260	952	86	387
485	954	912	643	968	913	28	805	404	38	344	87	279	423	563
800	819	225	130	485	632	420	297	993	847	432	220	417	757	883
142	370	886	981	655	98	459	637	114	897	584	828	850	654	707
422	2	266	297	275	278	947	151	836	416	894	404	349	957	946
916	458	320	967	511	547	17	548	384	36	669	707	630	710	310
792	998	5	489	760	958	533	906	147	802	702	988	856	908	466
959	746	103	273	939	965	352	979	96	971	232	849	930	420	743
656	937	831	611	838	158	90	345	438	346	780	789	837	996	739
36	404	629	579	566	971	799	977	876	896	399	250	847	743	303
849	5	599	646	451	957	406	804	718	661	92	903	445	231	233
934	205	221	826	373	485	128	481	275	67	649	477	609	623	236
679	634	111	951	114	800	676	402	937	425	683	108	283	581	268
758	879	97	487	675	142	491	374	901	714	985	346	751	901	389
743	905	61	892	740	422	911	642	802	854	123	83	167	878	126
392	680	519	98	123	916	70	876	934	697	846	626	216	628	514
655	727	441	865	226	792	507	694	961	946	299	84	846	965	183
171	584	67	548	536	959	838	123	45	564	439	893	445	342	992
706	354	838	902	633	656	22	74	974	763	814	156	936	52	660
32	204	198	145	145	36	191	929	755	434	786	901	596	505	211
277	130	234	180	162	849	843	345	873	101	850	666	433	52	907
46	312	513	332	2	934	213	643	147	385	745	223	791	440	405
97	112	657	940	765	679	524	177	614	93	979	932	258	67	208
823	938	827	525	68	758	381	100	509	474	199	152	934	550	51
695	402	719	874	349	743	492	13	974	586	252	966	995	701	631
317	921	347	604	94	392	181	89	224	19	529	2	127	329	54
950	23	96	600	563	655	485	609	208	660	924	369	98	142	101
34	450	564	910	834	171	559	570	1	310	222	548	292	100	636
439	243	994	503	943	706	377	979	118	985	439	335	584	570	668
382	841	395	589	647	32	878	67	240	637	742	437	416	370	347
766	337	766	458	142	277	738	112	593	469	905	665	295	198	130
795	159	788	152	686	46	956	506	409	123	703	44	287	883	458
187	967	70	858	739	97	556	968	735	126	267	787	963	63	168
490	508	384	61	335	823	529	419	973	533	420	625	820	253	162
446	79	801	543	61	695	57	728	55	110	981	243	408	949	15
646	425	317	554	800	317	483	367	851	139	225	694	466	112	304
709	710	916	339	490	950	827	782	181	93	17	185	842	334	826
755	557	957	6	376	34	599	773	954	763	154	475	415	758	761
276	868	839	570	157	439	208	151	207	233	767	259	318	449	59
680	644	432	256	786	382	424	257	999	411	436	547	243	175	280
655	921	970	116	700	766	164	974	115	319	18	452	582	372	187
163	975	986	157	373	795	17	631	279	60	916	798	692	943	200
119	289	246	398	581	187	645	472	219	621	534	384	713	140	682
498	782	47	977	481	490	770	821	589	515	73	615	16	123	96
960	566	814	425	534	446	344	147	651	211	74	890	89	629	956
340	191	398	970	525	646	539	213	6	393	434	567	246	245	961
585	454	811	559	808	709	5	330	786	662	110	928	360	935	891
224	769	876	161	668	755	187	627	254	304	276	70	332	964	231
751	584	389	743	348	276	984	862	788	112	593	834	120	925	414
255	123	949	343	645	680	768	242	85	167	504	662	741	613	832
506	98	10	868	49	655	532	717	253	796	590	493	882	847	917
699	717	954	667	444	163	830	641	825	420	744	29	454	453	678
891	646	641	189	993	119	88	345	649	357	974	55	818	593	901
959	661	893	768	699	498	245	281	825	764	182	234	341	935	59
547	886	238	429	886	960	123	373	597	22	249	430	75	987	984
139	878	124	166	814	340	594	646	7	403	992	397	825	622	585
149	439	631	354	382	585	608	37	327	16	765	960	366	318	918
258	589	345	148	414	224	520	802	77	872	261	247	353	574	690
841	231	524	332	87	751	794	983	523	874	331	615	637	966	144
254	36	120	656	435	255	876	429	568	458	540	401	585	83	887
814	431	199	72	613	506	237	376	58	498	887	591	40	853	692
244	356	701	107	50	699	216	622	280	624	460	226	91	656	248
929	827	835	454	399	891	688	442	575	718	884	448	501	424	16
350	666	931	169	82	959	502	546	723	237	606	152	741	296	336
197	384	706	563	175	547	299	169	748	994	79	422	104	811	23
251	437	759	265	86	139	603	297	956	352	488	203	238	790	25
616	961	968	38	594	149	708	911	54	193	177	547	439	172	627
473	897	480	43	935	258	646	573	779	454	662	529	171	558	713
352	312	123	117	535	841	254	528	261	142	762	695	920	306	747
831	680	640	846	278	254	851	529	36	5	461	800	932	488	404
585	980	853	715	28	814	907	405	706	716	819	510	333	113	917
550	577	227	28	963	244	504	145	598	114	676	301	774	829	899
917	59	679	979	116	929	918	277	838	710	875	198	738	649	222
286	44	996	704	905	350	695	636	585	947	407	523	325	703	728
757	600	114	10	165	197	898	155	256	5	346	174	554	476	168
754	915	254	941	688	251	383	965	635	214	949	720	265	472	720
380	460	952	707	624	616	958	378	831	791	202	565	300	279	99
568	188	771	594	681	473	164	391	263	151	147	999	406	508	925
76	168	16	411	362	352	373	722	361	427	356	507	171	952	260
54	689	538	534	567	831	697	194	899	918	824	971	741	619	520
531	780	984	746	405	585	501	285	28	538	590	932	51	12	19
779	818	541	165	839	550	639	411	186	206	255	166	15	390	481
934	613	60	404	177	917	592	348	935	910	915	702	351	997	468
130	598	681	216	494	286	690	708	818	184	206	33	484	943	774
569	951	230	565	60	757	312	578	578	366	389	591	151	720	780
469	80	595	877	761	754	740	950	313	817	696	803	545	767	756
12	950	139	694	648	380	389	120	935	444	195	90	405	465	662
337	341	69	846	755	568	633	70	167	122	237	33	349	655	573
162	628	143	404	393	76	789	480	766	640	799	647	430	813	867
794	371	713	263	99	54	608	810	501	486	685	694	250	605	52
311	744	647	586	859	531	254	929	864	369	133	147	239	533	164
529	184	167	330	342	779	875	303	283	683	54	291	873	223	148
166	431	981	278	412	934	464	188	239	601	134	367	819	429	760
602	608	991	192	863	130	451	306	434	393	770	831	338	23	768
263	528	458	733	104	569	664	424	0	636	702	465	662	93	503
654	76	152	775	532	469	860	783	68	807	123	686	485	565	516
689	344	783	262	756	12	493	621	978	632	715	922	782	33	262
748	687	590	730	361	337	546	825	842	188	823	816	83	204	85
451	957	619	299	427	162	647	480	990	813	942	426	405	423	939
84	277	619	461	160	794	673	415	5	587	383	351	280	15	272
229	341	127	635	320	311	791	979	219	842	957	913	155	355	966
913	95	770	516	751	529	760	352	673	580	77	76	32	458	288
152	599	457	363	362	166	552	930	263	332	687	688	729	43	943
826	573	712	335	669	602	198	202	393	116	728	31	710	883	583
538	974	549	319	233	263	840	941	898	169	74	974	285	662	583
996	958	650	730	838	654	23	885	741	773	335	923	176	605	977
78	751	604	214	508	689	439	925	814	477	466	432	773	742	776
443	954	954	233	758	748	426	773	395	244	552	802	899	229	591
107	292	56	871	279	451	876	97	155	475	641	600	208	120	376
962	415	427	968	376	84	455	516	295	961	655	818	5	476	528
5	600	936	387	920	229	744	846	367	865	207	726	819	324	372
775	577	309	119	120	913	443	608	255	768	787	873	108	356	968
817	39	750	264	284	152	264	326	683	510	692	55	838	1000	374
869	97	760	466	577	826	843	285	398	120	706	961	818	906	906
84	702	105	816	764	538	953	548	21	701	890	685	110	922	571
400	581	632	680	965	996	196	928	30	217	507	77	265	72	531
260	213	424	913	932	78	409	467	764	404	277	206	693	865	67
800	142	359	528	971	443	246	944	103	685	211	820	358	587	393
431	408	403	822	327	107	329	524	622	572	471	227	441	796	828
911	923	170	853	966	962	610	33	302	583	526	473	869	851	511
182	435	168	6	30	5	12	786	480	657	56	814	586	467	448
264	412	211	621	478	775	83	248	944	484	109	947	430	324	420
146	306	623	49	548	817	316	29	64	886	940	789	407	147	147
136	200	520	768	649	869	834	791	160	271	922	133	341	400	740
869	606	10	506	762	84	266	862	468	884	258	266	138	913	241
580	750	851	598	464	400	883	747	554	668	743	148	293	258	44
550	890	432	316	12	260	447	247	417	423	926	633	972	38	341
145	608	82	406	497	800	897	570	95	756	875	183	945	772	92
853	812	464	843	889	431	30	774	265	749	486	586	143	38	975
622	924	661	286	873	911	173	670	633	38	486	400	307	433	841
351	890	643	55	510	182	147	131	557	900	46	514	344	377	915
513	523	993	849	763	264	879	359	873	162	398	324	466	76	938
402	887	896	324	994	146	543	326	222	268	371	848	746	787	916
76	469	591	9	40	136	154	358	505	740	9	200	918	528	991
240	388	707	304	664	869	249	254	446	795	8	974	787	819	110
123	422	237	876	985	580	507	289	452	235	465	372	610	784	673
184	887	836	313	315	550	952	787	319	771	735	279	512	516	41
240	976	876	553	572	145	617	637	219	488	871	827	263	598	886
417	659	714	698	379	853	891	226	255	536	65	223	524	538	775
50	310	133	408	75	622	812	828	493	215	879	743	896	265	349
903	968	449	543	327	351	919	280	153	596	536	766	814	742	126
945	808	120	829	209	513	764	488	279	809	880	298	78	950	877
491	616	138	260	153	402	483	437	712	941	932	525	666	617	540
489	628	721	619	43	76	490	757	932	945	977	587	1	1	131
338	797	858	299	431	240	915	808	163	122	401	214	340	77	43
900	718	433	598	625	123	581	792	644	662	283	340	233	479	909
369	801	491	991	826	184	977	879	641	54	367	401	231	863	177
111	689	814	778	307	240	627	780	602	800	669	206	199	130	631
780	991	302	935	523	417	828	104	710	918	287	817	553	492	711
390	3	889	11	610	50	285	612	481	178	799	630	128	818	676
242	882	983	33	901	903	481	453	227	610	199	67	701	50	72
404	802	10	633	802	945	346	138	814	853	841	970	547	529	666
96	3	711	671	544	491	100	45	417	791	422	9	286	829	846
132	812	3	923	65	489	813	751	750	102	251	586	48	689	272
942	122	451	174	857	338	855	932	439	504	336	147	135	734	739
956	570	381	380	761	900	772	32	879	718	400	908	5	999	1000
575	97	15	564	424	369	780	58	701	391	101	289	548	406	825
60	4	562	633	901	111	383	729	685	651	359	465	840	909	843
235	439	636	43	357	780	599	630	54	838	833	728	11	569	513
353	725	999	529	569	390	296	792	248	406	92	997	698	614	953
821	620	485	560	800	242	336	829	80	764	90	360	818	824	569
15	81	392	940	560	404	771	326	621	28	893	850	625	832	531
43	717	745	812	777	96	867	899	239	203	483	512	575	787	730
169	134	240	157	684	132	725	499	897	364	10	1000	188	621	927
649	191	662	610	597	942	141	398	29	613	89	704	538	572	115
732	283	299	52	131	956	143	194	29	430	148	30	475	102	56
648	376	898	652	668	575	696	696	961	904	998	902	325	913	90
451	360	642	462	146	60	817	273	480	895	274	188	404	673	83
547	708	617	18	259	235	11	749	375	795	538	497	436	926	991
296	854	588	66	887	353	681	715	257	753	979	951	612	869	617
745	479	231	429	678	821	943	362	935	956	173	597	322	377	858
189	512	728	326	386	15	624	377	961	643	640	291	876	914	41
687	299	81	581	836	43	469	588	346	392	935	878	295	283	593
184	581	293	385	214	169	471	742	705	903	445	287	939	22	137
368	269	636	355	668	649	381	280	664	795	792	605	647	459	806
626	893	551	129	750	732	771	659	10	544	161	293	965	565	680
780	925	725	697	498	648	592	512	431	836	734	551	99	148	493
81	315	105	840	432	451	706	404	190	162	138	580	967	162	858
929	1	755	145	903	547	756	263	720	892	970	738	697	486	320
776	424	455	588	165	296	716	130	460	239	528	491	824	880	904
487	520	757	586	696	745	704	941	95	870	522	582	367	830	964
436	800	907	312	605	189	125	972	10	803	355	981	84	16	950
447	21	445	278	458	687	135	328	965	532	573	94	743	44	109
306	107	935	589	907	184	297	254	904	528	257	286	932	904	985
509	576	316	739	957	368	937	120	461	811	431	988	571	173	105
511	622	581	601	230	626	538	768	153	122	858	216	197	617	558
818	4	794	279	227	780	92	55	566	635	214	902	548	951	115
795	787	213	536	200	81	751	377	52	617	319	726	722	771	915
644	441	209	398	145	929	543	42	456	273	577	574	369	145	201
379	40	639	3	853	776	819	847	711	742	267	765	350	200	441
812	153	315	113	639	487	311	798	865	305	298	748	741	918	998
533	904	651	527	436	436	696	590	298	241	866	537	18	418	218
351	800	938	762	734	447	762	13	142	318	94	502	878	306	66
939	41	50	529	637	306	589	364	354	474	225	556	680	238	252
876	687	114	675	811	509	79	833	332	403	480	524	854	873	976
550	312	366	599	419	511	198	449	207	746	66	220	354	134	477
622	544	224	124	800	818	553	767	588	381	456	989	407	979	909
587	450	835	551	454	795	473	183	711	853	994	789	896	175	862
208	550	119	30	413	644	695	16	705	964	865	280	663	379	790
301	68	850	944	170	379	614	380	361	222	549	272	689	493	841
471	994	516	281	133	812	423	762	590	153	233	600	559	484	741
230	587	824	686	532	533	371	239	699	473	167	397	836	292	740
844	182	520	663	56	351	549	910	158	480	741	209	905	493	885
195	792	801	782	821	939	842	541	244	410	493	631	974	594	404
226	268	196	910	577	876	90	171	819	355	788	600	579	88	100
171	711	911	795	353	550	723	718	250	543	93	260	906	538	841
228	613	424	568	653	622	672	975	314	562	835	229	845	414	6
436	534	617	152	923	587	678	355	316	899	204	726	584	989	216
311	521	329	202	249	208	330	344	804	116	981	646	820	609	742
923	146	664	289	114	301	749	604	871	353	99	123	47	143	599
430	756	504	564	218	471	526	655	601	626	251	277	967	839	511
185	198	737	19	872	230	950	675	732	3	827	80	889	274	873
905	758	357	867	498	844	830	978	295	897	532	206	437	780	385
980	486	143	367	283	195	437	968	658	108	572	183	985	401	683
439	421	763	119	93	226	500	920	547	943	33	402	459	287	798
111	526	85	835	232	171	812	976	735	940	816	956	953	12	24
258	474	554	665	779	228	519	801	350	707	356	836	421	410	21
409	725	574	145	258	436	333	461	611	610	73	52	774	47	715
595	248	894	599	620	311	13	358	466	780	437	807	374	859	32
262	58	881	370	504	923	617	286	170	88	522	661	95	410	30
603	736	591	916	622	430	961	475	314	109	712	701	770	509	8
711	466	386	275	598	185	282	235	368	13	61	861	611	876	661
222	660	47	775	510	905	68	515	717	953	590	957	637	904	665
117	375	270	190	76	980	602	292	197	125	956	514	886	510	287
297	317	210	407	673	439	432	346	207	135	985	579	932	319	224
319	344	183	74	248	111	867	576	65	940	1	769	19	515	256
424	346	4	204	351	258	276	48	179	2	15	449	111	401	334
508	662	748	413	413	409	6	194	924	180	719	969	988	610	486
86	483	212	4	35	595	226	576	141	535	984	248	644	106	736
262	690	354	548	360	262	500	828	260	654	7	762	873	376	228
801	388	57	508	868	603	643	127	899	41	733	642	472	656	25
29	686	383	867	891	711	671	958	917	784	558	152	604	309	977
929	519	903	87	29	222	634	484	437	753	937	981	497	461	243
730	554	483	795	177	117	490	827	923	583	379	87	711	293	582
489	699	290	764	591	297	477	709	466	438	454	784	142	706	753
579	551	39	106	694	319	621	833	350	47	350	256	937	277	657
237	75	511	782	354	424	849	147	497	511	792	295	869	88	74
459	145	556	646	421	508	206	284	113	185	962	425	632	553	79
963	922	618	921	140	86	47	960	612	455	676	361	763	221	782
547	209	35	937	168	262	526	267	641	980	33	193	76	575	670
521	890	703	740	937	801	211	193	592	972	391	48	94	68	501
232	755	501	775	485	29	846	476	977	755	717	952	451	82	848
489	51	377	818	9	929	415	349	18	737	120	112	648	938	642
624	305	112	399	838	730	567	243	379	512	988	935	59	11	315
679	920	102	993	100	489	852	729	385	7	668	508	34	817	967
396	63	250	548	470	579	368	267	215	330	115	534	210	923	546
367	282	169	40	374	237	538	83	877	136	573	950	740	849	922
988	516	348	919	746	459	697	100	632	866	159	811	950	411	170
38	206	474	619	990	963	152	891	851	979	729	529	417	370	576
885	335	145	861	768	547	603	977	151	449	428	432	853	647	786
913	286	703	666	684	521	282	473	235	273	264	61	943	509	544
796	737	247	359	514	232	368	786	10	816	624	120	235	191	7
99	917	890	299	809	489	11	340	328	509	543	948	177	980	907
262	824	380	389	389	624	902	753	561	218	786	702	950	318	809
335	167	501	527	908	679	36	969	400	173	731	943	451	105	55
680	296	86	480	217	396	669	220	441	844	464	470	559	206	469
137	369	114	600	733	367	91	591	294	75	684	878	514	147	921
721	918	903	513	929	988	303	810	474	974	361	956	789	861	995
107	136	284	466	192	38	477	786	914	566	395	575	892	765	706
654	774	781	161	27	885	962	588	615	636	691	399	34	85	636
494	944	440	343	867	913	133	554	938	21	56	984	769	663	556
779	996	47	895	179	796	183	156	785	344	268	231	10	687	443
715	494	918	139	487	99	562	339	514	827	851	366	697	768	377
904	870	690	140	681	262	817	37	977	576	455	952	881	412	90
891	7	222	402	683	335	625	713	437	731	484	269	366	934	519
334	690	517	422	527	680	578	80	244	163	712	225	69	566	422
699	527	300	971	752	137	654	857	257	601	53	247	65	370	379
198	787	900	824	680	721	689	750	663	632	501	652	610	386	929
31	260	715	643	269	107	423	565	760	597	436	802	940	788	140
744	211	12	624	978	654	57	418	766	653	819	738	232	290	765
500	838	242	909	448	494	683	191	141	127	916	977	641	660	257
480	301	956	789	591	779	486	355	747	820	288	325	805	651	649
905	215	805	364	321	715	825	836	851	184	754	531	446	766	495
610	165	639	635	658	904	159	475	334	737	256	990	148	436	819
618	752	588	211	617	891	263	66	374	273	531	183	276	905	432
859	70	699	631	242	334	107	885	609	726	594	320	666	575	743
805	937	270	581	662	699	802	96	970	213	958	444	297	195	108
577	584	459	383	895	198	318	33	152	286	170	37	562	318	256
183	368	872	520	351	31	445	211	791	137	556	224	882	682	798
240	894	43	315	34	744	364	676	723	571	526	508	487	498	278
887	315	876	822	198	500	95	300	392	124	715	190	830	116	823
29	627	203	937	149	480	547	637	558	194	147	245	334	352	235
490	187	508	724	467	905	400	196	615	458	357	607	58	455	50
168	459	264	284	83	610	518	180	937	170	604	98	729	404	253
979	307	289	801	993	618	790	879	303	26	507	73	626	374	975
713	861	471	616	710	859	872	549	393	192	656	295	645	905	950
500	446	164	20	780	805	663	49	736	5	591	324	752	116	313
471	799	847	760	170	577	274	89	199	603	32	373	499	733	732
60	242	656	359	561	183	470	713	569	178	959	996	690	597	711
682	246	581	979	298	240	920	622	68	198	330	598	259	610	810
42	123	327	535	868	887	157	361	427	359	204	38	895	826	316
71	354	689	772	497	29	113	88	794	909	420	111	844	215	566
522	602	430	618	116	490	742	974	444	631	113	401	796	130	251
97	129	86	413	721	168	450	49	426	477	654	440	161	719	612
818	517	476	1	478	979	94	568	478	645	62	288	837	626	682
818	946	253	26	100	713	193	46	839	603	353	249	884	571	980
722	459	300	189	581	500	153	79	646	826	95	837	312	452	157
150	732	366	212	539	471	430	194	128	747	450	465	218	219	590
660	146	108	285	498	60	235	854	958	932	957	456	467	588	543
519	616	550	122	809	682	244	894	395	155	221	385	520	829	795
973	599	849	971	584	42	922	491	390	728	290	430	910	503	147
649	438	822	990	676	71	128	12	691	288	463	568	829	391	833
800	98	689	655	887	522	650	574	930	742	516	359	575	691	616
454	879	412	78	581	97	104	603	316	838	979	792	663	117	176
432	288	88	893	603	818	469	293	545	192	200	382	340	743	411
825	126	444	992	931	818	791	301	496	758	29	829	503	694	526
83	948	474	251	648	722	303	365	78	79	981	406	622	244	18
133	445	124	709	877	150	122	130	737	358	959	307	390	841	451
173	32	815	900	379	660	243	588	107	967	50	735	450	648	330
391	940	252	967	940	519	453	823	341	282	419	845	622	79	547
831	197	297	601	263	973	927	753	781	699	713	538	408	200	274
803	804	194	602	646	649	973	220	702	962	289	836	715	718	388
60	25	26	499	621	800	999	390	449	664	181	465	232	338	56
399	218	150	582	505	454	575	522	478	683	371	964	33	337	506
527	238	942	852	55	432	463	443	357	781	252	361	397	62	792
417	837	16	323	613	825	842	908	528	597	178	296	597	553	235
657	530	896	34	131	83	131	728	389	671	434	977	479	396	180
628	826	632	886	113	133	322	355	494	878	77	614	157	174	357
292	161	625	97	917	173	976	962	741	777	971	431	341	921	357
432	407	81	836	480	391	417	767	963	524	25	829	751	998	544
15	502	965	589	691	831	415	160	303	14	53	570	272	462	179
984	621	962	585	522	803	124	671	534	206	75	376	927	236	5
167	939	96	835	680	60	647	7	991	322	109	21	438	945	305
106	8	441	846	86	399	664	957	836	136	428	362	53	793	293
372	633	442	389	376	527	962	505	851	126	288	72	336	652	98
198	764	338	764	723	417	75	448	436	722	592	813	401	169	530
490	759	835	168	590	657	888	302	518	62	371	31	875	115	120
339	936	867	470	482	628	82	775	368	532	757	727	66	761	416
952	326	903	798	468	292	860	603	522	138	117	720	558	131	626
920	605	698	378	318	432	812	230	515	989	746	337	48	144	600
53	385	978	648	534	15	310	165	787	33	47	263	544	831	555
738	430	296	872	738	984	905	839	66	862	569	175	693	655	54
269	850	464	644	728	167	377	522	798	489	298	439	293	399	562
423	961	867	305	522	106	421	982	244	777	780	60	241	588	204
548	713	317	479	855	372	479	6	98	855	266	253	372	341	281
943	941	565	832	288	198	668	142	992	737	127	930	228	382	563
418	649	559	968	376	490	209	782	214	494	168	468	99	475	754
983	947	739	809	666	339	706	62	27	895	778	461	666	512	533
301	905	903	829	421	952	794	751	863	62	207	585	627	951	297
701	564	858	325	820	920	544	22	222	833	678	685	153	163	257
666	772	877	936	694	53	272	545	177	437	41	622	159	157	896
539	280	380	281	488	738	927	189	329	985	142	151	341	142	287
698	853	105	900	28	269	783	673	185	321	889	46	868	149	637
667	774	374	559	919	423	881	324	219	307	677	842	674	664	586
178	503	58	343	132	548	842	370	633	491	631	804	621	71	604
128	631	640	807	549	943	186	168	886	1000	607	95	47	251	168
999	644	571	666	402	418	381	396	458	369	883	989	110	47	923
171	6	474	685	674	983	314	809	72	419	776	679	196	854	884
33	481	384	251	220	301	909	558	830	279	145	426	888	976	771
561	295	608	383	776	701	346	784	948	521	750	668	274	392	755
882	998	493	695	140	666	343	458	547	496	745	188	716	124	783
669	245	447	324	911	539	465	959	768	930	355	545	492	385	295
190	536	433	171	60	698	989	832	759	923	221	256	299	893	266
369	208	546	909	711	667	459	105	636	143	842	328	702	197	659
461	563	813	848	627	178	116	931	787	496	399	737	953	268	973
982	175	989	215	164	128	570	211	9	365	433	34	134	244	213
156	615	857	390	883	999	380	764	607	129	270	104	932	347	372
856	533	339	831	626	171	79	128	668	878	579	723	917	321	211
645	476	580	747	46	33	608	231	78	812	131	140	16	455	42
376	415	917	725	965	561	452	787	521	260	950	38	444	344	98
191	137	470	443	872	882	296	545	711	708	341	385	131	806	684
428	506	722	900	476	669	602	336	944	687	832	549	151	519	995
482	278	576	776	374	190	904	849	925	765	814	927	218	380	982
121	784	353	87	651	369	303	211	688	2	763	9	916	563	275
590	444	541	785	710	461	539	757	202	777	453	428	150	837	382
226	289	369	627	438	982	528	317	462	710	405	554	484	974	843
385	106	237	436	231	156	170	954	540	381	777	456	761	233	55
583	973	88	434	397	856	264	118	146	670	362	31	788	860	258
252	916	565	162	791	645	345	416	530	343	210	324	676	982	459
290	992	927	476	328	376	125	381	698	844	730	293	130	136	328
617	984	709	816	516	191	946	145	960	529	160	300	704	296	47
265	256	797	464	437	428	786	693	134	442	751	954	790	820	906
824	865	732	777	106	482	667	430	473	211	623	281	241	476	92
983	311	216	182	788	121	578	293	464	249	247	198	531	689	960
730	522	816	816	365	590	337	565	119	698	187	102	139	498	812
344	811	334	157	341	226	700	536	412	772	861	963	215	475	398
584	508	186	662	425	385	128	644	165	577	466	78	881	973	200
108	103	335	33	441	583	195	440	446	655	679	483	296	671	774
906	394	657	199	375	252	790	822	913	416	490	6	427	223	796
880	563	125	640	263	290	894	266	538	191	726	236	305	280	462
818	796	777	476	932	617	916	959	776	513	926	491	888	407	371
261	769	485	357	744	265	849	185	169	633	529	560	492	818	834
594	553	426	367	918	824	466	77	996	243	459	720	697	19	205
23	669	818	991	54	983	19	273	815	641	890	976	382	103	86
425	290	50	945	612	730	193	655	436	120	179	736	124	489	376
313	509	432	233	218	344	932	637	762	434	355	416	740	282	99
161	552	881	457	579	584	144	947	507	428	561	148	741	651	874
179	222	719	812	829	108	119	689	549	144	767	325	483	818	705
423	445	983	200	791	906	645	709	112	357	445	679	821	14	819
94	197	510	945	791	880	936	882	533	440	303	900	866	577	397
599	691	434	23	89	818	420	225	382	273	987	6	841	390	363
471	913	591	823	723	261	512	682	440	723	728	176	235	265	51
696	790	569	125	648	594	530	768	799	200	839	140	15	334	983
700	5	547	761	232	23	739	664	476	816	304	273	780	747	664
639	111	122	521	965	425	590	569	682	534	488	12	599	914	881
34	146	261	566	313	313	822	583	763	913	851	779	537	900	154
69	145	218	383	41	161	331	197	174	910	117	720	139	646	285
320	989	637	569	130	179	718	197	932	801	579	878	404	86	690
531	613	682	980	377	423	791	629	70	296	422	331	636	297	434
654	637	776	995	195	94	949	918	785	166	733	98	640	866	678
408	157	627	446	491	599	457	20	902	187	59	788	729	207	906
820	711	787	387	690	471	557	202	223	177	34	9	874	294	903
718	466	105	816	350	696	340	784	138	236	626	845	20	484	496
969	548	398	903	637	700	954	923	8	721	695	942	27	838	499
531	649	220	238	820	639	807	590	910	895	946	955	763	2	372
325	584	954	122	676	34	945	849	458	14	500	986	361	702	997
106	879	573	512	527	69	708	267	108	954	449	465	751	327	53
611	268	275	118	633	320	3	741	9	397	965	801	196	789	169
779	652	645	8	182	531	750	507	826	23	74	750	790	292	873
423	773	813	179	403	654	295	809	463	932	992	775	267	928	774
91	946	854	400	267	408	614	108	424	190	955	322	781	734	38
266	545	805	870	670	820	798	253	956	253	631	163	412	608	106
154	78	66	140	596	718	26	552	679	390	106	420	230	843	253
281	656	914	724	207	969	104	623	959	804	690	43	492	863	768
440	985	112	973	67	531	268	642	79	904	631	426	53	708	714
527	970	687	958	391	325	529	996	736	74	24	54	519	187	687
457	936	12	208	95	106	167	583	959	194	519	841	178	324	977
875	422	832	170	629	611	74	177	525	356	761	461	377	733	245
518	60	993	574	54	779	409	858	67	593	142	543	753	873	515
944	587	901	112	283	423	848	282	295	219	507	640	106	987	932
638	171	83	379	673	91	417	56	852	599	929	827	117	200	319
958	30	539	400	45	266	529	73	448	152	453	687	611	819	189
241	850	861	359	410	154	299	762	286	194	479	238	750	598	837
676	509	478	695	910	281	629	844	886	892	834	385	842	925	390
289	933	711	606	769	440	774	579	384	540	852	684	18	807	64
672	493	434	886	104	527	678	838	648	445	282	796	648	588	47
695	125	894	65	725	457	38	985	533	219	781	155	243	226	885
68	163	623	120	855	875	758	770	998	428	883	488	357	125	974
255	220	206	133	46	518	742	299	679	159	415	68	331	527	234
224	117	644	649	765	944	907	449	913	780	942	355	925	290	872
668	884	551	374	936	638	326	755	705	930	672	462	8	434	330
844	603	911	761	716	958	735	255	595	895	618	11	358	988	273
344	491	459	650	663	241	949	635	246	176	832	28	601	500	379
781	503	442	336	46	676	634	184	992	166	531	638	531	886	397
675	726	166	31	119	289	469	695	546	189	531	953	873	294	936
7	682	393	599	704	672	508	459	89	700	596	358	356	834	617
602	321	440	465	853	695	126	914	928	670	400	250	105	351	837
387	425	114	187	425	68	637	183	462	941	640	672	380	462	389
916	317	13	677	848	255	173	349	254	488	26	950	770	31	612
1	642	616	294	667	224	566	538	345	14	449	925	232	219	249
462	774	387	685	105	668	111	675	36	760	194	187	602	530	880
424	619	352	120	683	844	899	304	417	793	606	888	334	111	832
461	465	969	851	462	344	218	148	679	628	875	13	134	237	837
770	440	510	878	702	781	910	226	442	185	924	248	91	979	309
322	419	60	834	694	675	534	481	382	736	750	610	748	822	159
785	26	893	812	403	7	900	574	812	123	296	712	936	860	449
471	764	945	403	152	602	634	895	199	355	872	228	689	438	763
36	272	230	164	661	387	750	145	193	79	386	922	349	198	93
176	445	28	358	756	916	62	739	792	108	707	458	516	741	47
722	566	495	471	42	1	577	709	712	311	815	46	965	374	335
473	439	233	65	655	462	360	654	275	978	598	67	754	969	452
153	927	404	989	884	424	660	21	817	104	843	574	661	880	603
341	212	950	718	196	461	361	968	156	622	143	506	718	553	333
607	550	943	878	697	770	60	693	535	314	381	306	67	691	83
192	281	466	715	607	322	426	861	356	596	497	715	996	268	912
738	964	18	258	975	785	348	102	533	936	224	724	642	194	469
243	386	803	397	491	471	829	367	204	856	631	79	761	719	841
917	996	125	464	567	36	448	667	833	426	324	433	966	775	672
269	230	24	949	188	176	754	820	434	896	144	834	50	704	672
766	734	449	997	238	722	754	481	236	627	710	680	808	289	876
189	649	294	897	264	473	240	2	591	124	657	781	769	860	190
287	674	932	300	864	153	36	11	825	813	685	713	48	182	125
91	708	668	587	159	341	418	12	410	584	307	161	742	829	490
576	491	674	382	201	607	534	66	990	59	828	468	775	295	705
683	163	575	150	800	192	433	159	634	132	332	313	326	859	791
547	132	488	211	240	738	232	392	715	702	368	605	262	82	468
426	603	269	167	418	243	577	308	818	921	322	498	638	701	511
644	443	783	455	316	917	909	205	917	620	533	934	776	487	284
648	633	783	130	144	269	49	853	428	531	978	842	685	152	961
679	71	897	460	825	766	226	414	571	212	883	673	473	730	499
636	547	703	383	163	189	76	705	137	849	882	673	928	465	425
945	420	630	422	745	287	855	481	357	945	213	713	798	442	463
209	609	322	311	947	91	451	314	947	631	708	681	417	310	153
709	253	350	457	651	576	558	985	666	758	421	623	62	60	544
236	7	299	362	700	683	460	575	898	262	523	366	201	875	110
119	730	54	767	572	547	242	242	247	895	758	48	266	101	982
607	642	768	945	296	426	887	782	240	989	40	262	497	469	69
450	25	902	408	121	644	15	85	102	512	505	556	10	299	622
459	558	782	23	545	648	811	222	573	203	77	310	82	614	440
662	645	787	343	349	679	536	830	354	840	602	449	58	671	842
770	161	408	452	921	636	240	424	550	725	552	863	250	170	709
350	559	535	548	456	945	526	225	238	71	947	981	341	6	197
662	567	862	172	888	209	618	667	725	271	377	757	843	95	413
416	537	66	703	849	709	855	811	769	226	840	514	93	798	123
842	611	751	271	156	236	220	305	507	539	996	637	301	983	783
833	263	701	544	648	119	121	419	192	268	125	474	971	921	453
256	934	993	170	740	607	730	702	316	557	55	936	994	441	537
613	507	409	890	695	450	260	114	939	255	299	594	851	482	390
582	577	669	184	745	459	644	620	534	869	581	649	378	562	387
541	735	785	4	495	662	441	718	904	340	4	542	372	881	536
870	378	461	108	51	770	875	544	40	461	927	8	576	15	645
265	428	694	254	58	350	690	715	239	947	336	651	132	916	615
318	529	625	954	572	662	9	781	256	164	259	829	756	572	238
119	783	944	364	547	416	245	321	466	48	69	415	627	40	901
940	31	697	856	92	842	558	611	207	297	67	211	935	672	155
646	494	569	116	456	833	290	497	307	730	336	108	367	4	422
479	201	628	604	675	256	816	221	754	970	354	714	268	38	618
639	264	401	236	378	613	796	438	807	532	412	152	670	164	843
545	919	631	351	902	582	660	268	504	252	629	356	910	829	376
647	61	180	90	846	541	478	923	577	680	803	31	319	348	449
544	348	668	102	959	870	73	291	765	815	334	932	649	114	883
721	78	111	919	65	265	201	321	961	223	559	573	963	36	62
522	280	617	4	768	318	537	334	765	689	269	515	779	843	19
994	270	67	401	573	119	413	108	745	659	656	727	644	300	723
219	229	362	137	284	940	954	684	894	595	914	973	808	552	197
106	425	738	728	946	646	137	980	765	217	18	255	392	981	558
110	976	178	880	432	479	332	749	918	874	862	824	911	144	264
64	96	883	3	458	639	173	233	408	57	979	710	956	17	91
405	222	489	737	665	545	636	545	73	409	972	15	12	136	11
448	377	625	337	743	647	605	490	193	930	929	373	172	711	913
366	871	288	858	202	544	585	2	900	271	168	616	982	657	657
764	479	13	970	917	721	807	292	12	58	792	59	999	439	990
628	328	826	806	29	522	284	118	92	141	536	986	222	258	828
772	318	975	619	687	994	238	434	178	909	975	201	646	267	637
933	641	348	68	970	219	884	900	200	246	913	615	931	23	773
973	660	597	774	998	106	359	604	890	527	42	699	436	444	423
192	44	242	559	362	110	976	860	75	77	476	559	67	792	578
139	472	700	948	266	64	152	757	233	150	516	95	336	911	247
696	349	531	894	182	405	966	866	603	766	682	378	487	426	491
94	375	63	556	799	448	587	243	237	336	691	297	103	109	633
525	524	142	685	47	366	708	672	430	805	444	815	557	211	363
530	265	348	841	311	764	690	106	613	748	437	339	932	154	456
861	817	357	103	26	628	152	595	302	708	430	652	14	994	86
485	302	15	805	836	772	403	187	827	153	268	784	837	515	139
393	877	647	186	605	933	378	655	809	408	510	620	813	160	162
671	856	587	424	645	973	193	477	945	991	252	555	208	112	139
741	244	190	396	338	192	187	708	803	996	246	701	170	365	109
520	854	574	517	513	139	863	180	280	298	956	7	349	908	58
348	398	816	996	502	696	734	774	276	908	560	617	911	783	881
150	955	568	938	46	94	292	949	146	514	974	274	162	145	56
586	181	812	919	668	525	322	786	34	973	634	924	853	257	999
262	569	783	616	540	530	147	943	137	994	220	261	851	964	135
44	931	759	338	657	861	45	697	348	106	766	81	554	465	608
755	577	641	818	461	485	249	385	459	989	815	658	654	162	566
243	515	302	883	632	393	729	131	11	629	36	673	796	445	497
442	455	207	681	808	671	126	517	731	536	952	998	940	936	156
688	293	242	624	770	741	244	432	791	958	958	710	295	491	406
359	597	355	57	512	520	657	970	111	437	987	46	891	749	922
736	509	692	249	771	348	921	988	27	408	740	43	203	900	969
395	1	639	306	835	150	241	805	321	854	583	916	983	870	784
683	830	31	754	481	586	887	393	967	564	198	598	645	737	589
704	588	244	934	315	262	392	71	6	992	121	839	774	322	488
442	936	853	77	800	44	873	328	103	421	4	59	513	613	952
20	993	164	867	916	755	974	188	429	89	125	427	824	34	366
331	902	181	371	982	243	929	245	351	945	735	469	788	439	536
424	33	727	864	480	442	507	269	905	116	792	74	725	893	455
270	312	446	676	546	688	564	827	491	585	412	154	704	604	701
197	562	877	115	848	359	56	501	103	798	670	662	817	67	604
822	408	341	132	909	736	177	206	867	513	576	476	332	246	35
430	311	369	339	911	395	652	842	765	854	596	535	18	196	266
888	515	522	189	709	683	145	856	654	773	346	35	741	678	870
391	437	642	944	768	704	488	677	318	255	234	959	505	175	749
769	270	407	47	622	442	160	255	854	150	634	806	66	380	826
397	577	524	551	944	20	700	344	452	402	957	182	689	217	588
809	913	266	365	923	331	28	171	279	103	746	28	254	66	936
755	12	785	941	619	424	352	199	936	399	734	601	826	243	280
377	319	709	756	827	270	465	876	596	677	705	610	127	830	488
216	529	681	152	508	197	140	815	250	433	157	163	633	348	339
790	977	705	401	699	822	277	869	400	883	163	250	841	975	748
949	44	839	120	539	430	224	835	320	180	760	671	648	153	389
328	314	661	398	787	888	610	953	551	34	143	566	515	424	568
671	548	265	186	187	391	64	47	290	623	648	649	776	229	33
439	825	383	775	214	769	20	258	87	708	907	413	186	255	279
834	143	415	614	60	397	628	160	22	391	137	304	64	11	512
769	939	429	926	177	809	317	476	543	797	735	948	488	887	468
167	265	109	607	516	755	348	406	718	981	312	89	117	846	455
862	523	670	546	255	377	711	97	321	671	292	78	835	834	829
990	346	48	681	62	216	123	764	436	944	477	473	912	370	860
514	637	96	811	857	790	891	755	681	570	222	825	211	226	802
884	259	761	921	975	949	671	83	479	702	674	724	333	241	61
588	388	745	58	912	328	903	762	6	629	855	860	157	965	456
155	303	307	620	930	671	692	499	340	801	294	82	731	475	193
200	303	492	841	373	439	933	441	838	539	384	511	764	225	339
407	436	206	676	492	834	794	271	307	528	521	447	918	352	827
749	197	458	625	194	769	860	376	288	313	391	514	97	842	958
826	678	164	805	781	167	126	9	476	634	764	773	495	898	537
790	286	592	434	572	862	163	56	751	314	172	691	955	499	59
319	131	331	936	280	990	794	333	951	969	93	704	30	75	426
534	580	805	626	836	514	413	295	336	181	736	597	355	790	501
90	723	496	682	935	884	663	903	487	142	959	764	7	470	957
112	947	658	243	672	588	882	597	63	403	986	727	547	644	516
136	693	920	629	223	155	334	450	706	645	644	960	649	547	830
679	944	667	110	266	200	906	664	24	542	936	388	831	389	916
495	108	200	148	439	407	90	407	601	101	72	855	102	982	693
190	106	680	57	130	749	933	356	321	929	31	562	812	730	254
495	659	632	957	23	826	881	378	93	487	273	656	612	531	126
148	197	941	931	349	790	197	968	937	506	261	411	252	94	563
55	174	693	939	14	319	167	563	725	979	897	419	624	547	65
851	709	551	302	908	534	785	581	789	405	637	246	566	459	8
561	422	342	414	862	90	630	938	250	545	751	854	206	381	115
930	317	626	296	921	112	671	452	511	822	721	139	211	514	219
697	968	300	822	538	136	728	164	284	553	943	69	932	93	230
583	815	398	788	988	679	618	836	371	704	561	51	941	557	725
815	342	739	351	433	495	544	792	117	814	419	577	3	364	132
879	470	289	598	147	190	169	553	5	512	992	925	239	305	272
989	947	341	418	660	495	809	543	937	285	663	794	231	154	130
1	867	991	666	587	148	259	694	682	329	285	508	620	764	37
865	840	735	94	930	55	945	973	98	674	46	921	511	573	429
613	581	151	690	828	851	918	484	166	956	21	787	100	19	403
990	960	581	119	342	561	126	699	502	120	890	794	234	883	446
528	993	327	371	165	930	497	604	900	654	257	889	99	952	860
480	222	814	15	680	697	699	58	761	534	884	461	676	494	898
801	606	533	858	358	583	686	799	290	857	339	500	102	343	741
228	3	24	867	605	815	575	576	307	146	556	686	641	834	205
498	374	994	89	363	879	191	356	745	129	309	663	533	697	948
901	321	434	198	295	989	429	84	206	932	412	471	823	273	923
575	694	48	193	561	1	962	598	228	814	344	860	932	588	464
845	950	853	317	194	865	784	272	131	412	342	260	391	580	167
739	775	377	688	167	613	878	602	492	613	311	528	115	727	84
586	319	570	975	740	990	388	335	737	608	800	677	878	194	952
247	829	244	728	628	528	159	670	715	533	55	676	183	248	626
666	994	419	582	829	480	640	593	181	574	66	490	747	318	717
83	973	749	165	39	801	8	684	550	517	72	490	192	544	550
626	994	628	913	564	228	877	46	777	993	996	532	148	812	289
661	712	746	502	351	498	43	577	965	518	265	284	75	365	436
730	621	892	474	263	901	381	99	498	46	270	316	906	904	779
891	643	661	867	113	575	462	790	211	216	623	98	774	839	736
982	668	391	368	544	845	197	481	753	327	237	705	775	224	61
769	466	580	444	436	739	146	725	971	427	855	494	287	879	461
581	239	52	939	512	586	357	167	717	435	822	624	807	871	694
928	993	88	64	887	247	679	663	263	132	868	832	713	141	781
580	970	457	299	161	666	312	211	507	31	861	156	437	76	253
17	349	797	576	599	83	902	346	588	973	243	659	536	246	258
121	639	362	684	132	626	226	390	172	925	838	684	357	281	651
863	905	793	877	718	661	708	756	875	796	224	122	259	236	591
484	378	609	511	636	730	509	990	500	521	776	199	940	430	531
845	105	748	132	623	891	642	972	676	261	957	77	124	598	646
209	93	71	949	915	982	181	466	32	915	186	170	887	798	937
552	617	569	993	495	769	844	405	844	817	844	962	817	460	346
630	555	315	810	119	581	479	500	689	572	572	543	716	57	571
32	550	501	924	466	928	9	689	118	426	859	751	920	553	799
615	227	363	106	351	580	545	95	295	768	773	383	593	346	258
362	376	130	144	136	17	529	345	513	632	118	21	237	419	780
50	518	583	670	624	121	656	653	949	986	625	741	105	53	6
490	285	870	931	708	863	652	321	350	8	499	563	809	676	871
193	970	446	648	535	484	430	682	230	979	959	890	964	70	505
123	329	784	909	110	845	215	14	619	986	694	305	97	976	119
205	533	391	650	900	209	846	16	34	350	951	468	459	990	99
147	276	708	793	41	552	305	551	285	3	543	332	18	549	458
189	474	61	109	258	630	204	159	90	263	732	408	441	258	574
43	542	690	737	181	32	895	74	742	189	236	979	455	94	472
635	603	62	524	791	615	679	476	503	11	907	87	498	21	305
282	48	437	34	688	362	814	475	930	482	802	954	587	553	195
539	916	744	127	614	50	703	160	6	570	456	110	125	526	99
695	578	159	806	987	490	890	510	986	182	847	718	731	486	996
499	944	225	541	861	193	162	710	566	857	870	781	642	283	923
536	973	574	959	511	123	207	681	812	738	535	72	348	967	922
445	913	300	684	716	205	214	854	111	526	600	391	602	3	843
124	85	577	40	172	147	281	697	311	55	350	661	445	624	554
490	263	389	260	1000	189	823	414	559	326	77	731	612	288	669
853	189	548	100	189	43	648	249	981	970	327	339	892	285	47
874	843	552	910	405	635	144	744	564	857	359	112	677	884	773
270	124	818	781	759	282	768	518	478	851	248	897	963	588	123
208	533	559	176	226	539	236	590	644	761	350	669	647	78	823
565	245	619	315	134	695	456	135	543	199	373	59	245	644	649
640	626	102	71	806	499	828	541	925	813	933	698	530	384	548
417	68	824	378	167	536	265	502	343	693	800	219	898	33	775
206	25	322	636	13	445	289	355	940	950	89	948	433	999	75
948	589	223	281	262	124	106	801	496	51	816	14	346	257	237
82	445	802	358	837	490	239	658	457	199	516	74	847	727	204
106	616	706	273	405	853	931	420	861	139	205	559	475	620	462
142	83	970	576	654	874	543	944	928	882	847	919	149	61	384
166	736	871	218	401	270	963	618	367	538	527	334	595	338	657
621	465	596	955	973	208	17	284	203	825	179	974	970	761	496
574	412	104	447	907	565	199	841	575	456	313	823	265	858	757
52	917	828	561	384	640	311	486	435	959	737	812	498	188	76
931	543	91	15	188	417	615	116	757	687	267	745	847	678	793
729	933	379	996	643	206	424	154	554	167	664	556	307	307	480
738	951	8	167	169	948	162	258	603	838	122	709	343	128	377
63	196	293	460	734	82	386	90	121	505	585	428	445	141	372
860	545	257	17	491	106	251	362	169	77	483	906	203	846	216
934	376	686	689	930	142	989	809	178	651	476	829	606	291	489
984	188	726	452	885	166	915	393	535	860	93	869	164	704	272
859	401	847	291	716	621	298	988	411	995	49	419	939	660	23
786	244	989	642	178	574	723	819	759	597	940	183	744	454	123
513	940	30	345	762	52	15	816	238	567	592	341	85	200	607
178	759	184	469	468	931	954	324	960	167	928	136	552	884	764
399	27	512	965	938	729	423	615	638	306	192	621	248	228	607
134	754	15	324	325	738	771	534	495	41	490	881	227	222	568
31	227	896	69	112	63	164	967	193	810	889	205	984	929	674
939	275	180	279	283	860	750	413	291	305	776	214	649	794	769
301	288	320	931	168	934	94	93	883	719	461	159	195	47	604
296	972	777	627	644	984	240	602	92	862	850	995	811	944	787
333	515	863	86	456	859	97	179	197	96	320	433	479	33	171
467	470	796	215	125	786	976	930	729	952	898	891	989	88	162
648	687	959	234	902	513	681	487	940	543	89	442	935	452	763
25	315	629	933	304	178	450	542	884	915	632	963	189	636	432
842	4	532	571	609	399	108	639	672	349	563	898	403	744	376
559	801	613	857	178	134	843	255	969	327	120	372	540	634	877
854	244	522	732	475	31	568	377	262	259	385	110	681	267	347
348	171	140	343	72	939	228	336	87	888	577	229	255	15	572
446	610	971	399	234	301	112	859	640	448	957	685	454	49	920
54	776	191	300	440	296	537	670	462	74	407	233	491	969	481
177	650	668	332	414	333	379	542	219	824	625	823	388	488	27
663	548	743	43	208	467	627	774	265	970	859	635	134	258	242
331	56	462	267	383	648	12	519	694	592	156	583	236	443	957
898	419	290	271	480	25	198	82	690	958	390	776	421	394	71
118	118	707	916	250	842	338	976	147	581	386	792	805	982	974
988	732	762	964	511	559	9	997	593	430	556	964	855	234	692
540	98	477	543	488	854	249	516	253	383	784	974	650	81	863
707	184	395	540	288	348	748	99	705	770	106	953	365	72	642
999	535	451	882	611	446	729	958	335	17	869	707	217	748	733
288	674	814	829	938	54	603	248	945	751	376	984	212	254	540
415	668	938	40	402	177	127	611	629	114	204	193	16	151	795
465	593	176	47	290	663	577	259	892	539	391	346	293	11	831
764	414	518	808	96	331	426	597	452	947	806	424	935	966	410
818	905	737	161	988	898	842	300	885	372	973	409	91	685	656
100	784	635	711	557	118	663	624	753	96	98	479	275	732	286
178	53	484	454	308	988	947	356	273	306	231	521	629	233	438
360	628	927	223	576	540	95	215	757	39	467	275	529	386	354
57	333	362	330	67	707	844	146	872	323	1	204	641	387	864
522	260	385	697	919	999	885	171	968	98	769	128	783	444	280
336	281	216	58	529	288	579	469	685	654	391	873	834	421	684
176	109	922	496	554	415	333	316	997	67	813	705	904	484	569
209	640	968	908	815	465	734	923	152	883	245	148	182	490	2
905	175	449	187	665	764	856	578	401	489	363	591	616	323	136
675	23	998	146	189	818	285	67	182	571	53	183	605	195	219
468	457	63	86	848	100	513	791	70	954	923	572	203	285	799
912	336	533	659	450	178	276	491	785	171	896	921	775	304	501
104	482	674	820	708	360	772	893	308	57	889	118	929	321	176
746	13	505	895	417	57	286	898	663	522	631	864	44	268	585
736	767	215	357	165	522	519	122	187	476	860	381	24	575	396
562	787	680	457	728	336	675	377	536	506	77	249	180	73	639
184	690	619	348	458	176	464	902	51	246	693	409	438	900	879
597	550	144	565	518	209	334	361	173	765	158	106	169	515	742
300	508	503	277	572	905	938	895	709	617	873	758	407	362	555
134	106	900	816	908	675	523	383	250	359	882	834	516	658	338
213	954	193	780	605	468	740	673	370	750	847	953	99	146	577
895	271	988	946	146	912	785	570	544	390	651	800	987	161	878
71	330	149	668	891	104	698	969	565	580	853	292	350	64	852
242	607	208	705	643	746	389	148	950	999	230	592	159	610	832
54	285	226	539	44	736	751	810	188	219	301	969	96	442	428
442	652	28	588	887	562	149	872	179	502	183	37	710	407	889
13	139	725	386	832	184	802	249	550	944	842	23	520	883	794
897	630	644	275	268	597	903	752	457	673	922	922	87	638	94
197	177	989	450	895	300	276	79	432	521	831	939	770	404	376
93	505	662	815	324	134	499	617	196	927	242	131	908	799	779
307	506	728	306	733	213	809	625	655	882	309	418	374	888	823
456	943	22	495	473	895	744	633	979	107	240	793	903	631	933
102	938	351	763	635	71	523	903	524	658	655	789	195	248	74
995	108	675	937	188	242	215	784	817	895	782	804	343	346	886
332	966	138	450	447	54	993	988	981	336	209	953	604	891	315
297	243	959	355	823	442	568	192	350	935	672	380	741	22	733
62	790	661	930	774	13	499	905	210	994	706	961	787	672	115
298	655	128	485	813	897	913	686	540	680	510	660	345	272	162
46	732	389	223	438	197	896	852	627	385	536	926	488	880	951
505	718	332	895	749	93	129	552	200	324	507	191	308	141	528
761	749	805	781	369	307	832	920	959	246	143	535	421	812	366
631	760	313	358	449	456	835	492	120	744	887	461	899	446	520
90	665	986	267	240	102	11	178	300	879	391	521	595	774	488
81	931	818	60	345	995	829	279	976	404	250	662	85	939	248
777	171	849	904	740	332	398	135	120	735	586	387	126	839	899
905	448	690	363	490	297	876	151	600	278	806	347	202	101	729
534	531	821	777	583	62	108	260	926	931	886	186	752	666	518
109	211	246	844	867	298	419	451	195	757	929	124	273	678	688
826	255	620	898	229	46	497	897	48	676	206	873	533	664	675
338	975	91	36	723	505	172	623	940	94	516	137	283	237	48
294	817	995	887	70	761	979	273	848	138	707	982	233	157	149
746	424	672	761	238	631	641	843	446	758	252	452	902	717	878
10	442	25	516	835	90	627	200	346	124	563	333	663	300	280
48	793	556	477	810	81	698	112	348	471	733	600	834	386	582
668	270	19	647	136	777	247	957	67	719	518	944	971	193	81
603	804	824	878	582	905	439	831	204	152	662	990	584	621	737
526	340	625	950	173	534	6	101	558	410	385	802	530	202	665
730	909	710	944	385	109	177	891	48	955	636	851	294	985	679
707	20	989	420	700	826	862	106	541	886	502	23	64	983	487
781	405	483	632	938	338	888	625	318	475	703	871	779	785	723
288	811	822	814	112	294	58	741	953	712	493	597	161	240	369
693	249	870	547	936	746	598	755	135	686	761	903	251	215	674
557	892	824	203	285	10	39	82	993	239	835	144	312	666	333
397	391	953	479	138	48	248	293	481	347	857	364	772	435	233
62	821	239	255	613	668	454	545	347	753	875	729	850	161	777
780	820	885	858	679	603	125	467	391	664	514	199	931	86	849
338	247	881	316	385	526	709	175	806	919	234	637	270	245	335
608	675	908	21	274	730	804	328	335	162	540	255	138	604	700
741	968	376	301	442	707	356	140	880	903	905	10	530	458	737
105	167	830	46	424	781	58	424	326	775	708	3	44	529	620
128	981	924	262	940	288	171	887	494	804	285	667	516	214	948
550	359	37	428	294	693	762	559	928	696	125	957	632	509	60
485	637	306	352	100	557	163	754	973	602	114	808	911	48	886
890	856	697	604	851	397	838	108	939	106	416	930	378	218	578
799	348	526	690	521	62	870	258	963	962	920	391	244	375	965
734	898	76	335	467	780	322	779	251	217	522	969	320	613	951
51	981	967	348	605	338	766	196	317	139	242	582	503	246	523
73	286	792	621	655	608	558	252	933	58	632	852	110	978	317
89	834	511	850	430	741	156	433	264	109	386	670	587	57	539
798	470	698	313	855	105	907	649	853	472	725	825	594	554	72
943	446	937	861	190	128	623	259	354	528	173	120	212	856	224
684	887	732	834	92	550	0	192	971	990	267	878	897	530	395
132	367	949	483	935	485	783	220	550	515	101	450	392	84	877
723	447	200	963	239	890	213	173	902	107	874	973	74	615	113
110	474	986	581	733	799	479	611	407	187	362	474	182	798	343
117	846	242	332	835	734	372	628	131	409	892	753	516	951	933
641	839	695	123	125	51	592	611	283	911	437	252	952	970	497
329	992	408	281	913	73	260	472	593	600	804	127	518	403	256
654	688	772	376	603	89	294	924	71	722	284	523	136	375	296
749	509	103	341	594	798	996	383	899	541	411	759	70	289	46
583	327	48	369	434	943	598	566	305	256	152	289	105	828	638
740	423	132	95	666	684	899	453	579	422	699	308	834	426	793
235	315	134	257	403	132	210	857	84	258	333	63	317	475	974
735	140	300	856	481	723	138	443	35	139	653	847	776	448	29
971	196	376	301	522	110	688	821	703	355	732	518	634	498	477
867	50	136	795	213	117	725	941	484	918	56	360	682	833	203
86	981	530	126	234	641	376	891	582	40	846	76	319	379	302
366	1	165	919	397	329	860	321	166	463	840	124	376	879	416
369	3	588	461	440	654	183	420	890	353	336	150	618	456	896
685	82	645	592	781	749	36	467	396	282	224	567	725	174	870
598	142	236	137	579	583	35	143	840	633	250	906	500	462	889
789	350	908	391	368	740	218	12	445	214	181	449	162	300	140
368	358	216	939	344	235	574	814	991	675	52	441	856	17	358
206	304	312	871	373	735	617	746	537	934	585	427	200	500	64
87	399	378	137	730	971	232	253	56	700	215	795	113	665	56
772	443	250	239	251	867	6	99	588	572	470	497	738	167	398
206	146	876	854	215	86	724	996	870	571	995	571	400	911	110
388	503	357	49	73	366	563	688	763	374	711	729	213	466	165
552	251	405	3	381	369	969	376	952	382	763	627	58	314	792
229	507	157	217	230	685	129	807	175	14	604	969	371	377	945
642	621	499	107	91	598	82	751	931	28	859	41	907	979	550
484	922	399	669	458	789	843	333	513	614	841	314	809	227	211
152	83	547	771	703	368	875	525	712	839	100	51	75	335	942
782	380	203	777	688	206	392	763	556	873	77	361	483	619	993
101	615	315	141	186	87	357	218	265	873	697	373	785	520	899
294	880	704	650	481	772	254	569	182	450	556	576	279	557	687
237	795	257	970	114	206	793	392	67	515	133	21	885	87	320
531	622	667	274	552	388	408	685	872	515	931	37	101	714	996
91	311	972	970	956	552	334	705	532	747	914	88	130	550	52
405	899	71	575	437	229	33	409	806	393	415	65	430	158	551
105	832	403	998	879	642	324	218	308	333	419	361	47	306	779
112	921	673	945	322	484	586	70	881	659	194	158	11	4	163
784	418	678	988	667	152	103	588	681	601	28	92	592	665	902
292	894	647	17	594	782	882	275	931	775	928	769	486	649	261
604	527	476	741	740	101	121	325	956	20	529	290	797	356	418
964	853	772	358	847	294	505	443	513	32	167	272	231	120	513
432	947	777	695	737	237	414	53	208	691	693	348	676	181	892
695	587	931	799	787	531	327	908	806	436	981	825	505	724	723
758	551	566	409	188	91	756	297	701	110	929	554	290	578	284
433	642	559	421	171	405	10	333	643	989	341	958	303	297	784
655	840	319	898	258	105	337	601	867	314	300	602	713	734	176
110	401	255	579	350	112	673	95	538	446	376	591	981	588	907
934	540	109	255	562	784	195	848	864	360	445	196	719	692	136
187	282	107	101	835	292	615	516	894	126	403	180	947	419	893
266	50	82	797	109	604	330	726	156	660	414	45	579	289	633
798	970	789	703	620	964	103	394	949	930	336	348	587	60	495
488	596	620	833	765	432	848	278	770	782	70	776	462	642	801
769	872	896	127	264	695	81	42	279	97	754	439	866	345	722
396	901	282	974	469	758	465	960	224	340	714	876	429	2	541
273	331	306	695	740	433	698	162	384	208	565	155	485	125	121
37	353	575	756	942	655	861	122	698	265	546	292	951	688	220
673	312	192	87	761	110	64	962	854	911	95	775	259	343	325
430	862	44	11	635	934	73	565	74	588	155	272	93	71	654
452	836	895	823	961	187	764	869	369	670	598	453	615	74	13
610	452	343	720	825	266	533	825	395	162	593	236	895	522	816
59	19	642	637	989	798	597	520	978	145	140	72	892	219	652
316	516	310	204	727	488	303	138	447	713	677	180	589	403	134
773	132	762	184	744	769	805	286	109	786	530	322	974	7	379
696	979	976	595	775	396	637	528	712	540	252	472	678	8	258
125	86	771	145	473	273	158	605	943	674	830	359	117	653	510
130	499	252	494	289	37	927	443	438	607	311	994	805	277	326
92	662	549	37	763	673	843	794	338	477	131	549	664	420	104
8	819	928	932	425	430	110	212	587	411	446	374	530	476	210
423	536	467	94	688	452	71	17	221	889	523	864	941	305	534
656	797	707	720	81	610	188	994	538	774	952	866	282	623	108
723	236	893	1	788	59	696	727	395	414	329	871	717	729	636
531	622	600	451	91	316	193	844	678	80	795	649	679	147	428
109	297	252	241	975	773	130	22	603	224	60	896	273	476	553
632	845	589	312	652	696	215	470	889	473	722	309	79	481	357
126	256	691	33	561	125	509	874	391	946	213	524	100	0	79
134	178	548	733	894	130	870	433	167	316	40	941	417	335	844
99	463	624	740	496	92	540	10	458	586	515	632	978	190	517
142	811	800	39	784	8	678	206	448	190	494	741	177	908	895
168	53	13	31	832	423	872	638	304	138	393	733	264	220	835
196	172	700	499	488	656	922	0	739	512	32	196	301	626	935
317	708	828	413	631	723	68	642	46	727	477	867	837	110	400
316	201	435	325	111	531	136	670	387	111	589	959	65	918	401
218	192	172	755	191	109	66	646	593	608	437	552	5	2	472
251	163	843	555	946	632	502	827	369	200	849	852	616	730	210
893	911	891	214	466	126	676	942	959	204	573	979	784	358	326
703	41	92	598	721	134	679	336	813	716	837	138	454	777	551
556	203	836	135	361	99	775	828	167	370	975	946	237	229	694
184	139	215	9	400	142	292	403	869	448	23	778	625	813	112
212	60	756	676	930	168	294	269	673	893	398	713	570	907	523
77	920	852	182	878	196	401	915	856	116	220	198	55	656	889
914	595	236	899	137	317	963	664	886	704	386	730	676	745	527
707	421	595	959	866	316	95	725	467	411	201	755	564	302	474
558	669	982	660	644	218	241	256	875	211	361	50	63	524	516
313	656	225	204	323	251	933	718	883	198	752	582	436	135	983
166	30	587	560	109	893	34	497	948	336	936	561	217	340	209
622	935	131	348	754	703	965	187	313	741	679	370	440	485	867
988	280	412	411	734	556	658	106	994	942	197	701	422	508	923
170	66	396	786	467	184	345	259	51	9	366	53	664	632	515
258	848	292	766	159	212	491	891	262	62	570	438	379	663	878
397	28	492	43	563	77	178	723	663	613	799	228	879	499	344
74	405	459	913	172	914	448	822	701	229	171	575	495	814	133
684	175	203	337	593	707	392	747	464	445	315	843	403	359	611
402	168	738	527	507	558	316	480	470	163	129	556	43	747	7
983	606	87	773	838	313	790	883	871	316	357	25	596	743	347
402	1	107	859	936	166	685	675	811	653	561	910	810	856	460
621	410	904	977	597	622	370	577	361	136	153	183	458	387	756
154	387	609	891	316	988	481	320	130	952	6	976	337	817	278
381	349	859	467	704	170	554	254	356	697	49	215	83	684	146
161	924	4	728	676	258	670	703	342	640	438	78	813	593	352
758	187	202	831	183	397	191	177	749	955	359	241	375	298	763
871	258	82	620	448	74	105	864	28	220	130	865	341	988	593
351	3	308	694	387	684	218	716	517	760	486	546	122	643	993
686	160	648	610	732	402	211	575	347	89	465	579	147	362	800
294	276	408	349	663	983	547	985	766	678	650	697	380	925	494
531	933	873	655	437	402	510	671	70	421	150	706	534	688	527
832	208	78	114	821	621	757	118	447	425	800	373	223	26	390
597	779	886	100	60	154	879	109	783	471	780	729	778	948	413
335	786	765	285	830	381	714	33	809	996	978	817	139	843	255
299	148	651	987	39	161	123	256	475	570	200	253	676	921	443
453	101	616	160	724	758	931	730	458	502	39	114	758	925	703
423	708	312	660	772	871	349	730	574	911	777	714	480	379	131
360	990	405	602	638	351	891	76	155	15	456	537	960	824	115
558	640	452	616	815	686	939	10	749	898	763	899	707	276	632
743	22	363	933	154	294	828	789	64	403	159	622	29	539	414
424	464	790	899	234	531	492	820	739	662	650	728	663	590	595
429	520	912	638	802	832	724	1000	182	508	598	345	6	986	848
125	214	633	776	28	597	233	100	936	588	919	836	624	448	39
24	519	16	102	917	335	755	713	312	684	724	564	139	583	373
290	292	144	347	694	299	667	457	757	599	927	561	71	837	542
318	757	301	175	620	453	20	522	143	975	525	433	15	322	267
654	66	28	113	677	423	551	573	890	62	555	108	78	324	512
957	466	247	587	306	360	166	881	899	464	452	910	515	873	358
936	249	732	415	673	558	406	488	410	780	901	200	335	780	390
458	211	177	343	172	743	240	247	75	881	107	966	270	807	234
240	186	304	717	163	424	587	99	895	406	415	690	412	424	174
764	259	71	888	759	429	658	541	409	864	485	252	221	694	483
759	382	625	707	29	125	923	839	370	161	713	115	787	10	814
741	571	403	823	349	24	216	515	925	7	811	985	272	628	37
744	314	347	3	905	290	457	178	973	680	238	864	377	799	40
106	996	366	794	879	318	293	694	86	638	606	127	524	379	997
682	653	449	978	265	654	29	43	997	350	933	860	743	11	120
463	603	45	461	672	957	110	645	892	961	741	978	837	408	919
212	660	57	398	55	936	49	662	110	597	537	814	686	72	977
99	498	904	556	241	458	59	323	728	694	774	917	619	960	898
824	969	574	351	209	240	238	957	568	421	364	862	181	156	747
175	970	541	394	424	764	644	390	365	99	634	622	568	287	504
164	212	401	41	202	759	271	29	24	195	933	504	49	9	379
666	364	635	194	742	741	24	725	187	561	930	211	605	632	1
894	879	183	727	180	744	457	325	522	35	771	541	766	550	898
517	555	513	574	873	106	404	259	304	928	626	640	40	786	119
703	956	11	687	381	682	908	316	734	462	514	290	663	174	638
154	971	205	590	125	463	124	7	231	344	871	860	70	987	5
953	606	520	623	897	212	403	715	224	928	343	706	173	71	386
541	935	837	328	896	99	332	633	336	670	823	392	526	943	365
680	768	527	585	274	824	675	436	41	627	699	135	321	360	798
37	798	826	378	468	175	117	264	756	786	685	894	823	739	755
809	997	855	554	793	164	309	247	94	918	153	802	765	146	380
749	723	430	214	880	666	841	287	6	245	942	288	620	552	653
120	716	490	179	196	894	966	574	688	764	75	984	148	261	519
525	355	883	872	426	517	106	44	20	792	532	113	919	617	858
326	142	853	568	302	703	470	693	29	496	573	852	199	326	790
546	638	64	80	649	154	718	646	251	951	636	678	133	977	644
399	573	720	164	546	953	798	855	429	109	643	183	498	569	31
415	361	839	313	126	541	186	992	150	712	969	971	957	67	506
181	534	909	813	784	680	819	161	639	311	192	341	777	662	310
255	670	289	978	217	37	933	906	845	275	45	421	5	406	119
21	908	674	453	377	809	616	356	256	592	608	618	264	542	701
924	750	838	670	174	749	823	77	800	615	937	111	776	286	875
654	866	940	841	416	120	751	369	239	263	515	305	563	903	346
933	510	933	861	225	525	608	231	323	6	248	630	236	242	123
164	96	188	706	556	326	849	894	965	104	630	927	375	205	193
921	888	958	53	9	546	262	673	182	844	51	877	369	399	860
795	116	629	961	562	399	377	248	762	958	50	428	728	422	791
577	377	133	996	496	415	234	825	190	105	260	740	984	872	214
440	714	257	729	538	181	929	520	29	257	791	599	761	19	645
258	548	654	466	204	255	199	356	147	184	877	411	9	159	636
752	911	975	547	639	21	326	494	591	762	589	452	75	939	63
229	957	719	937	711	924	364	611	639	869	841	535	699	65	949
64	740	180	471	654	654	544	871	267	341	300	551	627	100	328
767	253	702	935	498	933	818	876	616	793	712	252	790	906	45
671	780	733	981	556	164	32	281	96	262	495	182	111	500	819
715	886	423	853	473	921	154	368	797	912	769	709	252	494	506
642	536	737	754	525	795	71	134	408	868	744	88	449	376	566
419	985	998	412	225	577	931	977	704	817	458	639	840	553	119
391	610	714	685	834	440	104	521	909	816	452	898	216	159	448
816	307	70	850	475	258	620	275	325	801	919	618	169	793	286
317	434	538	283	61	752	317	821	259	443	353	716	401	909	676
815	159	479	621	211	229	721	845	488	909	674	562	139	639	392
789	628	997	782	516	64	77	76	285	600	19	697	393	266	511
852	117	274	927	146	767	133	751	312	538	338	232	797	869	818
506	761	983	331	667	671	897	297	831	462	310	37	409	128	631
636	200	421	514	388	715	77	46	975	41	798	355	143	459	324
951	447	800	387	540	642	316	250	737	191	101	532	231	150	491
444	482	201	698	218	419	57	252	66	63	298	866	244	736	110
60	685	25	382	216	391	396	570	478	288	634	957	918	46	780
867	350	4	163	849	816	442	147	923	941	875	39	845	313	27
631	345	368	358	628	317	534	196	465	736	733	795	372	99	409
355	216	168	482	603	815	683	539	812	266	527	686	78	218	605
997	32	88	629	582	789	384	80	906	123	387	606	95	994	566
224	454	960	116	655	852	624	995	705	522	669	167	825	743	298
652	650	43	887	443	506	741	48	264	187	104	507	359	374	670
605	791	616	831	265	636	543	191	510	905	466	870	788	644	357
387	906	591	588	908	951	786	65	98	236	959	477	611	609	541
142	64	179	964	594	444	247	362	418	253	173	704	610	37	383
25	68	672	927	472	60	494	238	276	206	364	926	656	188	181
421	777	125	540	8	867	818	727	174	278	436	977	155	520	705
184	715	849	2	665	631	25	663	363	133	787	605	781	929	745
726	570	334	304	893	355	442	75	734	82	188	148	150	236	747
370	588	365	39	139	997	755	699	280	776	947	555	668	190	439
842	249	421	110	555	224	787	123	906	666	962	445	998	770	114
734	937	309	724	686	652	379	926	707	238	70	322	96	420	820
571	191	164	642	521	605	492	658	710	476	519	327	143	176	157
177	464	243	119	248	387	797	871	33	107	381	916	8	509	944
957	828	606	434	965	142	648	421	863	940	466	115	387	61	348
265	239	860	766	322	25	484	960	837	181	498	6	835	674	690
925	264	872	190	908	421	721	347	655	651	247	281	156	667	135
224	668	789	20	230	184	518	761	232	858	280	153	862	300	436
374	836	95	245	777	726	463	486	355	329	803	256	849	131	359
88	191	673	395	265	370	210	824	840	418	181	991	191	246	966
640	122	520	740	850	842	101	786	497	882	556	400	881	555	857
181	700	739	475	496	734	927	547	417	255	862	903	424	465	675
45	294	597	375	894	571	272	684	371	490	375	461	922	526	980
723	720	440	530	714	177	795	914	776	465	69	745	453	161	10
347	665	437	196	648	957	487	272	941	401	421	756	237	79	690
661	829	457	312	532	265	540	868	565	182	395	510	791	851	594
384	216	230	116	722	925	530	455	417	178	402	802	892	439	490
627	753	924	85	39	224	355	128	231	897	102	908	380	333	987
22	194	571	2	144	374	922	322	684	884	242	369	164	764	101
911	108	519	629	916	88	529	241	566	803	613	855	405	324	566
801	820	142	238	506	640	647	206	569	771	835	148	428	984	358
746	482	24	743	142	181	97	430	530	333	573	373	38	156	773
813	691	54	838	742	45	159	585	89	153	274	250	736	816	753
383	398	637	924	993	723	465	773	319	354	28	647	266	969	592
617	712	993	113	876	347	90	173	418	41	341	770	335	669	670
575	170	335	157	316	661	955	67	953	230	37	261	829	216	879
530	614	630	918	755	384	806	280	22	463	996	293	941	740	568
275	736	265	899	27	627	872	319	673	912	683	337	557	818	222
249	970	186	101	302	22	231	554	222	599	529	29	436	613	950
452	506	532	545	194	911	365	210	281	439	453	534	819	375	897
228	748	432	978	746	801	693	150	984	410	819	203	331	807	941
804	679	386	51	250	746	403	654	682	149	98	594	382	101	64
986	817	196	109	42	813	685	909	583	565	38	668	772	263	844
30	320	487	940	524	383	718	421	583	152	773	981	868	54	76
536	818	714	293	474	617	264	699	710	75	251	361	261	858	693
87	293	67	449	536	575	461	75	973	796	915	779	436	259	830
802	359	780	692	541	530	809	214	69	806	459	783	279	117	670
989	825	326	434	221	275	338	871	94	286	44	502	7	297	557
67	292	413	545	541	249	862	356	236	64	943	383	421	852	950
939	196	460	529	832	452	806	635	499	721	690	831	21	201	511
18	487	201	141	645	228	579	427	482	403	126	339	304	152	398
684	939	979	919	977	804	15	55	883	419	81	725	73	574	154
784	605	203	370	192	986	976	970	110	203	238	831	502	56	48
534	369	98	265	231	30	222	540	461	794	927	967	621	101	225
885	160	314	937	622	536	478	962	841	295	29	790	225	70	960
899	732	808	979	317	87	520	332	808	447	47	584	228	725	999
626	648	41	564	897	802	658	668	104	948	665	715	423	844	899
138	677	600	188	847	989	265	64	516	561	166	967	513	737	65
218	150	469	76	976	67	972	362	376	237	191	39	891	293	544
182	638	20	723	146	939	789	541	508	120	77	143	631	814	934
42	55	64	83	918	18	416	220	788	461	586	23	167	165	634
107	33	981	608	301	684	313	503	953	39	45	78	728	971	250
616	903	328	874	451	784	181	9	528	726	406	70	220	852	993
940	183	330	282	563	534	516	400	582	367	166	994	657	156	538
354	880	246	264	409	885	662	131	164	827	720	767	435	304	834
411	505	470	84	405	899	273	992	939	944	295	423	409	131	889
984	626	299	607	463	626	32	367	416	255	624	188	135	86	499
946	568	753	143	519	138	237	603	654	604	647	230	850	587	276
677	320	57	927	891	218	487	969	68	437	511	963	204	782	481
988	540	99	18	78	182	132	735	760	552	715	798	229	913	442
767	23	993	222	495	42	71	967	445	296	311	700	251	273	7
337	823	489	523	183	107	50	342	740	302	899	712	465	189	883
662	52	930	458	939	616	135	244	653	690	740	497	380	812	483
244	320	954	761	258	940	565	531	215	570	526	991	861	41	278
296	92	417	267	79	354	762	866	90	927	40	785	744	366	64
680	288	989	194	238	411	350	912	948	586	518	439	789	922	295
528	755	562	628	470	984	612	6	931	201	363	161	231	656	473
412	885	139	669	770	946	810	543	873	27	463	777	156	566	330
603	76	713	917	446	677	104	237	393	797	552	198	446	813	924
751	527	485	827	638	988	414	556	872	346	881	310	897	225	401
584	982	915	771	81	767	414	520	595	962	667	246	189	977	375
552	124	461	273	641	337	530	207	139	601	868	548	293	199	340
584	380	969	655	95	662	529	167	342	176	403	249	768	453	829
512	958	651	335	522	244	665	137	298	814	68	230	115	182	22
83	432	88	707	536	296	281	584	515	935	839	694	930	735	559
720	228	357	822	49	680	348	330	547	620	352	494	640	317	576
996	415	487	456	323	528	38	874	812	122	911	361	405	29	224
355	897	337	16	734	412	452	235	318	734	774	533	528	815	44
971	296	836	418	369	603	645	991	239	107	477	568	360	575	522
346	167	181	988	830	751	868	322	539	333	6	353	559	39	865
887	313	345	179	37	584	142	424	492	268	379	344	768	632	928
455	70	265	533	199	552	997	980	794	601	59	159	385	951	56
413	132	41	169	457	584	379	510	225	887	560	866	106	849	111
218	769	517	45	22	512	712	838	498	585	190	342	557	373	393
126	683	632	369	641	83	752	125	281	3	291	498	234	226	776
309	84	186	429	466	720	192	541	397	130	57	246	503	999	767
726	624	274	99	341	996	30	502	616	453	856	400	153	768	360
783	405	172	59	451	355	52	970	579	402	4	275	117	377	979
694	864	91	523	996	971	671	256	791	259	607	364	721	873	41
10	198	147	34	146	346	528	707	219	980	697	906	73	642	473
843	985	296	102	130	887	140	212	474	6	930	650	801	798	436
922	509	716	362	789	455	785	613	19	101	253	9	872	430	380
771	888	594	168	6	413	175	294	83	397	180	755	374	822	410
43	873	134	33	49	218	580	279	229	217	34	95	174	523	854
378	486	443	634	949	126	887	96	515	322	875	343	697	140	324
704	657	692	844	111	309	613	208	925	826	237	24	129	753	61
730	629	490	279	66	726	280	936	62	294	753	779	257	851	579
224	507	380	653	851	783	594	913	292	340	1	512	978	405	890
269	425	163	674	376	694	62	748	537	980	511	299	48	504	464
673	624	13	589	855	10	919	83	564	541	211	551	158	560	298
477	712	946	63	383	843	177	920	418	378	803	817	781	246	522
624	280	629	711	375	922	203	633	154	905	282	725	484	102	955
236	953	196	485	369	771	796	892	208	531	502	154	818	776	495
177	564	901	346	883	43	700	123	69	534	245	189	633	690	112
830	904	606	811	433	378	342	906	415	876	118	822	533	766	664
767	111	251	306	490	704	346	858	110	839	537	933	753	400	534
934	81	554	315	619	730	70	810	175	849	135	75	236	599	362
108	266	80	947	786	224	513	338	794	1000	214	3	150	894	776
182	436	7	69	733	269	812	280	969	677	951	622	653	752	984
99	151	970	33	219	673	353	335	490	920	752	35	655	823	562
490	158	488	671	309	477	578	83	590	946	967	124	103	571	637
193	715	294	369	341	624	689	691	946	491	578	647	515	137	743
896	159	901	76	516	236	93	310	884	33	223	547	28	701	250
99	719	887	349	781	177	47	629	265	72	651	407	332	806	891
44	276	271	437	372	830	465	717	254	680	361	554	625	63	454
557	148	309	698	554	767	435	582	223	617	890	996	606	487	699
772	288	484	101	329	934	412	761	411	77	590	310	354	348	894
312	536	729	963	710	108	605	732	312	936	158	199	536	84	94
179	834	485	519	843	182	899	268	951	479	292	202	859	841	835
339	200	707	689	157	99	589	470	808	435	276	686	528	296	103
210	881	309	38	702	490	101	66	367	932	272	737	896	695	438
510	290	326	376	607	193	254	896	712	322	657	104	312	553	264
906	120	989	767	391	896	167	611	749	305	375	368	815	284	298
629	21	517	604	983	99	987	671	912	117	424	549	437	698	300
102	899	647	242	251	44	390	983	27	770	424	376	377	120	648
391	80	6	483	448	557	825	771	243	399	721	755	682	515	166
55	200	129	192	700	772	673	129	939	187	483	297	251	904	854
501	371	450	118	228	312	182	636	659	485	174	898	132	485	504
432	710	130	786	586	179	865	924	171	761	764	226	817	444	779
998	597	256	165	672	339	63	468	94	899	815	404	828	571	408
812	751	76	140	447	210	324	477	334	181	754	869	334	831	82
486	326	294	636	786	510	164	77	434	335	243	811	627	550	778
894	751	697	151	490	906	624	283	511	468	847	533	498	284	48
138	113	794	195	208	629	576	167	607	810	456	455	503	350	1
390	425	477	823	294	102	653	177	816	991	462	936	831	838	942
927	115	443	704	393	391	561	6	25	825	470	510	74	493	666
917	282	350	7	631	55	290	967	668	437	551	618	888	189	76
714	759	648	130	164	501	17	940	513	554	37	983	717	806	493
618	494	860	749	773	432	731	619	89	298	975	783	591	275	963
343	562	41	571	362	998	670	14	244	770	263	241	538	150	383
936	665	180	979	780	812	630	128	983	877	14	285	702	462	849
125	628	245	116	82	486	645	995	44	346	653	461	440	265	486
731	756	480	778	196	894	908	234	175	230	346	878	559	271	655
646	854	276	791	314	138	909	845	80	27	986	932	239	726	639
833	444	635	561	503	390	121	910	951	76	204	628	930	656	825
398	96	603	100	276	927	745	713	985	182	949	925	30	904	125
750	290	351	288	745	917	355	382	222	53	103	437	960	135	390
835	710	801	189	884	714	720	343	20	871	300	563	152	837	125
322	766	327	239	806	618	194	212	25	676	182	743	161	468	707
552	626	298	324	401	343	825	128	471	647	862	679	655	34	16
979	635	23	49	405	936	343	433	341	49	561	505	597	489	594
549	650	629	13	267	125	859	557	656	762	556	554	708	463	560
330	757	424	572	344	731	511	937	568	312	665	99	839	848	885
619	329	186	24	882	646	529	46	166	232	679	746	804	642	338
361	577	342	100	992	833	567	551	701	776	328	295	54	798	405
757	568	984	605	14	398	357	413	594	858	545	85	154	711	473
414	537	986	923	276	750	894	611	832	433	567	140	718	797	233
492	851	975	731	987	835	627	754	353	336	413	126	35	982	19
695	108	142	49	72	322	536	789	208	33	169	758	371	593	567
973	832	857	734	958	552	354	542	611	635	455	698	690	421	293
328	499	751	80	60	979	601	614	141	576	788	541	309	465	68
838	789	567	131	411	549	928	288	645	545	105	311	189	253	527
739	698	882	606	516	330	148	396	944	468	762	644	142	497	727
954	623	789	539	56	619	422	543	279	949	735	72	228	196	534
32	200	546	41	553	361	578	346	71	357	450	780	787	631	744
357	851	341	595	281	757	927	550	829	401	146	6	781	524	136
663	189	267	744	184	414	1	728	247	215	272	507	446	951	529
282	802	1	563	99	492	293	730	332	850	770	554	860	542	80
230	635	657	421	29	695	431	448	830	880	191	534	911	429	847
711	185	406	527	603	973	563	317	602	942	209	176	618	19	572
625	182	381	517	844	328	906	508	470	937	901	929	664	141	905
591	139	5	783	740	838	314	327	905	865	111	227	761	980	254
660	833	611	971	756	739	342	304	243	315	383	165	970	651	565
48	841	887	806	387	954	274	72	322	861	573	259	444	20	699
349	349	502	94	845	32	678	379	671	455	414	73	44	532	744
451	328	552	340	602	357	406	371	339	816	925	910	300	27	317
241	513	750	295	940	663	699	576	476	577	371	734	905	637	790
715	463	5	148	892	282	753	171	951	934	371	990	626	172	699
856	308	33	267	623	230	471	755	291	703	199	55	954	271	653
282	238	190	482	23	711	895	849	149	219	188	4	613	313	635
731	680	820	496	713	625	860	504	42	63	647	247	515	227	768
138	565	182	602	612	591	50	183	335	955	253	140	878	825	198
837	851	326	971	295	660	490	538	782	90	406	94	38	68	453
139	225	184	864	747	48	345	617	26	609	963	656	327	41	412
588	181	761	318	862	349	804	99	897	751	504	630	839	128	148
366	280	940	899	220	451	981	596	984	354	242	363	504	599	424
807	530	458	825	563	241	124	138	888	108	145	305	140	791	907
504	278	769	669	554	715	12	566	458	202	926	311	882	295	429
490	416	14	160	505	856	837	852	348	271	759	86	606	249	691
877	161	892	987	237	282	917	58	39	72	798	58	812	511	30
353	348	914	497	629	731	295	857	709	465	27	810	60	383	148
449	93	513	751	804	138	904	737	86	395	601	451	961	813	335
964	289	583	501	786	837	756	62	313	572	169	248	251	692	311
42	436	683	495	445	139	253	57	444	701	929	298	763	716	887
973	976	104	313	827	588	202	769	950	829	363	558	454	167	721
189	819	4	326	823	366	734	58	315	823	867	269	710	790	587
667	762	805	264	532	807	351	837	125	126	11	110	512	698	587
586	64	197	758	960	504	932	553	385	523	371	195	235	996	733
675	192	233	246	739	490	889	330	627	892	579	542	482	173	545
361	753	831	158	440	877	599	202	867	535	220	696	903	805	725
620	909	29	719	622	353	747	851	476	484	337	70	849	63	849
811	513	143	943	922	449	270	449	971	234	219	846	637	133	737
19	407	654	758	624	964	358	165	359	460	230	0	476	220	722
84	812	585	614	403	42	516	69	637	707	879	499	401	217	443
975	562	870	679	441	973	46	519	996	991	754	224	662	985	304
651	863	547	891	201	189	830	653	665	68	171	758	689	613	124
231	722	571	574	951	667	955	220	823	632	742	896	845	240	785
403	472	697	933	136	586	368	611	888	70	16	504	754	649	662
122	448	108	964	738	675	613	110	473	983	913	286	79	556	807
268	643	972	829	144	361	829	335	342	657	965	463	734	744	47
258	391	362	834	207	620	225	414	349	685	229	798	995	972	431
332	262	158	636	903	811	175	744	729	973	680	365	790	110	404
152	9	294	75	118	19	409	173	355	115	343	861	362	381	93
348	933	246	860	358	84	648	515	97	802	417	914	976	208	261
122	118	198	805	832	975	830	188	552	539	23	276	284	865	56
884	554	753	897	647	651	44	655	280	126	435	230	213	533	565
94	386	303	879	37	231	899	757	645	943	205	840	895	385	860
930	279	198	309	482	403	678	591	276	577	329	14	946	213	54
399	218	832	854	523	122	889	608	85	52	653	618	870	292	659
47	51	849	407	944	268	948	127	42	20	234	567	960	16	259
342	82	580	700	948	258	123	637	968	737	525	131	503	132	414
736	480	992	766	582	332	416	395	336	326	968	112	550	955	588
795	52	128	240	901	152	838	771	125	351	556	708	853	630	898
545	138	568	35	268	348	175	933	387	703	448	113	308	304	257
686	59	464	949	660	122	167	568	630	250	825	997	219	739	513
894	99	199	160	674	884	439	518	889	260	725	577	613	215	789
55	576	516	930	564	94	184	646	169	92	475	306	401	998	79
304	667	151	764	212	930	919	154	36	537	647	792	575	430	349
46	369	284	804	576	399	337	154	472	47	253	239	956	575	286
195	50	990	255	567	47	147	122	468	304	889	908	564	549	505
720	656	430	12	210	342	107	552	875	5	926	412	154	450	946
722	440	227	490	491	736	386	872	970	929	303	405	28	603	571
878	178	246	77	605	795	86	576	387	462	541	194	994	411	160
582	549	637	627	595	545	162	326	959	462	295	638	366	31	724
71	369	456	299	688	686	456	394	275	354	24	885	564	993	102
923	921	830	346	24	894	59	101	674	741	91	207	129	620	156
800	681	888	619	703	55	783	439	906	621	989	633	139	143	77
286	376	182	309	809	304	553	542	574	480	374	880	585	102	621
544	624	697	732	240	46	466	578	956	902	22	514	121	876	260
985	637	860	234	589	195	130	705	582	942	469	399	520	416	31
716	788	157	576	766	720	839	151	953	941	177	318	426	860	147
839	583	795	94	531	722	112	989	996	176	437	848	217	124	636
433	277	537	658	144	878	524	185	422	36	536	804	383	332	104
471	88	408	282	451	582	171	461	213	972	561	386	31	586	762
561	165	475	262	850	71	52	527	446	727	609	841	143	954	25
269	957	324	130	86	923	543	970	715	575	192	14	392	72	421
749	110	612	875	321	800	448	745	911	893	502	753	865	176	815
504	560	153	990	449	286	593	187	93	969	158	949	716	478	925
647	304	418	855	851	544	276	657	769	326	215	204	944	258	151
308	930	702	90	455	985	572	137	223	458	850	387	196	238	670
139	282	219	53	408	716	811	688	755	733	692	502	546	963	298
476	516	404	623	913	839	892	169	152	215	958	911	162	65	269
362	158	356	971	58	433	988	149	396	936	195	298	75	777	161
788	946	866	299	819	471	123	783	641	510	430	318	908	529	698
780	994	76	503	855	561	646	610	66	724	399	92	551	594	230
669	545	243	550	166	269	466	283	627	232	91	51	263	450	933
134	447	528	208	158	749	785	573	765	306	340	543	866	380	4
22	969	407	965	898	504	948	362	871	885	697	590	797	525	134
560	380	302	185	930	647	26	708	522	698	312	499	957	789	788
301	80	858	122	959	308	55	321	90	84	299	277	458	176	599
939	237	263	990	47	139	272	138	450	576	213	324	27	153	247
981	864	820	737	931	476	20	621	420	39	85	240	34	332	281
287	825	300	551	88	362	403	226	318	543	194	674	748	142	889
801	763	230	766	699	788	785	212	640	594	646	199	134	362	744
896	378	640	893	897	780	420	199	591	779	823	679	164	148	421
598	535	227	859	314	669	221	559	190	368	485	179	969	385	927
884	761	417	937	626	134	789	235	191	671	106	678	90	726	362
944	222	863	161	504	22	228	411	14	445	746	276	198	248	81
549	983	98	30	342	560	662	320	202	253	770	774	753	273	325
728	852	166	91	766	301	21	212	100	221	198	904	113	915	445
577	501	631	385	636	939	752	922	659	664	15	388	223	256	956
26	176	676	168	315	981	829	282	755	136	201	380	676	308	407
447	788	398	313	137	287	866	483	813	608	564	446	925	737	217
646	182	905	182	871	801	109	753	354	387	519	353	406	903	110
521	390	582	342	718	896	238	4	343	923	912	162	565	345	706
372	419	287	526	649	598	814	982	852	958	315	208	707	948	319
937	34	499	538	506	884	433	423	502	279	107	310	282	718	720
830	89	190	923	774	944	489	959	509	608	295	233	998	289	658
849	481	526	11	992	549	722	479	470	763	508	178	990	91	223
373	872	496	409	709	728	884	620	921	335	424	775	762	961	794
593	983	2	889	157	577	542	455	794	375	690	62	396	642	855
873	76	339	135	61	26	829	195	478	415	782	795	374	114	699
934	467	389	75	720	447	291	911	854	982	541	847	325	232	19
668	494	31	190	936	646	831	873	472	217	381	280	664	313	965
207	662	74	789	535	521	476	967	975	380	489	718	962	550	978
654	260	149	131	86	372	368	724	813	399	164	965	602	847	637
72	118	437	475	547	937	546	185	956	145	7	216	898	815	597
407	627	317	372	846	830	835	357	592	410	856	676	895	674	902
667	80	421	109	595	849	282	203	705	726	854	416	221	41	495
934	54	142	401	109	373	600	992	705	359	739	63	612	498	481
811	260	384	870	416	593	651	937	456	217	207	761	234	487	14
485	962	486	619	324	873	721	219	282	920	331	959	211	862	634
757	24	460	521	431	934	928	29	111	378	404	733	180	74	357
417	184	132	88	472	668	268	898	886	716	227	165	471	275	593
972	595	379	403	737	207	448	975	924	527	905	757	14	267	717
988	103	143	689	756	654	362	374	477	565	541	808	400	250	7
864	213	510	281	359	72	220	423	909	386	539	801	590	918	930
389	419	319	524	792	407	961	796	411	217	959	914	872	704	776
455	548	244	116	849	667	501	365	84	935	44	620	949	650	931
247	86	755	210	258	934	831	537	657	314	687	811	81	67	872
784	224	714	381	761	811	139	309	564	252	556	883	848	222	778
883	768	109	913	831	485	287	642	750	741	118	968	979	477	491
914	852	41	933	395	757	348	492	122	377	349	290	275	616	729
558	677	958	334	402	417	176	143	838	410	763	13	466	686	247
599	635	598	260	490	972	491	248	760	765	160	501	155	836	944
149	497	474	653	571	988	124	418	973	862	808	255	90	552	205
900	220	39	243	827	864	936	788	587	473	417	343	577	95	49
450	460	329	335	288	389	158	708	188	605	112	956	810	835	877
206	770	364	859	895	455	196	404	288	339	67	485	794	410	824
900	437	200	447	542	247	756	348	111	255	860	673	665	674	103
763	367	569	528	744	784	877	347	403	907	543	966	533	58	283
882	108	766	963	255	883	56	512	179	766	219	856	539	694	93
285	358	419	207	360	914	174	465	348	644	146	612	837	177	583
673	158	97	934	219	558	447	850	113	759	807	733	994	149	628
664	980	126	194	249	599	643	581	949	238	479	299	297	882	638
123	950	754	154	494	149	578	611	742	278	491	42	106	817	467
407	382	651	820	366	900	938	346	978	67	269	269	698	162	326
275	818	123	272	283	450	275	880	133	388	650	507	153	892	752
717	226	169	723	849	206	279	640	536	155	228	310	873	810	779
283	417	409	526	3	900	108	878	944	382	110	638	878	52	947
896	930	880	257	885	763	278	902	841	528	174	137	575	743	524
827	37	764	538	877	882	888	306	914	113	379	533	48	258	732
390	629	17	313	960	285	62	214	862	439	157	836	725	49	509
498	503	561	893	641	673	498	357	508	560	11	613	581	348	571
695	177	194	879	292	664	336	906	911	673	321	789	464	106	845
834	839	993	199	437	123	446	605	568	341	279	980	825	175	27
610	582	60	967	141	407	717	212	904	210	462	934	79	561	296
575	564	462	707	306	275	979	893	308	989	838	214	826	113	129
326	340	182	116	169	717	119	229	583	540	991	312	292	529	620
456	517	157	366	120	283	314	550	490	985	457	788	211	520	338
714	349	470	483	247	896	805	907	247	378	500	702	257	299	922
884	486	983	774	108	827	501	845	111	248	812	175	259	681	353
721	14	446	296	856	390	32	4	65	2	600	16	180	208	219
19	174	695	275	13	498	267	599	167	824	434	123	70	267	239
675	840	402	253	986	695	773	892	160	731	812	216	225	84	948
439	363	536	191	816	834	210	541	278	685	525	874	626	122	67
438	358	455	323	448	610	28	578	632	407	773	106	14	264	731
117	244	234	740	968	575	853	274	958	186	450	193	958	504	772
815	684	311	966	52	326	778	751	201	621	74	559	209	641	737
325	913	842	549	719	456	645	334	624	424	75	132	222	937	638
246	122	590	425	327	714	492	528	656	268	885	337	55	479	167
343	245	851	338	631	884	579	327	185	774	856	639	62	663	835
376	571	179	485	179	721	604	376	722	379	901	869	467	698	945
547	82	535	7	852	19	639	519	699	364	848	186	963	247	190
562	756	241	696	93	675	340	929	282	937	434	318	670	24	677
396	793	527	236	868	439	167	166	973	820	947	61	739	319	706
398	350	763	476	143	438	670	341	923	770	312	446	230	241	153
515	673	422	284	767	117	412	771	494	329	703	783	913	104	876
658	489	673	921	235	815	229	171	764	311	206	28	463	601	465
951	780	529	771	674	325	689	3	901	991	824	144	865	50	151
722	194	735	9	569	246	340	998	93	895	967	351	53	266	759
400	283	227	151	268	343	298	391	754	390	379	727	333	438	745
832	902	645	822	938	376	66	526	148	715	844	661	530	13	744
134	482	980	114	917	547	351	672	169	736	85	244	655	52	570
60	899	17	650	362	562	463	595	973	660	311	25	616	820	901
84	625	441	224	463	396	823	323	106	710	812	96	150	621	316
164	510	870	885	580	398	854	91	240	44	277	158	133	768	657
324	943	920	29	347	515	624	843	526	228	940	474	874	194	125
302	876	752	224	168	658	142	609	68	624	420	861	794	654	624
12	15	395	820	593	951	627	512	219	458	195	343	27	411	403
540	191	40	680	12	722	71	509	85	300	547	330	506	841	456
95	382	502	939	801	400	553	910	981	532	845	275	770	376	687
147	676	691	26	783	832	763	474	689	612	765	112	887	471	104
631	150	293	706	66	134	301	457	97	695	578	931	574	633	90
859	514	40	210	625	60	934	192	117	962	413	388	969	416	872
974	431	923	93	118	84	567	347	979	33	605	837	525	798	434
571	809	16	60	675	164	680	753	35	566	6	665	655	85	106
997	28	158	537	110	324	601	501	470	205	807	727	870	582	284
554	193	981	360	697	302	876	632	534	43	127	602	824	73	637
515	822	613	713	865	12	836	732	863	402	499	717	252	426	273
331	305	128	302	635	540	441	169	500	828	545	748	673	521	619
430	179	151	886	567	95	597	853	125	502	665	499	444	102	690
492	879	375	338	577	147	225	845	343	165	56	269	214	132	124
71	99	72	40	607	631	451	786	396	19	200	96	838	757	556
888	226	195	115	444	859	530	305	31	996	915	949	442	658	121
65	938	416	569	697	974	537	486	537	56	400	642	196	206	339
436	862	622	222	698	571	192	466	746	88	211	352	473	11	347
827	861	375	981	111	997	458	535	217	404	163	3	974	706	491
395	953	520	621	300	554	7	759	725	491	732	267	395	287	245
613	964	389	828	880	515	475	856	995	693	64	63	149	851	123
819	119	931	43	913	331	306	814	132	136	910	396	913	83	408
886	144	36	559	874	430	493	556	35	368	573	842	69	519	97
931	28	928	471	928	492	68	643	290	826	722	100	714	922	311
191	214	415	591	122	71	261	587	454	740	134	162	603	340	581
259	937	147	35	539	888	111	605	533	118	948	5	935	830	876
898	15	683	132	477	65	0	277	347	646	355	443	540	588	348
593	375	477	663	13	436	480	536	86	155	209	143	332	994	331
504	318	627	953	444	827	343	324	308	543	493	660	686	887	851
613	387	640	671	1	395	565	773	6	817	504	826	879	833	777
819	87	206	198	877	613	364	233	564	556	194	357	898	923	540
532	616	934	45	918	819	364	176	843	698	445	996	753	671	326
202	409	871	980	65	886	647	285	41	511	493	454	242	765	984
454	437	18	893	344	931	787	990	396	541	739	981	860	446	574
428	321	563	956	778	191	599	680	838	189	233	504	242	84	549
966	959	825	478	929	259	856	467	719	666	36	760	870	405	962
620	455	642	749	919	898	415	809	922	878	400	621	844	539	619
695	679	644	621	226	593	65	362	482	988	391	725	599	597	799
720	298	208	502	142	504	440	906	911	137	928	921	794	97	391
347	706	756	503	647	613	720	33	304	134	637	189	931	512	367
517	322	337	470	130	819	92	964	721	727	739	374	882	42	843
557	285	453	338	49	532	845	262	641	734	402	457	143	882	6
156	110	158	193	972	202	692	849	65	67	815	918	71	891	576
562	515	507	860	186	454	595	137	546	370	577	86	27	899	98
695	291	439	495	739	428	971	418	502	1	340	115	328	420	449
426	608	271	982	933	966	700	837	915	719	4	501	585	700	994
836	771	912	705	81	620	864	76	377	492	219	657	320	863	911
731	715	613	706	873	695	83	434	96	456	281	708	531	412	17
360	321	985	182	471	720	494	522	503	37	93	283	216	231	412
454	929	217	753	136	347	98	846	839	432	474	665	332	570	182
386	953	392	662	687	517	48	636	974	848	837	438	995	941	409
776	49	303	179	387	557	128	648	753	243	687	292	567	492	902
734	168	142	277	218	156	492	765	642	457	488	80	921	386	243
430	102	720	380	164	562	809	609	11	796	508	448	141	96	356
694	344	482	680	585	695	151	242	852	877	584	10	778	286	459
945	983	288	650	371	426	722	604	408	67	336	200	840	68	239
784	747	829	720	614	836	603	745	682	77	318	342	987	862	713
706	116	238	485	475	731	790	519	690	854	95	458	524	726	710
109	616	312	282	987	360	338	445	59	644	877	541	248	671	445
390	430	768	869	646	454	354	101	694	926	44	182	964	708	492
591	225	842	997	36	386	619	7	262	369	658	840	214	737	200
459	350	245	433	279	776	755	612	500	176	647	222	556	611	465
50	560	510	142	126	734	852	313	78	338	156	130	314	827	701
229	193	693	530	912	430	868	952	775	752	253	435	820	60	167
834	680	191	673	72	694	580	337	125	286	557	319	936	526	492
16	78	894	184	376	945	299	969	848	592	501	732	337	104	606
864	4	746	662	748	784	399	561	505	61	372	97	919	588	543
78	587	813	965	601	706	776	771	961	54	825	945	985	340	816
669	353	758	585	784	109	281	33	221	89	33	843	866	984	188
500	390	238	131	330	390	79	322	551	787	767	520	517	127	308
218	624	381	610	823	591	562	164	143	739	27	757	66	655	472
572	617	681	320	806	459	978	104	505	312	527	770	819	568	649
122	983	636	850	517	50	761	290	898	410	667	779	254	693	569
671	616	600	32	958	229	187	595	816	501	703	912	62	219	873
600	166	2	897	821	834	889	54	899	434	519	593	524	22	316
56	837	496	508	882	16	634	86	658	128	737	370	398	945	924
56	69	881	761	982	864	532	467	278	499	525	583	810	980	818
153	57	942	37	433	78	298	381	272	719	841	818	966	176	315
20	833	828	937	849	669	733	613	30	654	689	530	86	582	180
435	766	782	366	846	500	180	98	818	830	370	627	127	845	669
832	505	396	771	326	218	798	699	805	28	173	877	309	630	902
617	467	944	724	379	572	64	954	285	182	565	93	190	847	448
520	393	184	189	232	122	390	596	572	598	362	345	738	38	597
864	254	482	321	244	671	232	112	410	297	362	643	966	873	581
98	264	350	36	47	600	734	558	755	903	401	426	424	48	181
908	143	584	917	34	56	191	842	808	537	812	412	299	763	166
108	150	770	835	830	56	436	839	13	579	339	413	465	580	36
517	490	806	446	929	153	740	678	578	530	493	343	172	208	393
143	105	534	473	486	20	499	90	693	392	11	22	552	725	793
559	192	576	330	967	435	17	697	276	111	536	557	810	214	43
5	283	430	630	669	832	458	972	771	176	958	680	217	371	405
767	473	883	724	605	617	844	730	792	257	460	34	772	432	701
849	796	531	817	478	520	911	946	101	502	239	529	498	542	704
917	987	628	204	598	864	121	257	760	709	691	589	942	476	697
987	554	76	766	728	98	851	797	805	435	53	907	285	819	471
505	549	205	224	578	908	612	300	506	23	197	53	835	250	674
271	403	591	270	443	108	744	266	240	393	240	303	745	573	815
101	416	58	308	828	517	133	942	9	935	684	153	953	240	658
508	315	518	414	748	143	173	862	410	320	874	738	505	844	478
586	860	461	343	885	559	684	111	677	742	730	12	441	713	107
763	46	371	548	120	5	575	905	677	978	317	170	223	782	300
83	47	383	90	375	767	888	55	399	880	689	555	712	169	808
662	601	645	1	849	849	378	189	502	663	735	761	221	123	47
517	317	631	504	591	917	377	679	999	32	827	996	252	119	169
171	344	509	904	145	987	944	585	593	256	783	749	430	476	425
939	742	870	885	447	505	8	787	305	872	958	297	530	745	192
590	115	75	900	708	271	813	8	941	41	887	888	672	483	420
441	836	520	8	969	101	187	971	772	292	87	221	111	168	218
942	418	373	115	105	508	767	439	531	336	289	301	889	562	514
656	983	8	852	686	586	286	612	793	376	643	651	594	412	131
452	758	799	631	290	763	717	791	289	708	774	430	965	361	781
840	634	852	218	87	83	203	806	738	48	804	201	363	300	880
533	623	68	911	361	662	835	422	318	706	208	115	993	161	976
554	639	324	385	968	517	16	6	271	691	282	898	974	994	976
680	451	498	71	611	171	118	224	561	142	33	988	152	466	230
367	120	901	199	930	939	347	599	689	227	532	25	736	899	358
239	905	623	922	785	590	63	962	89	979	475	282	780	658	933
579	435	170	826	612	441	386	820	996	972	994	695	985	83	194
867	118	938	864	607	942	873	932	520	808	259	764	430	846	958
407	79	714	765	381	656	196	183	609	818	972	484	512	392	953
113	117	70	105	515	452	934	196	369	657	278	600	725	106	678
444	250	929	516	859	840	727	842	675	470	11	668	606	966	533
300	687	586	988	390	533	445	472	236	780	13	497	428	870	945
401	378	869	421	490	554	865	132	920	136	862	220	690	336	654
833	977	18	385	794	680	268	451	126	805	859	956	162	130	704
404	653	604	34	45	367	80	808	490	418	611	511	948	732	894
390	928	443	722	669	239	836	579	777	987	621	678	627	584	950
360	648	254	759	132	579	775	474	448	365	588	123	93	570	118
140	834	702	294	945	867	729	37	8	193	279	822	128	895	412
260	448	908	874	961	407	495	121	89	755	964	957	503	295	492
87	755	471	771	741	113	138	541	432	136	305	803	855	683	30
429	928	677	123	39	444	316	886	467	23	15	129	708	398	950
257	605	673	516	247	300	644	92	722	624	277	940	765	39	282
298	96	470	304	999	401	552	51	754	685	722	636	828	762	256
425	526	547	202	166	833	415	981	237	866	489	188	450	508	673
119	311	790	200	369	404	752	866	422	301	823	133	454	632	789
495	415	413	737	512	390	834	467	720	947	484	73	546	141	684
706	680	172	746	599	360	333	126	541	394	830	126	695	287	550
244	268	826	250	146	140	579	694	409	92	125	871	251	754	418
785	315	445	62	594	260	909	978	573	897	515	462	27	462	392
74	268	699	533	72	87	437	68	241	83	951	928	360	241	379
394	372	746	384	873	429	809	479	862	675	891	495	411	505	736
3	723	62	626	236	257	102	420	299	323	942	917	381	651	97
221	358	169	685	540	298	794	539	620	519	352	110	217	807	101
1	832	440	912	434	425	877	571	43	374	880	472	957	872	164
189	903	38	347	25	119	703	498	628	136	557	266	200	287	571
142	954	356	452	191	495	581	524	89	57	772	216	117	282	713
268	24	890	82	924	706	960	568	538	93	432	107	287	794	332
175	11	49	435	503	244	999	844	254	996	510	567	935	407	116
139	373	973	799	324	785	143	960	920	785	24	420	487	864	927
599	709	94	322	371	74	151	962	778	880	624	787	469	530	854
901	353	959	636	258	394	376	213	292	98	694	477	142	125	773
939	313	645	850	748	3	557	24	589	923	773	766	202	91	919
221	756	586	957	33	221	500	236	449	488	664	730	149	193	198
483	23	713	762	538	1	249	996	804	467	346	705	285	346	318
376	326	175	753	583	189	438	470	44	801	821	794	201	416	195
524	670	492	570	40	142	324	867	541	711	488	813	280	753	396
265	877	516	863	2	268	955	652	737	835	144	918	618	723	118
68	641	569	99	187	175	11	109	94	570	817	886	30	985	326
436	822	856	688	467	139	201	11	445	762	901	608	379	745	49
174	270	860	963	826	599	251	562	963	760	67	343	601	483	654
26	739	110	74	583	901	32	64	494	593	437	449	407	597	162
955	252	926	490	764	939	235	556	109	533	805	380	2	361	704
431	937	25	270	826	221	21	720	172	680	4	80	815	105	655
962	450	84	788	723	483	953	175	258	186	531	494	63	385	264
762	654	184	161	412	376	699	758	829	189	265	254	644	512	61
7	48	200	711	289	524	194	656	512	842	17	647	323	720	262
680	728	79	968	228	265	969	911	723	685	602	800	382	859	721
706	760	612	823	373	68	159	20	929	941	621	705	969	355	659
645	616	407	136	508	436	156	233	21	190	855	639	429	244	224
552	122	703	334	308	174	421	445	118	50	506	515	870	525	598
218	707	83	819	397	26	709	136	271	679	418	940	559	935	335
772	727	404	593	648	955	812	797	425	751	348	725	790	887	56
228	567	129	462	203	431	272	826	540	157	795	697	121	793	118
371	627	246	939	590	962	703	561	683	259	832	967	311	922	533
891	540	598	551	1	762	935	958	78	231	495	772	72	484	182
856	271	549	138	521	7	11	718	629	952	912	811	614	244	630
402	681	648	654	521	680	204	589	467	59	414	313	765	62	676
318	486	95	25	603	706	377	799	359	612	266	636	94	742	317
609	432	490	98	704	645	957	117	512	589	166	922	196	727	209
910	960	448	663	450	552	837	662	462	607	620	395	887	412	207
909	414	515	208	415	218	437	595	935	645	912	982	794	552	591
592	687	181	227	736	772	369	869	336	91	354	362	891	823	210
333	828	919	200	789	228	811	475	188	752	276	16	875	561	910
853	609	324	749	487	371	709	241	848	102	937	749	214	706	41
442	66	250	616	125	891	593	228	211	914	713	648	81	557	353
904	634	390	114	823	856	618	869	873	842	377	487	364	612	393
33	91	391	526	393	402	274	470	735	552	14	839	228	672	229
532	719	295	740	477	318	707	579	958	29	954	518	316	831	867
716	951	111	940	133	609	185	479	520	316	630	389	170	809	224
179	998	746	188	955	910	508	517	666	756	478	432	826	435	958
337	868	589	381	777	909	37	319	824	634	266	871	231	553	453
188	853	945	541	614	592	878	478	279	69	266	993	647	919	140
322	393	198	107	436	333	359	698	893	697	516	795	227	759	376
404	567	498	99	928	853	763	864	694	352	549	710	61	851	145
549	993	241	610	326	442	490	666	441	113	97	39	700	431	135
49	61	106	123	756	904	32	564	224	710	383	637	53	884	48
553	445	43	320	398	33	623	592	249	186	196	333	121	570	759
275	151	447	176	735	532	973	274	143	521	906	86	380	278	299
242	338	40	549	426	716	273	961	878	922	267	398	373	536	796
243	645	473	815	780	179	75	234	452	378	249	146	744	12	125
154	582	360	481	47	337	995	702	151	983	42	54	132	484	454
956	470	525	291	589	188	997	911	208	956	899	919	927	17	319
936	968	991	455	891	322	830	74	576	175	427	240	21	365	709
819	209	65	767	374	404	282	102	34	705	332	453	221	488	35
728	119	231	501	891	549	890	155	770	158	713	228	268	688	876
176	920	367	629	142	49	357	619	921	602	839	833	150	949	430
360	285	953	162	894	553	864	766	29	29	889	533	69	34	754
189	554	162	932	404	275	743	837	155	494	775	983	880	574	904
1	436	391	385	880	242	347	149	478	890	210	810	4	196	830
316	412	493	128	456	243	20	393	166	905	942	359	981	360	535
700	50	694	146	670	154	334	398	262	937	420	589	308	603	609
625	568	744	953	418	956	819	235	210	977	278	762	178	37	117
543	738	271	904	886	936	55	50	119	345	608	100	521	730	941
439	157	877	222	605	819	437	943	299	35	522	975	555	941	55
287	878	172	702	445	728	79	19	46	72	401	950	187	85	331
502	128	966	534	703	176	467	758	563	11	559	308	664	826	659
762	198	905	939	196	360	115	904	942	633	211	392	232	863	559
762	487	1	161	784	189	496	78	217	805	133	356	173	60	177
576	631	345	674	925	1	922	597	693	540	164	552	644	923	762
748	974	723	310	492	316	26	333	370	909	654	544	931	192	383
646	917	294	131	167	700	788	187	651	533	357	681	258	886	578
123	327	835	617	305	625	690	573	66	303	977	815	255	774	5
504	523	578	859	131	543	238	236	842	818	439	477	850	519	18
347	867	17	508	419	439	539	127	524	730	729	716	297	342	981
92	430	891	674	406	287	88	68	567	354	329	456	253	155	56
148	41	314	984	421	502	155	279	311	644	85	318	323	405	879
198	752	159	101	427	762	546	93	697	825	653	303	262	102	873
672	433	897	595	436	762	799	722	382	152	297	32	519	528	575
432	302	979	68	145	576	257	329	640	260	17	953	993	101	110
694	698	787	897	620	748	191	486	591	97	147	961	276	98	990
257	624	493	441	293	646	302	669	148	855	409	349	650	917	664
10	694	918	690	37	123	312	479	469	894	196	548	657	123	871
532	179	535	931	813	504	317	666	403	863	610	448	634	591	158
279	152	421	880	939	347	579	472	83	418	249	582	804	301	791
946	479	854	987	195	92	492	591	759	717	65	482	518	863	14
906	569	53	21	174	148	641	480	956	378	738	893	223	24	965
393	898	325	352	488	198	984	949	164	256	659	90	486	598	771
25	110	143	276	990	672	464	110	954	813	492	827	182	227	354
671	877	382	989	121	432	597	144	434	581	353	395	784	57	938
837	473	832	710	492	694	645	549	612	557	72	303	477	325	432
971	208	12	700	93	257	181	224	688	870	47	289	872	250	381
57	161	843	286	643	10	197	558	4	363	649	578	372	201	921
450	746	964	832	728	532	333	141	381	556	784	769	283	734	104
582	676	775	818	294	279	736	245	978	881	794	614	118	1000	701
687	160	506	740	554	946	254	374	513	950	154	139	392	531	956
719	802	607	495	436	906	266	31	72	381	523	468	963	316	175
650	707	577	97	540	393	300	773	328	499	608	356	478	649	711
727	697	951	954	183	25	322	35	127	578	422	533	488	216	684
374	39	848	712	195	671	877	123	155	939	581	160	446	690	407
582	729	699	224	420	837	230	600	468	192	704	731	361	197	245
116	197	251	439	924	971	71	476	826	432	73	279	22	51	164
58	778	148	704	631	57	839	547	446	186	547	542	20	749	903
980	728	417	632	177	450	23	78	518	997	944	117	814	324	264
285	455	81	429	457	582	249	64	689	673	642	393	39	997	199
595	802	977	666	446	687	146	110	749	216	791	372	356	532	266
962	571	946	136	669	719	556	692	174	107	60	120	608	722	433
186	713	178	706	138	650	73	606	142	396	799	933	768	303	629
193	994	426	132	471	727	584	704	456	427	734	937	679	447	256
342	205	978	942	623	374	238	726	378	45	178	426	742	205	551
933	69	512	440	219	582	400	102	321	7	498	630	383	249	562
391	721	66	294	492	116	42	491	576	926	913	604	338	182	124
273	214	51	225	527	58	536	67	10	627	959	207	345	905	612
152	519	912	726	230	980	854	530	120	365	529	115	561	968	162
397	882	262	389	453	285	63	275	532	462	960	316	897	333	334
375	250	786	31	573	595	336	604	966	600	860	939	963	701	223
131	349	401	726	624	962	236	756	380	621	982	205	414	85	827
435	228	815	3	565	186	163	495	603	454	396	945	49	262	664
92	691	472	687	980	193	678	529	826	268	518	840	465	602	877
615	868	271	666	480	342	926	523	968	878	601	856	423	517	724
11	14	800	9	689	933	496	479	537	473	668	587	673	573	848
573	835	387	736	135	391	199	776	325	182	980	318	614	894	92
790	218	693	148	187	273	500	94	363	314	54	676	516	263	732
235	10	340	430	910	152	754	430	540	709	403	750	823	651	333
448	510	171	149	28	397	971	857	144	942	332	114	472	224	536
569	412	775	308	190	375	45	620	908	767	280	602	479	111	882
61	826	272	72	937	131	673	300	861	277	203	66	461	883	21
496	580	318	502	89	435	336	980	634	967	456	138	83	482	216
642	459	137	317	216	92	139	694	587	502	270	20	976	794	342
221	710	78	222	599	615	788	718	409	698	197	40	282	310	834
837	737	116	23	674	11	957	833	280	261	130	854	517	701	225
971	314	740	794	53	573	33	250	363	331	480	585	153	192	881
846	801	101	43	56	790	647	506	883	135	571	361	29	78	849
506	919	826	850	596	235	453	113	353	384	997	651	999	425	822
279	966	434	837	532	448	167	781	726	22	416	834	284	185	823
747	596	665	79	73	569	105	62	688	718	919	846	490	894	419
237	946	925	233	524	61	444	695	790	502	7	285	968	273	239
957	763	867	447	759	496	928	933	421	671	496	229	499	707	79
620	525	480	884	687	642	272	974	314	561	705	806	798	376	458
600	66	908	667	101	221	592	720	395	44	183	432	938	349	931
173	664	226	933	614	837	860	343	130	712	979	348	913	969	78
90	874	814	935	518	971	540	712	53	745	548	156	652	333	370
255	923	717	821	575	846	79	82	510	469	890	855	505	864	912
859	681	579	129	740	506	855	45	597	94	388	506	522	409	842
911	340	457	557	11	279	680	803	184	706	733	296	393	210	671
700	48	963	119	981	747	272	785	568	549	278	554	745	304	59
725	945	233	722	939	237	30	117	525	386	115	263	206	824	458
230	976	133	794	731	957	527	898	668	798	672	143	8	189	161
576	709	584	390	723	620	689	36	492	285	672	836	643	938	37
811	819	597	621	840	600	591	925	442	634	280	460	789	460	524
404	144	829	371	911	173	278	934	803	580	586	144	888	786	592
988	460	456	513	725	90	785	347	273	583	443	897	176	229	524
90	560	7	913	373	255	816	69	918	596	25	545	273	856	922
321	633	452	673	319	859	57	243	328	589	481	346	56	415	576
511	270	761	194	144	911	889	754	824	421	427	676	703	569	553
61	23	621	421	404	700	267	312	219	815	35	447	567	18	944
726	481	786	982	804	725	459	169	249	547	413	982	714	28	667
557	719	579	389	600	230	630	216	580	727	728	933	469	309	190
529	657	338	314	685	576	717	920	214	276	672	129	548	216	196
830	593	772	707	391	811	747	12	553	441	474	797	960	212	554
859	423	841	239	552	404	999	130	675	868	966	515	273	801	22
789	196	325	598	727	988	952	183	715	760	974	293	935	718	55
318	864	91	290	511	90	659	259	292	993	843	843	397	4	413
452	778	661	90	622	321	792	474	745	937	582	836	625	520	134
752	630	919	677	715	511	299	815	181	295	425	926	939	636	442
110	317	578	898	869	61	916	71	17	929	293	794	96	931	46
110	97	903	847	660	726	487	497	467	125	315	378	196	13	272
270	859	788	546	363	557	428	449	54	256	663	322	72	576	703
525	990	761	984	77	529	51	174	356	274	920	94	315	839	793
973	480	926	358	756	830	483	302	692	847	125	742	872	734	443
710	848	12	821	448	859	664	162	618	5	936	212	218	296	108
312	796	110	84	836	789	319	460	140	247	633	116	868	165	472
291	659	145	580	514	318	382	11	315	84	50	166	474	363	599
850	672	323	257	369	452	820	798	524	179	367	687	143	465	798
912	540	826	739	51	752	741	86	351	319	833	135	573	794	952
639	877	944	988	417	110	420	761	424	545	339	866	684	628	461
255	146	861	684	673	110	894	171	444	199	828	932	398	697	86
89	442	819	771	724	270	173	800	651	89	306	82	471	739	951
838	743	877	828	920	525	595	220	692	83	163	711	732	895	145
585	312	21	588	294	973	935	391	185	160	297	430	43	76	581
948	339	351	676	21	710	629	492	831	275	819	451	54	647	215
61	790	940	26	896	312	293	221	25	424	269	638	75	462	589
585	199	384	631	269	291	643	334	512	553	422	974	883	565	533
285	399	853	512	780	850	963	525	250	718	449	113	47	916	799
828	344	512	928	187	912	812	234	347	317	833	356	951	311	93
191	393	187	968	806	639	833	660	249	700	310	983	415	749	252
443	325	289	831	419	255	734	113	697	461	835	147	410	976	658
393	954	256	682	358	89	3	310	909	338	17	953	900	70	229
827	601	818	948	448	838	622	896	325	554	905	180	795	153	324
677	695	397	681	56	585	903	23	386	759	963	348	600	480	590
208	386	605	320	623	948	684	474	758	14	795	928	614	647	92
318	129	693	180	888	61	64	203	838	972	772	882	239	412	53
134	898	977	534	894	585	995	990	170	424	769	304	930	838	763
671	709	851	996	331	285	174	489	39	693	8	622	338	780	32
571	437	373	674	819	828	509	564	480	570	180	697	780	67	33
170	562	143	216	326	191	956	731	300	53	116	830	906	907	950
148	993	26	40	721	443	283	58	72	362	147	678	169	601	527
476	571	378	980	418	393	806	74	654	988	990	367	236	375	201
908	467	474	147	241	827	674	917	832	97	223	297	679	656	77
552	326	896	97	723	677	965	502	989	129	911	754	296	218	555
33	305	446	978	483	208	452	737	535	925	774	22	216	549	474
54	47	963	101	469	318	112	866	440	766	72	589	991	266	33
805	468	274	73	375	134	189	997	258	817	608	733	200	154	837
451	927	849	858	308	671	702	117	99	865	190	264	401	784	325
383	807	23	147	591	571	658	813	14	147	456	689	866	914	543
790	920	35	670	625	170	706	76	685	417	126	264	428	589	571
364	816	757	182	334	148	431	96	945	993	157	543	164	358	606
532	317	34	9	452	476	50	802	518	308	962	630	940	344	472
712	30	984	558	632	908	251	779	618	189	389	922	676	382	726
871	991	329	368	236	552	589	682	915	382	508	395	480	742	254
329	725	900	760	653	33	803	784	3	444	452	627	844	531	300
650	784	286	440	255	54	331	233	542	750	737	530	759	249	575
975	553	437	700	594	805	816	823	623	294	337	83	144	960	154
76	73	441	114	903	451	633	898	26	760	213	210	917	328	950
587	416	538	735	473	383	173	863	752	31	425	873	70	807	803
414	170	758	340	156	790	570	590	847	915	903	438	421	329	655
309	220	819	896	297	364	221	25	175	147	356	28	941	694	647
264	298	744	521	289	532	108	677	744	367	833	673	892	191	70
759	988	513	7	524	712	383	609	276	862	777	275	556	363	276
995	401	332	92	6	871	316	413	515	658	663	671	119	270	988
187	954	116	954	3	329	314	524	865	824	660	917	81	442	341
781	256	514	682	414	650	819	298	410	364	267	457	470	480	490
196	395	514	922	952	975	542	436	465	235	887	556	395	449	722
992	215	711	621	928	76	794	550	784	446	115	21	122	330	882
802	770	678	611	938	587	983	789	941	383	691	30	25	200	154
424	622	922	188	808	414	388	168	174	117	474	348	130	673	126
729	649	882	749	398	309	561	768	208	812	559	575	499	1000	219
498	941	669	585	742	264	896	184	773	456	129	846	1	102	271
809	89	601	367	859	759	629	680	86	993	814	515	515	743	701
357	120	989	217	682	995	856	305	559	346	906	382	80	90	327
73	971	4	359	711	187	298	318	53	535	477	731	130	182	807
591	24	565	67	608	781	423	604	181	60	269	960	162	830	292
910	447	370	430	708	196	339	915	575	684	277	215	452	845	431
194	406	398	276	543	992	346	974	566	557	91	123	348	764	883
432	285	171	721	813	802	454	369	691	930	581	406	404	546	199
749	161	252	708	62	424	866	846	882	792	242	377	898	911	606
39	387	535	620	597	729	769	430	606	499	611	628	820	221	881
946	151	57	90	583	498	277	800	944	268	173	437	185	625	772
764	800	877	732	892	809	186	327	679	715	716	272	136	408	103
559	775	774	665	535	357	472	929	301	327	817	79	226	536	538
184	419	678	992	84	73	76	215	783	9	408	55	78	512	227
498	864	469	635	981	591	680	272	645	649	782	469	752	588	153
518	829	364	73	685	910	397	114	232	618	64	189	242	954	440
994	711	408	736	46	194	34	50	880	597	137	86	693	249	98
855	916	274	364	704	432	818	259	827	409	195	231	632	72	680
962	259	428	651	880	749	15	988	998	785	904	144	116	749	143
679	107	472	998	405	39	303	61	610	702	187	348	66	339	431
404	893	342	229	965	946	499	927	715	433	51	483	874	849	472
935	24	848	606	374	764	611	599	998	832	985	947	834	172	648
479	968	46	311	338	559	493	940	169	943	129	602	821	654	138
232	928	604	229	361	184	384	586	346	280	586	218	322	157	184
396	697	449	456	859	498	558	999	62	518	18	887	404	970	730
705	313	892	642	854	518	784	12	653	128	636	852	729	341	275
559	874	222	277	486	994	901	836	205	707	74	514	30	356	266
757	250	547	637	250	855	511	160	916	744	906	298	719	755	354
995	701	964	251	977	962	594	583	363	390	334	768	343	266	665
962	862	939	591	654	679	650	673	863	927	954	815	875	358	743
535	643	776	500	305	404	696	834	545	488	70	279	268	724	626
964	984	592	794	788	935	222	77	902	711	501	215	690	921	509
116	585	483	299	247	479	396	77	409	761	47	127	712	94	144
51	326	216	508	783	232	438	883	124	698	171	705	663	652	796
304	12	144	386	796	396	616	187	444	97	353	4	723	551	191
580	423	277	57	297	705	999	551	710	798	270	673	296	483	140
531	959	512	668	8	559	461	669	135	263	420	862	760	177	503
901	741	196	971	768	757	51	602	246	842	332	289	151	719	982
541	845	920	988	665	995	471	241	103	123	890	298	213	112	577
432	276	789	991	153	962	429	662	520	800	770	308	55	799	611
543	164	101	832	195	535	236	961	929	40	758	11	306	824	727
712	769	831	573	445	964	101	706	755	973	715	38	104	736	65
17	365	782	916	668	116	595	943	104	340	820	114	623	293	536
801	169	988	595	204	51	486	384	359	395	901	682	873	995	465
143	41	220	305	382	304	884	281	566	188	712	963	965	56	516
478	180	940	140	716	580	635	770	89	146	498	596	790	180	980
257	21	242	546	508	531	687	852	361	460	591	787	699	322	468
369	738	588	724	53	901	992	996	538	324	859	389	701	58	553
662	427	807	706	123	541	601	948	203	175	704	168	757	405	843
170	1000	778	359	12	432	950	371	394	707	363	412	246	769	966
279	946	743	456	82	543	736	531	219	985	412	285	434	569	125
198	88	927	604	789	712	745	479	555	409	355	158	373	579	92
195	690	999	102	427	17	332	857	211	357	764	596	693	362	815
327	667	921	771	469	801	285	735	703	385	985	981	93	874	284
880	541	753	418	645	143	602	751	504	236	857	633	231	868	474
471	801	76	157	205	478	415	3	412	140	196	510	655	111	208
404	837	204	334	231	257	445	10	825	939	954	561	698	821	425
179	793	278	860	96	369	850	363	818	658	935	908	595	635	763
969	697	15	260	972	662	645	884	551	144	206	297	937	849	466
407	909	313	182	297	170	443	178	916	803	913	62	472	605	138
844	606	644	559	856	279	110	34	572	781	31	221	113	568	975
615	272	714	115	216	198	89	154	430	811	545	611	914	548	643
377	523	866	158	158	195	482	802	928	495	641	828	666	937	276
877	194	730	532	455	327	879	129	948	612	268	637	924	259	656
785	234	119	764	257	880	825	190	56	837	260	910	592	52	512
465	267	817	631	893	471	778	170	311	713	807	462	533	562	149
814	417	26	523	920	404	63	856	797	981	9	130	48	382	409
898	412	986	812	205	179	110	734	743	3	913	558	134	304	990
429	993	505	221	842	969	743	228	642	987	822	260	242	94	641
334	389	880	443	913	407	245	254	439	644	781	60	122	177	616
597	594	506	478	958	844	251	270	336	120	218	699	636	901	997
902	19	365	524	929	615	680	686	992	583	144	511	839	21	359
702	101	843	492	624	377	646	558	624	164	47	642	864	186	641
377	786	25	587	55	877	66	214	744	260	619	167	113	928	213
735	559	646	617	95	785	971	168	630	355	151	282	311	902	361
954	765	428	817	573	465	758	92	388	423	897	546	663	215	661
543	122	642	444	582	814	978	423	591	246	826	115	646	549	652
540	548	634	189	698	898	910	269	834	643	556	972	254	621	11
311	463	672	23	466	429	3	864	649	234	168	752	842	85	124
71	201	787	62	410	334	361	968	950	149	110	715	53	654	832
182	255	676	930	145	597	352	493	412	519	819	851	458	77	243
93	697	232	308	455	902	697	59	991	627	898	623	110	381	377
463	154	111	527	84	702	249	445	905	800	129	317	785	50	509
9	270	384	376	479	377	829	479	656	611	169	804	886	568	887
915	425	794	501	204	735	117	418	504	998	515	930	52	289	825
643	766	182	687	571	954	170	839	84	123	793	115	750	667	57
1	371	403	676	55	543	156	479	348	505	946	510	423	685	946
30	571	473	32	717	540	380	40	117	640	684	146	374	745	678
208	617	183	169	489	311	265	285	777	974	830	628	955	510	772
455	753	476	97	397	71	548	311	5	360	480	252	472	619	648
127	463	538	35	835	182	361	832	61	675	345	542	981	888	128
9	934	400	182	922	93	860	526	782	998	244	392	664	174	616
727	896	334	8	288	463	532	116	541	395	826	29	357	541	473
354	300	952	37	253	9	487	626	294	516	360	911	181	751	651
780	452	916	185	932	915	312	881	383	118	308	875	294	546	494
437	353	525	955	620	643	548	970	963	918	829	227	699	363	245
437	493	525	296	380	1	248	965	539	546	914	399	966	763	915
49	957	67	790	856	30	837	698	376	510	455	114	65	350	728
50	587	109	976	326	208	28	746	708	492	159	502	112	943	188
91	983	349	160	183	455	716	569	188	63	990	80	570	661	998
594	505	280	405	156	127	168	678	825	916	316	748	935	812	276
241	671	453	705	847	9	192	808	128	442	892	866	29	340	198
841	429	884	839	880	727	43	169	49	979	182	395	468	32	346
857	389	850	702	804	354	805	494	312	239	743	953	391	447	614
964	12	705	354	413	780	377	806	228	860	595	376	632	225	322
489	59	691	464	613	437	817	794	302	631	62	206	517	812	436
220	333	945	459	966	437	338	790	28	619	886	770	101	491	506
226	970	909	947	871	49	100	291	884	51	2	571	103	679	962
537	701	60	269	53	50	658	880	9	826	664	81	704	572	376
762	519	542	682	748	91	566	440	985	568	377	157	155	421	617
348	95	63	144	241	594	662	978	192	388	407	637	610	465	244
461	28	485	433	862	241	986	592	78	513	172	541	489	549	643
639	781	515	278	937	841	207	908	721	237	490	58	910	813	786
917	448	791	438	781	857	353	659	187	677	740	976	5	789	559
162	944	307	426	380	964	154	506	432	977	372	220	329	744	130
716	79	293	76	75	489	76	549	930	989	915	566	588	255	538
578	323	522	296	281	220	457	173	885	498	442	47	445	131	508
433	213	342	274	746	226	690	826	956	574	605	511	852	916	219
884	597	403	203	780	537	536	985	751	335	775	643	877	97	449
393	281	633	455	800	762	88	857	428	77	560	796	755	187	25
179	28	278	13	274	348	317	588	221	199	425	142	119	318	199
633	226	154	342	725	461	849	810	687	673	910	528	960	707	90
624	517	478	996	671	639	391	865	397	324	210	460	207	464	335
328	330	977	763	127	917	23	43	112	727	225	951	808	579	291
803	248	856	767	296	162	555	18	173	465	217	295	273	599	303
999	380	516	145	425	716	801	510	361	684	982	930	228	694	23
981	441	106	375	304	578	581	969	24	47	330	619	482	155	918
127	801	982	959	427	433	449	561	456	929	181	502	325	144	862
232	113	600	24	132	884	24	137	652	662	250	424	531	866	774
24	725	362	335	601	393	630	760	339	424	493	531	459	555	265
607	506	169	909	966	179	999	709	837	95	123	850	993	186	496
111	663	690	824	701	633	931	633	552	953	563	3	447	467	46
407	613	142	505	424	624	861	987	344	768	312	773	145	730	106
884	321	205	888	775	328	810	433	686	49	834	413	195	241	364
548	511	760	808	278	803	397	169	831	600	71	712	263	384	334
369	432	73	527	457	999	113	469	128	806	503	400	480	566	942
208	527	897	337	169	981	359	344	946	448	448	940	55	381	592
441	892	1	384	341	127	561	83	224	974	647	324	508	872	506
956	256	87	402	682	232	132	247	792	935	520	309	57	844	222
124	481	161	51	593	24	817	31	810	895	928	457	428	655	982
471	815	697	901	268	607	218	954	349	104	470	784	247	822	277
857	467	42	692	674	111	566	371	83	567	671	808	144	220	303
43	845	113	543	578	407	665	389	317	894	88	432	367	292	865
692	516	141	829	203	884	845	562	683	612	350	816	779	93	5
979	578	233	538	40	548	236	50	551	652	609	536	959	10	161
283	87	459	620	22	369	103	912	219	396	970	916	841	350	319
134	787	743	389	835	208	446	499	811	333	971	43	773	11	1
685	377	659	383	665	441	891	817	521	225	236	719	87	636	84
909	649	574	663	999	956	725	57	254	308	107	287	891	94	41
611	424	372	831	510	124	900	411	964	363	625	135	959	418	896
900	36	344	727	49	471	237	732	992	239	789	908	847	763	748
193	876	473	718	516	857	556	55	340	106	212	670	329	563	123
754	559	195	211	64	43	850	363	87	330	28	381	1000	395	814
346	221	243	758	790	692	210	903	670	695	730	432	558	952	553
419	836	505	963	375	979	239	887	816	43	42	350	138	154	973
156	904	311	253	793	283	44	814	828	560	25	839	272	367	422
819	563	421	159	278	134	412	877	665	152	135	792	15	81	442
625	418	932	190	342	685	193	614	742	757	389	453	797	251	329
739	417	258	52	835	909	890	98	721	904	18	778	708	720	343
805	78	741	650	519	611	942	116	12	381	320	639	993	284	859
67	203	138	757	933	900	861	538	735	907	257	100	286	35	590
951	610	753	858	19	193	987	748	957	983	237	229	91	777	561
498	709	325	348	173	754	692	899	573	487	171	93	288	392	215
755	845	390	526	947	346	806	467	231	808	788	935	846	134	796
742	928	382	682	245	419	749	277	141	495	796	923	322	661	706
831	561	767	907	135	156	131	635	310	215	212	212	380	632	284
157	394	377	63	841	819	939	687	360	446	101	729	948	748	332
457	483	791	396	222	625	365	328	708	203	703	655	477	480	998
618	456	656	357	537	739	620	109	781	532	648	205	918	872	18
932	479	631	21	511	805	667	487	103	126	180	987	414	349	108
835	847	500	809	944	67	808	451	841	641	742	796	927	977	64
895	556	280	52	419	951	178	300	710	182	232	220	855	573	545
583	820	956	120	346	498	832	395	501	721	514	689	49	274	965
583	317	211	183	673	755	845	228	774	834	132	689	395	509	26
855	712	858	446	61	742	679	152	212	30	886	573	955	834	448
35	179	111	156	863	831	206	654	821	299	311	221	376	444	618
885	697	205	264	872	157	546	43	357	589	666	671	589	142	554
408	440	277	999	580	457	309	766	324	974	958	898	579	651	404
36	804	273	834	853	618	336	724	368	106	392	755	372	471	695
746	942	87	402	737	932	149	492	777	296	758	668	327	753	663
155	12	244	727	206	835	114	762	209	976	6	364	281	445	287
144	343	36	172	184	895	777	195	819	478	27	533	501	683	831
606	627	20	784	103	583	239	657	833	346	128	672	823	631	853
254	376	334	448	981	583	269	66	514	808	555	484	950	997	95
324	435	812	455	773	855	742	303	829	367	40	635	906	628	237
402	643	241	895	584	35	135	414	852	319	770	315	96	427	800
406	560	775	345	547	885	763	119	990	29	861	607	582	694	820
386	9	577	260	244	408	0	334	819	921	595	21	407	361	972
610	818	146	265	151	36	427	570	652	721	755	125	58	213	951
167	557	152	863	731	746	591	286	453	470	812	254	718	981	855
188	777	7	462	670	155	204	229	358	810	402	49	893	813	703
95	196	683	182	429	144	989	919	787	240	226	913	199	664	790
323	888	706	313	222	606	309	639	15	944	143	952	718	86	566
770	975	417	117	254	254	215	541	286	231	753	356	168	412	110
234	498	270	325	466	324	36	136	981	517	215	903	788	812	510
740	249	93	553	464	402	324	231	519	351	921	683	894	264	334
693	902	642	359	235	406	838	367	555	754	683	315	658	521	752
824	872	240	241	278	386	595	772	742	449	214	542	518	512	905
828	21	844	906	533	610	325	793	661	900	149	574	902	181	533
293	466	711	31	747	167	940	190	986	519	709	992	972	296	237
309	245	265	568	353	188	348	707	771	407	123	215	958	334	715
523	261	302	763	838	95	380	937	328	847	979	449	357	274	176
325	409	554	421	944	323	80	787	487	610	967	72	979	168	248
832	354	975	16	281	770	163	856	614	754	876	831	340	528	807
810	881	425	500	360	234	802	353	340	710	665	89	628	931	765
557	775	412	632	521	740	815	44	159	559	859	25	206	996	94
263	882	556	897	829	693	258	968	394	502	793	240	300	57	291
681	404	262	877	231	824	432	544	201	796	384	397	322	400	379
234	650	422	402	544	828	882	684	341	846	914	879	975	220	439
456	547	281	878	361	293	506	34	887	708	841	766	783	804	163
385	431	573	469	646	309	689	707	109	589	170	761	353	153	142
539	468	864	390	929	523	319	65	859	582	696	835	999	39	409
992	997	260	655	672	325	279	755	804	224	96	5	668	575	280
755	760	958	37	586	832	762	379	138	864	68	99	550	874	907
980	588	918	413	615	810	321	234	446	681	419	361	645	368	762
235	142	397	280	273	557	617	432	797	623	520	89	950	801	617
529	655	822	541	878	263	469	800	272	7	541	456	173	623	43
51	737	738	196	531	681	905	99	248	177	241	80	14	866	105
757	818	144	644	327	234	681	599	652	770	793	292	593	277	861
602	95	918	445	537	456	991	353	831	924	229	576	855	109	704
857	58	113	196	681	385	168	392	355	523	870	640	735	774	929
988	473	36	951	224	539	15	880	266	51	649	619	297	748	253
929	996	214	676	847	992	423	955	688	189	757	503	820	216	336
410	823	752	842	477	755	934	817	942	303	380	124	916	293	326
0	295	315	803	868	980	439	67	525	786	284	248	364	795	220
541	537	163	686	279	235	196	302	762	77	796	674	64	287	550
208	246	355	320	698	529	801	978	35	92	499	596	778	668	368
219	344	293	641	644	51	450	274	522	118	852	435	345	517	238
326	116	268	459	296	757	34	891	820	558	595	607	782	82	866
96	485	175	405	595	602	794	2	311	730	987	38	38	249	176
748	565	224	112	137	857	124	289	710	576	185	869	630	165	536
749	285	715	788	256	988	5	639	165	304	887	255	87	2	340
543	830	172	923	795	929	312	307	260	270	235	455	67	301	622
338	59	466	579	357	410	368	87	3	2	977	469	159	367	822
832	292	523	24	869	0	72	57	440	842	376	283	40	440	843
553	465	559	73	744	541	216	162	152	960	27	138	837	829	807
958	263	843	122	895	208	585	235	82	873	872	320	828	268	172
893	838	262	398	25	219	176	454	71	170	922	411	515	629	433
357	211	136	66	485	326	824	131	29	617	378	549	45	649	217
546	769	196	787	587	96	957	712	44	981	149	295	78	702	534
347	761	870	805	683	748	183	824	761	176	481	37	223	754	949
623	410	186	226	198	749	137	149	50	344	118	264	219	459	863
797	931	212	925	172	543	229	732	234	360	64	770	348	242	732
746	50	780	523	730	338	765	57	886	963	735	657	828	854	400
126	522	73	360	429	832	334	103	500	799	748	298	111	176	756
822	347	229	875	500	553	406	970	122	254	733	934	155	4	314
25	917	260	945	699	958	257	875	905	568	181	169	588	107	228
414	985	649	885	959	893	792	112	217	360	212	931	37	670	448
731	178	574	419	944	357	734	582	15	467	937	374	221	890	90
781	239	936	333	699	546	420	26	175	193	90	842	836	196	386
367	18	559	123	310	347	565	405	568	798	324	580	894	943	317
745	3	507	38	983	623	67	693	300	769	939	310	82	756	931
892	673	137	366	693	797	586	582	201	957	966	438	57	698	375
243	515	813	447	46	746	251	456	539	986	893	433	384	490	704
130	120	721	755	279	126	709	476	82	759	82	961	772	472	682
225	406	374	616	634	822	200	128	617	256	345	829	188	224	664
350	731	785	191	1000	25	487	970	472	30	731	447	874	267	774
287	257	460	899	292	414	25	201	910	594	513	495	834	753	948
927	974	607	441	431	731	223	828	108	51	914	398	342	774	447
51	137	726	459	492	781	558	943	847	144	596	395	902	274	302
[truncated: 308,776+ more rows]
