# Supplementary material for: Senolytic therapy alleviates physiological human brain aging and COVID-19 neuropathology
Source: Nat Aging. 2023 Nov 13;3(12):1561–75. doi: 10.1038/s43587-023-00519-6 (PMC10724067; doi:10.1038/s43587-023-00519-6)
Supplement: Supplementary file 12 — Statistical source data for Extended Data Fig. 3. [file 43587_2023_519_MOESM12_ESM.xlsx]

## Sheet: Extended Data Fig 3b
	Neurons	Neural Progenitors	Astrocytes	OPC/oligo	Other
Wuhan	30.21	23.44	0.59	3.41	42.35
Delta	36.53	24.97	0.11	4.05	34.34

## Sheet: Extended Data Fig 3d
	Microglia	Other
Wuhan	18.11	81.89
Delta	24.89	75.11

## Sheet: Extended Data Fig 3e
p16				p21
Mock	WT	Delta		Mock	WT	Delta
4.61	5.05	6.5		6.16	9.66	8.43
4.37	6.54	8.2		6.58	8.01	11.71
4.17	6.3	6.95		6.47	9.14	9.35
5.12	5.16	8.39		6.37	8.94	11.2
5.11	6.56	6.99		5.75	7.81	9.35
4.76	6.75	6.96			7.5	9.45
		6.63			6.99	10.69
						12.33

## Sheet: Extended Data Fig 3g
5dpi Mock	5dpi Wuhan	5dpi Delta	10dpi Mock	10dpi Wuhan	10dpi Delta
3.41	4.37	6.91	3.58	5.52	7.37
3.26	4.41	5.96	3.84	6.04	6.8
3	4.46	6.53	3.62	5.73	7.98
4.04	5.1	5.99	3.26	5.92	5.34
3.12	5.36	5.46	3.59	5.5	7.29
3.8	4.6	5.44	2.61	5.62	5.52
3.56	4.82	4.27	3.43	5.55	5.89
2.78	4.86	5.88	3.52	6.02	5.95
3.68	4.91	5.86	3.64	5.76	7.25
	4.28	5.52	2.3	6.35	5.61
	4.7		4.04	5.42	7.15
			3.76	5.15	8
			3.77	6.53	7.2
			3.74	5.63	5.82
			3.59	5.22	6.64
				5.5	8.51
				6.16	5.35
				5.77	5.06
					8.97
					6.87
					6.95
					6.96
					6.3
					6.76
					6.35
					7.48
					5.42
					5.51
					8.75

## Sheet: Extended Data Fig 3h
Wuhan		Spike			Nucleocapsid			Envelope			RdRP
1		1.89728	0.649664	0.453058	1.38443	0.3531	1.26247	1.72376	0.65801	0.618229	1.84185	0.720031	0.43812
3		10.7713	10.4551	12.0888	10.6001	10.2715	28.5545	2.43846	2.30562	5.91513	3.51806	3.33911	7.15907
5		1.2795	1.0616	1.11329	1.1415	1.03618	1.0453	1.16643	1.04064	1.06064	1.20984	1.06721	1.04345
7		0.2351	1.77748	0.503117	0.094558	0.540609	0.147336	0.180263	0.990339	0.38626	0.180584	1.00924	0.28379
9		0.0564574	0.251525	0.174243	0.0189312	0.0757256	0.0615397	0.0423001	0.19943	0.115722	0.0476924	0.0604589	0.0659805
Delta		Spike			Nucleocapsid			Envelope			RdRP
1		0.632667	0.327841	2.03949	0.291187	0.434292	2.27452	0.41127	0.488562	2.10017	0.750887	0.306722	1.94239
3		10.1195	10.6471	10.4272	10.0853	10.2506	10.2654	10.149	10.4173	10.3484	10.103	10.5435	10.5057
5		0.6782	0.320807	0.115552	0.0790018	0.164934	0.0352117		0.313994	0.088472	0.231084	0.414537	0.0625203
7		0.0454904	0.076497	0.0359579	0.00850576		0.00407348	0.0162469	0.0421728	0.0287986	0.0200643	0.0460465	0.0318296
9		0.0314574	0.00568203	0.0128357	0.00418418	0.00075693	0.00252706	0.0172535	0.00579961	0.00930522	0.0113784	0.0118514	0.0170431

## Sheet: Extended Data Fig 3i
p16	SARS-CoV-2-positive cells			<100um from infected cells			>100um from infected cells
Wuhan	0.6945	0.642	0.7525	1.179	1.294	1.105	4.071	4.082	3.954
Delta	1.289	0.9365	1.2415	2.743	3.114	2.578	4.083	4.066	4.002
p21	SARS-CoV-2-positive cells			<100um from infected cells			>100um from infected cells
Wuhan	0.727	1.0195	0.8325	1.132	1.547	1.027	6.361	6.568	6.671
Delta	1.449	1.4705	1.392	2.378	2.871	2.409	6.051	6.827	6.465
