# Supplementary material for: Senolytic therapy alleviates physiological human brain aging and COVID-19 neuropathology
Source: Nat Aging. 2023 Nov 13;3(12):1561–75. doi: 10.1038/s43587-023-00519-6 (PMC10724067; doi:10.1038/s43587-023-00519-6)
Supplement: Supplementary file 13 — Statistical source data for Extended Data Fig. 4. [file 43587_2023_519_MOESM13_ESM.xlsx]

## Sheet: Extended Data Fig 4a
	K-Ras Signalling	E2F Targets	G2M Checkpoint	Myc targets	mTOR Signaling	IL2 STAT5 Signaling	TNFα Signaling via NF-κB	UV Response	Hypoxia	p53 Pathway
-log 10 (p value)	7.70333	6.85699	6.04672	4.52871	3.82681	2.57025	2.55752	2.12378	1.99568	1.99568

## Sheet: Extended Data Fig 4b
	Bulk RNA-seq Unifected vs Wuhan			Bulk RNA-seq Unifected vs Delta			Nanostring Unifected vs Wuhan			Nanostring Unifected vs Delta
	Log 2 (differential)	-log 10 (p value)		Log 2 (differential)	-log 10 (p value)		Log 2 (differential)	-log 10 (p value)		Log 2 (differential)	-log 10 (p value)
	1.13742	10.9824		1.34494	4.68434		-2.06585	3.06339		2.71084	2.8881
	0.981418	8.80929		1.28031	4.683		-2.7215	1.90244		2.69782	1.58371
	2.06144	7.40372		2.46897	4.35497		-1.25318	1.74293		2.69248	2.46027
	1.36983	6.95481		0.584509	3.38429		-2.94515	1.67567		2.68377	2.86454
	1.39664	5.87385		2.37847	3.36026		-2.94104	1.48568		2.68285	3.11222
	1.69495	5.82905		2.76594	2.80789		-1.28869	1.43851		2.66431	3.22897
	3.20268	5.70708		1.08612	2.62237		-1.35946	1.43851		2.66333	3.44484
	1.25328	5.53484		0.538015	2.60974		-1.32843	1.43851		2.64944	2.48909
	6.84905	5.27461		0.583969	2.56297		-1.41388	1.43851		2.64693	2.60529
	0.853723	4.9788		0.836803	2.55595		-1.4999	1.29261		2.63177	3.01552
	2.23934	4.96879		0.695759	2.36286		-1.46984	1.17893		2.62228	2.8881
	1.29202	4.90859		0.47798	2.35935		-1.35689	1.13524		2.60853	3.22897
	0.616059	4.7459		0.474237	2.32329		-1.36209	0.966835		2.59556	2.62223
	0.897077	4.69418		0.571926	2.27565		-2.16151	0.922389		2.58134	2.51515
	2.89099	4.69104		0.592161	2.21842		-1.15351	0.922389		2.57458	2.52767
	3.27977	4.63296		0.499912	2.19978		-1.191	0.922389		2.56687	2.37381
	1.14412	4.42053		0.45029	2.17871		-2.44858	0.920222		2.56288	2.49855
	2.00278	4.31189		0.846462	2.17676		-1.06669	0.90761		2.55433	2.61224
	1.44915	4.24332		0.400928	2.14085		-2.06222	0.90761		2.54677	2.47365
	0.477089	4.15712		1.14035	2.13924		1.82546	0.839759		2.53322	2.48909
	1.48238	4.14568		0.694491	2.13645		-1.09029	0.749646		2.51876	2.5188
	2.25988	4.13514		0.756941	2.10618		1.35241	0.749646		2.51801	2.32807
	1.12198	3.96415		0.465762	2.09027		-1.82938	0.749646		2.51708	2.47365
	0.745857	3.92851		0.483672	2.07217		3.26581	0.690941		2.50958	2.59521
	0.738459	3.8917		0.464702	2.04676		-2.91739	0.690941		2.5012	2.36469
	0.683481	3.88791		0.575506	2.04019		-2.99087	0.690941		2.4983	2.09588
	1.17634	3.85596		1.13035	2.02508		-1.94779	0.690733		2.49759	2.85983
	1.46471	3.84116		1.05745	2.01005		-2.39099	0.677293		2.49667	2.5188
	2.83494	3.8213		0.493428	2.00175		-2.69111	0.677293		2.49573	2.36713
	0.720566	3.80459		0.360082	1.98788		1.56732	0.655765		2.49534	2.53172
	2.17067	3.79966		0.855262	1.97046		1.29854	0.642052		2.48481	2.60529
	1.55088	3.77163		0.501331	1.95831		-0.953324	0.630459		2.48445	2.37523
	1.01059	3.74512		0.858965	1.94926		-1.89046	0.630459		2.46727	2.62223
	0.639794	3.65241		0.355232	1.93271		-1.3634	0.615523		2.46279	2.64982
	0.631954	3.63701		0.953807	1.93097		-1.2257	0.615523		2.46192	1.94675
	1.36719	3.62014		0.703384	1.9292		-1.17813	0.613786		2.46022	2.4865
	1.00033	3.52967		1.69469	1.90596		-1.55668	0.601482		2.44668	2.72149
	1.04827	3.41738		0.409724	1.90502		-1.09963	0.594811		2.44234	2.59064
	1.26	3.40921		0.362143	1.89447		-1.75371	0.590058		2.43926	2.61224
	1.54668	3.40647		0.482996	1.88995		-1.1211	0.590058		2.42793	2.08707
	0.95184	3.38751		0.482312	1.88868		-1.77771	0.590058		2.41144	2.60331
	2.22086	3.3718		0.732668	1.88411		-1.71208	0.58531		2.406	2.47648
	1.38678	3.35881		0.413548	1.88371		1.51627	0.576109		2.40541	2.46319
	1.27041	3.32171		0.498439	1.87627		-2.5195	0.576109		2.40278	2.27927
	0.466977	3.27296		0.746762	1.87075		-0.996998	0.54052		2.38194	2.38135
	2.87373	3.27274		0.661802	1.86579		-1.15008	0.54052		2.38046	2.34162
	0.819795	3.24869		0.571792	1.85394		-1.1624	0.53659		2.37294	2.63402
	2.61315	3.14691		0.434333	1.84186		-0.946701	0.53659		2.3713	2.63402
	1.78914	3.1372		2.26792	1.8397		-2.11307	0.53659		2.36647	2.51515
	2.39609	3.09048		0.432881	1.83218		-0.939527	0.497131		2.36536	1.8692
	1.6851	3.08976		1.81473	1.83164		-1.48025	0.497131		2.36339	2.46319
	0.753947	3.03895		0.477231	1.82367		-1.23118	0.485387		2.35946	2.47365
	1.15963	3.01682		0.51483	1.82127		-1.00104	0.485387		2.35692	2.58101
	2.01463	2.98337		0.556531	1.81017		-1.1333	0.461411		2.35454	2.58104
	1.79233	2.95001		0.356544	1.8082		-1.30612	0.452749		2.34929	2.41601
	0.806743	2.93083		4.8	1.80656		-2.57585	0.444721		2.34911	2.86501
	2.94121	2.90731		0.513957	1.79889		-2.13166	0.444721		2.34836	2.30912
	0.99047	2.89737		1.03134	1.78663		-2.07974	0.444721		2.34806	2.22989
	0.998418	2.86529		0.492382	1.78275		-1.77485	0.444721		2.34273	2.42522
	1.4058	2.85892		0.629608	1.76675		-1.04689	0.444721		2.33955	2.41601
	2.08367	2.81957		0.716594	1.76201		1.46074	0.444721		2.33871	2.37381
	0.856915	2.81493		0.410078	1.76058		-1.89173	0.444721		2.33397	2.41085
	0.685155	2.80836		0.378544	1.76038		-0.899079	0.440683		2.33122	2.35559
	1.08012	2.80274		0.465626	1.75167		-0.699577	0.440683		2.331	2.16962
	0.364741	2.79847		0.79761	1.75067		-1.38864	0.417214		2.33091	2.49163
	0.453127	2.78562		0.429858	1.74968		-2.94802	0.417214		2.32391	2.55269
	0.840004	2.78324		0.339521	1.74884		-0.996711	0.410847		2.32302	2.34162
	1.19276	2.7737		1.08633	1.74648		0.868998	0.410847		2.32126	2.43218
	1.92886	2.76209		0.720792	1.74516		5.15881	0.410847		2.32086	2.47131
	2.94076	2.75262		0.753517	1.73978		1.71653	0.393498		2.31997	2.43452
	3.41262	2.74305		0.946031	1.73959		-1.21946	0.392173		2.31963	2.20925
	1.52651	2.74014		0.430532	1.72952		-1.14113	0.386739		2.30805	2.35091
	1.78075	2.70931		0.390667	1.72923		-0.776013	0.386739		2.30038	2.34162
	0.858784	2.69677		0.646735	1.72686		-1.5801	0.383287		2.30008	2.32968
	0.907114	2.67477		0.672693	1.72579		-0.840303	0.383287		2.2971	2.41601
	0.579836	2.66872		0.419741	1.72126		-0.95864	0.383287		2.29568	2.28392
	0.796101	2.66343		0.672361	1.72051		-1.88564	0.383287		2.29369	2.55269
	0.791084	2.65945		2.56164	1.71204		-0.854339	0.37012		2.29303	2.26878
	1.46667	2.62921		0.581966	1.71082		1.72087	0.37012		2.29241	2.33968
	1.04156	2.62546		0.471318	1.70796		0.880245	0.37012		2.29202	2.18734
	0.458659	2.60421		0.409003	1.68697		-0.992537	0.37012		2.28872	2.61377
	1.33763	2.59927		1.17111	1.68686		-2.04762	0.360219		2.28697	2.35091
	0.586215	2.59792		0.409234	1.68113		-0.821669	0.357858		2.28084	2.20925
	0.671192	2.58934		0.500364	1.67895		-0.896253	0.357858		2.27759	2.47365
	1.276	2.5827		0.475211	1.66582		-2.80214	0.357858		2.27202	3.24103
	0.971308	2.53792		0.776214	1.66537		-2.09564	0.357858		2.26419	2.19366
	0.843259	2.52563		0.397558	1.65605		-1.96512	0.357858		2.26332	2.47718
	0.567215	2.50305		1.3643	1.64813		-0.934003	0.357858		2.25988	2.60529
	0.84221	2.48675		0.386743	1.63829		1.12617	0.345769		2.25953	2.98899
	2.04848	2.48505		4.2422	1.63601		1.38087	0.345769		2.25755	2.19255
	0.732882	2.48431		0.42325	1.62837		-0.91571	0.3451		2.2555	2.22195
	1.77796	2.47587		1.46684	1.62233		-1.83907	0.3451		2.2555	2.47496
	0.485402	2.47512		0.523029	1.61645		1.61919	0.339919		2.25096	2.61224
	0.98621	2.46514		1.47202	1.60545		-0.897482	0.339919		2.24481	2.47365
	2.68402	2.4493		0.745306	1.60018		-1.1991	0.339919		2.24298	2.07577
	0.540885	2.44923		1.00906	1.59825		-0.843307	0.339919		2.24195	3.53415
	0.896486	2.44463		0.513604	1.59805		1.29523	0.339919		2.23994	2.33859
	0.919906	2.44192		0.614677	1.59779		-1.0349	0.339919		2.23697	3.18956
	0.429307	2.43857		0.35486	1.59622		-0.784063	0.339919		2.23669	2.52767
	0.914917	2.43759		0.491683	1.59618		-1.22038	0.339919		2.2351	2.2363
	1.30836	2.4327		0.75462	1.59576		-1.02855	0.339919		2.2325	2.49855
	0.808527	2.4229		0.609128	1.59229		-0.907062	0.339919		2.22526	2.09588
	0.656676	2.4179		0.447262	1.58706		1.28154	0.339919		2.22413	2.29005
	0.917858	2.4124		1.02317	1.58563		1.83743	0.339919		2.21748	2.26878
	0.818988	2.41211		4.58164	1.58239		0.679779	0.339919		2.21655	2.00739
	0.840772	2.39546		0.453702	1.57748		0.928078	0.339919		2.21555	1.99135
	0.477033	2.39252		0.633013	1.57644		1.4396	0.339919		2.21218	2.51515
	1.03181	2.38762		1.99829	1.5749		1.12574	0.339919		2.21167	2.1822
	1.10702	2.38266		0.429791	1.57141		0.958799	0.339919		2.21135	2.20925
	1.13807	2.37541		0.665086	1.57075		0.933791	0.338868		2.20954	2.39295
	0.944172	2.35518		1.20529	1.56996		-1.02765	0.338868		2.20888	2.20001
	0.71052	2.34927		1.68559	1.56951		-0.853921	0.336898		2.20368	2.58104
	1.16071	2.34831		0.333234	1.56573		-0.881656	0.336898		2.19451	2.01582
	1.99739	2.344		0.374506	1.56548		2.07186	0.336898		2.1925	2.81165
	0.868699	2.34193		0.427505	1.55689		0.944213	0.336898		2.19043	1.91467
	0.671639	2.3275		0.447403	1.55243		-0.765469	0.336898		2.17962	2.3517
	0.50365	2.32548		3.82525	1.55188		1.67535	0.336898		2.17713	2.4883
	0.691588	2.31712		0.569206	1.55124		0.838724	0.336898		2.1738	1.59476
	0.67874	2.3102		0.751402	1.54823		-0.868229	0.336898		2.17077	2.09615
	0.994704	2.30895		0.488856	1.54469		-0.754914	0.336898		2.16997	2.47119
	0.942609	2.30773		0.39489	1.54079		0.787622	0.336898		2.16905	2.18012
	0.957738	2.30587		0.413835	1.53835		-0.97931	0.336898		2.1608	2.47131
	0.561974	2.29066		0.366189	1.53759		-0.943693	0.336898		2.15971	2.32094
	1.61495	2.28146		0.42906	1.53126		-0.793823	0.336898		2.15964	1.56989
	0.535119	2.27496		0.99873	1.5295		0.943994	0.336898		2.15858	3.29706
	0.833444	2.26927		0.418395	1.52809		1.87139	0.336898		2.15856	2.32169
	3.8779	2.2682		2.32086	1.51859		-0.863139	0.336898		2.1517	2.51425
	0.741284	2.26548		0.691711	1.51168		-1.05498	0.320779		2.14935	2.37381
	0.524743	2.26296		0.628785	1.51162		-1.12284	0.320779		2.14841	2.06743
	0.941009	2.25342		0.534788	1.51145		0.985649	0.320779		2.14651	2.0375
	0.66254	2.25183		0.761532	1.5096		-2.60643	0.320779		2.14395	2.51515
	0.899116	2.2508		0.580488	1.50798		-0.77112	0.320779		2.13576	1.92204
	1.32743	2.24124		0.425612	1.50782		-0.773097	0.320779		2.13456	3.21561
	1.23579	2.23749		0.673897	1.50546		1.31818	0.320779		2.13005	2.07577
	0.738062	2.23521		0.425998	1.50385		0.78426	0.320779		2.12573	2.60452
	3.57262	2.22265		0.411475	1.50136		-1.62299	0.320779		2.124	2.2822
	0.666838	2.2189		1.14288	1.50106		-0.922182	0.320779		2.12393	2.02284
	0.665484	2.21537		3.62608	1.50052		-0.753915	0.320779		2.1127	2.99945
	0.951632	2.21099		0.349394	1.48751		-1.51104	0.318291		2.10937	2.22989
	1.33092	2.2052		0.342145	1.48575		-1.71492	0.318291		2.10386	2.96627
	0.580387	2.20258		0.528016	1.48385		-2.67825	0.318291		2.09544	2.19943
	1.03952	2.20205		0.357197	1.48356		-1.68443	0.318291		2.09474	3.44484
	0.405464	2.20145		0.748158	1.48133		-3.02703	0.318291		2.09393	1.87286
	0.527066	2.20088		0.383755	1.47977		1.3721	0.318291		2.09372	2.36445
	0.737019	2.19839		0.572334	1.47479		-0.990153	0.318291		2.09267	2.37523
	1.81774	2.19272		1.00656	1.4711		0.643581	0.318291		2.09228	2.42223
	0.435262	2.19055		0.629119	1.46623		1.75289	0.318291		2.08696	2.7485
	1.31249	2.18898		0.480657	1.46503		-1.33935	0.318291		2.08522	2.47826
	0.702682	2.18855		0.397747	1.46485		0.89448	0.318291		2.07852	3.12763
	0.405735	2.18112		0.406123	1.46416		1.92994	0.318291		2.07428	2.20925
	1.22078	2.17115		0.425017	1.46082		1.7504	0.318291		2.07221	2.65937
	0.415058	2.16666		0.496879	1.46002		1.05231	0.318291		2.07135	2.02897
	4.41092	2.1615		1.17934	1.45837		-0.782369	0.318291		2.0707	1.85625
	0.419373	2.15425		0.356845	1.45766		-1.03787	0.318291		2.07009	2.44695
	0.477466	2.15116		4.58934	1.45649		1.79476	0.318291		2.06986	2.3517
	0.293861	2.14735		2.58287	1.45261		1.85639	0.318291		2.06713	2.10849
	0.6533	2.14651		0.622056	1.45237		2.7349	0.318291		2.06635	2.49855
	0.552556	2.14492		0.374085	1.45042		1.33908	0.318291		2.06583	2.46556
	2.64641	2.14023		0.569032	1.44893		-0.712647	0.318291		2.06455	2.3362
	0.585282	2.13447		0.316765	1.447		-0.818768	0.318291		2.0624	1.74348
	0.664185	2.13161		0.34653	1.44691		0.659393	0.318291		2.06054	1.83763
	0.961239	2.12393		0.444403	1.43566		-0.943836	0.318291		2.05823	2.00009
	0.905616	2.11928		0.577331	1.43461		1.6577	0.318291		2.05283	2.26783
	0.723443	2.11655		0.411911	1.43325		1.58635	0.316529		2.0521	2.79848
	1.01898	2.11409		0.377479	1.42974		-1.02165	0.316092		2.04942	2.63782
	0.420623	2.11365		0.65172	1.42915		-0.888707	0.312664		2.04539	2.04994
	0.36345	2.10849		0.470287	1.42867		-0.809213	0.312664		2.04505	2.19465
	0.806868	2.10751		0.411168	1.42802		-0.713941	0.312664		2.04108	2.07812
	0.620996	2.10393		0.392657	1.42464		1.72247	0.312664		2.0375	2.34162
	5.02673	2.10303		0.362751	1.42194		-3.03837	0.312664		2.03445	2.47131
	2.41565	2.10064		0.46354	1.4192		1.78934	0.312664		2.033	2.47635
	0.557722	2.0996		0.267698	1.41825		-1.20749	0.312664		2.03176	3.15043
	2.13555	2.0972		0.370153	1.4178		1.06214	0.312664		2.02832	2.36469
	0.805556	2.09705		0.43423	1.41766		0.735037	0.312664		2.0266	1.92204
	2.16509	2.09195		0.767653	1.41673		1.87498	0.312664		2.01617	2.8881
	4.43321	2.08404		3.95229	1.41371		0.779337	0.312664		2.01246	1.9789
	0.724317	2.08391		0.525426	1.41366		1.64076	0.312664		2.0016	2.1767
	1.02693	2.08318		0.250972	1.40828		-0.83808	0.312664		1.99889	2.28026
	0.630208	2.08047		0.5334	1.40721		1.90716	0.312664		1.99794	2.68574
	1.0411	2.07661		0.442181	1.40708		-2.0156	0.312664		1.99658	2.19311
	3.69734	2.07505		1.37981	1.40494		0.925829	0.312664		1.9899	2.32668
	1.07316	2.06717		0.829557	1.4049		-0.755076	0.312664		1.9881	1.88842
	0.388073	2.06585		1.5844	1.40279		-0.998318	0.312664		1.98575	1.9174
	0.817141	2.06455		0.516443	1.40236		-1.91773	0.312664		1.98417	2.47365
	1.28934	2.06405		0.313147	1.3983		1.26852	0.312664		1.9837	2.03293
	1.23853	2.06271		0.374554	1.39609		-0.610101	0.312664		1.98104	2.10051
	0.732739	2.05783		0.508148	1.39373		1.56502	0.312664		1.9779	2.38064
	0.551799	2.05714		0.322647	1.39268		1.63058	0.312664		1.97617	2.73842
	0.566586	2.05326		0.877548	1.39101		-0.727088	0.312664		1.97375	2.18734
	1.64739	2.05163		0.671015	1.38907		1.63692	0.312664		1.96933	2.20324
	0.860975	2.0501		0.635498	1.38785		1.64384	0.312664		1.9669	2.32169
	1.03833	2.04944		0.448132	1.38491		-1.29418	0.312664		1.96675	2.28392
	0.897327	2.04635		0.587943	1.38156		0.76991	0.312664		1.96673	1.9963
	0.787922	2.04298		0.384488	1.3799		-1.20788	0.312664		1.96187	3.15043
	0.734336	2.04083		0.505738	1.37918		-1.12763	0.312664		1.95963	2.16962
	1.06047	2.03236		0.515586	1.37792		1.7421	0.312664		1.95896	2.05536
	0.707281	2.02563		0.859836	1.37566		1.03945	0.312664		1.95811	1.8077
	0.794028	2.01669		0.363486	1.37548		1.6223	0.312664		1.95771	2.41601
	0.740469	2.01121		0.413304	1.37456		1.30652	0.312664		1.9483	2.4865
	0.933043	2.00915		0.541226	1.37375		-2.1071	0.312664		1.9461	2.16962
	1.03359	2.00728		0.2982	1.36978		0.725075	0.312664		1.94315	2.48104
	1.76548	2.00727		2.86155	1.36686		0.650699	0.312664		1.94037	2.49855
	0.918524	2.00328		0.396255	1.3633		0.841102	0.312664		1.93942	1.91038
	0.793339	1.99344		0.332039	1.35818		-2.07683	0.312664		1.93744	2.13848
	0.995643	1.99343		1.68828	1.35817		-0.746398	0.312664		1.93721	2.60331
	0.697103	1.99115		0.854884	1.35726		-0.906945	0.312664		1.93638	1.82528
	0.744216	1.98733		0.676925	1.357		1.25545	0.312664		1.93565	2.31868
	0.889078	1.98721		1.12259	1.35556		0.975288	0.312664		1.93187	2.41601
	0.834872	1.9838		0.811735	1.35517		-0.771143	0.312664		1.93179	2.1796
	2.09412	1.98351		2.05664	1.35504		-0.646811	0.312664		1.92912	2.22101
	0.774294	1.98145		0.855176	1.35412		-1.40229	0.312664		1.92868	2.48909
	1.20527	1.9767		1.0766	1.35391		1.00435	0.312664		1.92819	1.59014
	1.6492	1.97666		0.335971	1.35218		1.64106	0.312664		1.92818	2.36351
	0.370353	1.97026		0.286287	1.3472		-0.69798	0.312664		1.92723	2.41601
	1.01316	1.96992		0.406463	1.3468		-0.778176	0.312664		1.92389	2.46027
	0.763236	1.96725		3.7371	1.34251		1.50414	0.312664		1.92232	2.49855
	1.85761	1.96448		0.673444	1.3388		0.77136	0.312664		1.92002	2.13417
	0.804772	1.96292		4.81764	1.33668		1.73351	0.312664		1.91919	2.0761
	0.889087	1.96223		0.354652	1.33207		1.66786	0.312664		1.91795	2.48104
	0.559345	1.95391		1.44684	1.33051		1.47266	0.312664		1.91382	1.90927
	1.40364	1.95168		1.31018	1.32993		1.80728	0.312664		1.91239	2.371
	0.891023	1.94779		0.301391	1.32884		-0.757072	0.312664		1.90945	1.82528
	0.844189	1.94633		0.356532	1.32852		1.11164	0.312664		1.9074	2.00689
	0.378401	1.94381		0.318852	1.32794		1.55227	0.312664		1.90476	2.47131
	0.278969	1.94207		0.565686	1.32778		0.615534	0.312664		1.89898	1.82647
	0.786779	1.93967		2.41464	1.32704		-0.982643	0.312664		1.89777	1.83964
	0.286806	1.93588		0.397822	1.32531		-0.656892	0.312664		1.89519	2.81553
	1.94484	1.93576		0.312044	1.32474		-0.980497	0.312664		1.89287	2.28065
	0.368538	1.93395		3.17714	1.32446		1.64398	0.312664		1.89153	1.9963
	1.11048	1.93052		0.359838	1.32442		-0.768136	0.312664		1.88909	2.26878
	1.92195	1.92976		3.85134	1.32395		1.18204	0.312664		1.88677	1.62297
	1.40672	1.92756		0.377056	1.32287		0.961854	0.312664		1.88307	2.86501
	0.476249	1.92633		0.352665	1.3205		-1.83102	0.312664		1.88216	2.47496
	0.80752	1.92359		0.426898	1.32041		1.0254	0.312664		1.87745	2.55269
	0.392249	1.92336		0.368626	1.31576		1.72984	0.312664		1.87646	2.27001
	0.72165	1.91863		0.355805	1.31106		-0.620235	0.312664		1.87328	1.6479
	0.605377	1.91863		0.405891	1.3106		-2.02877	0.312664		1.87206	1.78652
	0.861717	1.91731		0.521389	1.31039		1.31396	0.312664		1.87187	2.23764
	0.814999	1.91527		0.741232	1.30717		1.08644	0.312664		1.8672	2.01702
	0.819038	1.91424		0.649801	1.30126		0.891897	0.312664		1.86538	1.97815
	0.814082	1.91405					0.860818	0.312664		1.8632	2.63782
	1.90656	1.91008					1.524	0.312664		1.86016	1.90904
	0.46062	1.90538		-3.45374	5.28571		-0.953373	0.312664		1.85689	1.92326
	0.732326	1.89514		-2.89889	5.03395		1.36025	0.312664		1.85649	1.75427
	0.448816	1.89325		-3.20099	4.8743		-1.24996	0.312664		1.85614	2.5188
	1.19562	1.88433		-2.9681	4.72282		1.00289	0.312664		1.84918	1.39794
	0.968053	1.88144		-3.29868	4.122		1.18038	0.312664		1.84877	1.7292
	2.02876	1.88052		-1.22645	4.11618		0.783867	0.312664		1.84831	2.41601
	2.14652	1.87568		-1.17962	4.07876		-0.866365	0.312664		1.84727	2.31313
	0.528385	1.8714		-3.16931	4.01161		0.991512	0.312664		1.84615	1.75427
	0.421929	1.86745		-3.87946	3.635		-0.682142	0.312664		1.84456	2.77619
	0.433886	1.86502		-5.59772	3.6291		1.59027	0.312664		1.84209	2.41601
	1.05113	1.86254		-3.30125	3.36129		-1.01391	0.312664		1.83976	2.08707
	1.09965	1.86154		-0.756326	3.22093		1.39403	0.312664		1.8391	2.37381
	0.827148	1.8559		-2.68952	3.14008		-0.921388	0.312664		1.83907	1.9047
	1.33062	1.85579		-0.708994	3.03641		-0.752429	0.312664		1.83785	2.36149
	0.506883	1.85303		-0.775454	2.97616		-0.730879	0.312664		1.83767	1.80245
	0.44876	1.84815		-1.17162	2.93776		-0.778911	0.312664		1.83527	2.02284
	1.98062	1.84753		-5.1442	2.70824		1.69507	0.312664		1.83043	2.31559
	0.807948	1.84724		-0.575849	2.69772		1.51428	0.312664		1.82597	2.18915
	0.41621	1.84414		-5.1752	2.69205		-0.635429	0.312664		1.81982	2.06064
	0.468292	1.84256		-4.55514	2.64881		-0.998544	0.312664		1.819	1.91003
	0.529456	1.8424		-2.71001	2.61708		2.01923	0.312664		1.81771	1.95814
	0.373419	1.83264		-1.70386	2.59241		1.57937	0.312664		1.81562	1.94942
	2.86065	1.82971		-0.60517	2.56109		1.59523	0.312664		1.81416	2.20324
	0.505653	1.8265		-3.92388	2.50218		-1.91986	0.312664		1.80644	2.27742
	0.586899	1.82059		-1.56649	2.49592		1.59961	0.312664		1.80616	2.22101
	0.377232	1.81084		-0.713261	2.49409		1.59444	0.312664		1.80417	2.41601
	0.450377	1.80587		-2.73523	2.48697		-0.554953	0.312664		1.80084	2.79724
	0.326547	1.80146		-1.13496	2.4339		1.36331	0.312664		1.79813	2.46319
	0.447059	1.8012		-5.08788	2.34756		1.60015	0.312664		1.79665	2.39182
	4.74857	1.80006		-0.57772	2.33078		-0.814099	0.312664		1.79584	1.61258
	0.514802	1.79868		-0.539336	2.29657		0.571691	0.312664		1.79435	2.47826
	0.921427	1.79472		-2.32959	2.29594		1.44405	0.312664		1.79088	1.98932
	1.88743	1.78908		-2.33333	2.2929		1.25986	0.312664		1.79063	1.82647
	2.68106	1.78604		-1.14313	2.28859		1.28886	0.312664		1.79	1.71352
	0.797193	1.78072		-0.853015	2.28006		1.35024	0.312664		1.78157	3.12763
	0.448053	1.77947		-1.08928	2.2688		1.53632	0.312664		1.77977	2.2822
	0.890008	1.77473		-0.819587	2.26121		-0.855525	0.312664		1.77906	2.51515
	2.1818	1.77413		-0.608379	2.24246		0.841239	0.312664		1.7753	2.08707
	0.46052	1.7736		-5.07883	2.2361		1.21372	0.312664		1.77462	1.57591
	0.424379	1.77206		-0.411292	2.18828		0.728093	0.312664		1.77147	2.12971
	1.64083	1.77038		-2.01254	2.17886		-1.06892	0.312664		1.77119	2.4751
	0.661192	1.76782		-0.740724	2.17281		0.637781	0.312664		1.77093	2.02897
	4.31838	1.76692		-3.46742	2.17237		1.58465	0.312664		1.76912	2.62223
	0.970418	1.76263		-1.11681	2.13411		-0.912953	0.312664		1.76762	2.50352
	2.15914	1.76231		-3.81461	2.12742		0.90243	0.312664		1.76567	2.02235
	0.540237	1.76123		-1.23055	2.12718		-1.64458	0.312664		1.76366	1.98482
	0.368338	1.75732		-0.6996	2.12712		0.650884	0.312664		1.76043	2.20925
	2.30757	1.75415		-0.62037	2.11762		1.17475	0.312664		1.75972	2.3517
	0.577409	1.75283		-2.74519	2.08766		1.61599	0.312664		1.75807	2.42522
	0.879626	1.75069		-1.00592	2.0797		1.57858	0.312664		1.75685	1.78675
	0.613831	1.75034		-3.83367	2.05816		1.63461	0.312664		1.75216	1.84813
	0.367083	1.74813		-0.959915	2.05789		-0.854536	0.312664		1.75117	2.1238
	0.635614	1.74568		-0.587747	2.05716		-1.0238	0.312664		1.75007	1.96197
	1.79885	1.74268		-5.83528	2.05651		1.12416	0.312664		1.74841	2.0956
	1.65481	1.73972		-5.61193	2.05329		1.69675	0.312664		1.74792	1.75324
	0.706753	1.73858		-2.63047	2.04709		-0.858239	0.312664		1.74721	1.68007
	0.799707	1.73728		-3.8069	2.04552		0.828272	0.312664		1.74583	2.19366
	0.305602	1.73581		-0.367696	2.03134		-0.754679	0.312664		1.74446	1.55896
	0.545008	1.73557		-0.407661	2.02114		0.590435	0.312664		1.73356	1.97894
	1.7334	1.73131		-1.05963	1.98915		1.15366	0.312664		1.72811	1.4846
	0.786267	1.72996		-0.997248	1.97142		1.5074	0.312664		1.72435	2.59918
	2.70762	1.72754		-0.503249	1.96995		1.62642	0.312664		1.7236	1.65718
	1.59104	1.72611		-0.708971	1.96815		0.669019	0.312664		1.7206	1.33056
	1.05796	1.72579		-0.525114	1.96427		-0.862926	0.312664		1.71783	1.82527
	0.496836	1.72286		-0.769329	1.96063		1.43786	0.312664		1.71461	1.70642
	0.409013	1.71764		-3.94422	1.9557		1.43689	0.312664		1.70985	2.11332
	0.644678	1.71662		-0.646575	1.9525		0.801199	0.312664		1.70972	1.55522
	0.919413	1.71582		-0.513491	1.95186		1.58952	0.312664		1.70969	2.46319
	0.523177	1.71455		-4.83513	1.94319		0.647641	0.312664		1.70943	2.41601
	1.24581	1.70804		-3.95692	1.93071		0.782504	0.312664		1.70921	2.2822
	0.541658	1.70662		-0.59778	1.9303		0.677394	0.312664		1.70853	2.34162
	0.82822	1.70444		-2.15196	1.90962		0.633975	0.312664		1.70787	2.1713
	1.61999	1.70233		-0.726612	1.88848		1.5944	0.312664		1.70377	1.95447
	1.99865	1.70224		-0.481924	1.88836		1.3049	0.312664		1.70284	2.09894
	0.289939	1.695		-0.443612	1.88665		-1.06097	0.312664		1.70231	1.83079
	0.365996	1.69313		-0.549075	1.88652		1.40341	0.312664		1.70093	1.74643
	1.05176	1.69272		-1.17873	1.87254		1.63255	0.312664		1.69886	2.25755
	1.48284	1.69227		-0.621015	1.8685		1.03984	0.312664		1.6964	1.58473
	0.383781	1.69129		-0.409189	1.86586		0.778304	0.312664		1.69401	2.07577
	0.68245	1.69008		-1.23062	1.86562		-0.977204	0.312664		1.69342	2.33995
	0.477573	1.68999		-0.305082	1.86415		1.20598	0.312664		1.69286	1.94035
	0.546538	1.68921		-0.36147	1.85676		1.2526	0.312664		1.6914	1.41828
	0.443045	1.68676		-1.98484	1.85123		0.739856	0.312664		1.69046	1.72844
	0.998045	1.68675		-0.503196	1.85056		0.832589	0.312664		1.6891	1.85119
	0.65169	1.68672		-0.720846	1.84688		0.66025	0.312664		1.68718	2.38261
	4.0569	1.68537		-0.930215	1.84066		1.55261	0.312664		1.68586	2.12242
	0.8261	1.68247		-0.452776	1.8386		-0.783347	0.312664		1.68378	1.72844
	0.428561	1.6817		-0.474444	1.83758		1.24439	0.312664		1.6834	2.37523
	2.65858	1.68084		-0.377655	1.83576		-1.03859	0.312664		1.68193	1.87825
	0.751889	1.68069		-3.99214	1.82525		0.821148	0.312664		1.68107	2.37523
	0.273676	1.68066		-2.40526	1.82415		0.886606	0.312664		1.67886	1.66788
	2.52011	1.6805		-0.576455	1.81353		1.37237	0.312664		1.67879	1.76979
	0.732819	1.6799		-0.46966	1.80777		1.18845	0.312664		1.67799	1.41828
	0.434632	1.67744		-0.624194	1.79813		-0.720182	0.312664		1.67234	2.00009
	0.974665	1.67538		-9.39586	1.79078		1.64894	0.312664		1.6716	2.51515
	0.3352	1.67458		-3.22205	1.76054		0.587477	0.312664		1.66553	2.1405
	0.734025	1.67199		-0.462253	1.75875		1.58321	0.312664		1.66452	2.04135
	0.36029	1.67113		-0.732285	1.75093		0.703685	0.312664		1.66173	1.95946
	0.75098	1.67051		-0.294292	1.73839		-0.95403	0.312664		1.65906	2.25807
	0.711054	1.66922		-0.664474	1.73208		-0.621978	0.312664		1.65795	2.51515
	0.415935	1.66874		-0.744481	1.72887		-0.611008	0.312664		1.65663	2.1079
	2.44395	1.66658		-5.37815	1.72323		1.70427	0.312664		1.65497	2.10051
	0.433634	1.66354		-0.389196	1.7213		1.50695	0.312664		1.65477	1.94354
	0.909473	1.66011		-0.583543	1.69111		-0.856042	0.312664		1.65291	1.95447
	4.5906	1.65634		-0.338484	1.68828		1.65685	0.312664		1.64935	2.31868
	0.78423	1.65634		-0.354677	1.68261		-1.38538	0.312664		1.64715	2.42953
	0.792728	1.65444		-1.53848	1.68		-0.873971	0.312664		1.64574	1.75324
	0.951598	1.64906		-0.316087	1.67029		-0.688839	0.312664		1.64476	1.70198
	0.564281	1.64892		-1.63883	1.66488		1.07468	0.312664		1.64456	1.53537
	0.911569	1.64652		-2.25341	1.66084		-0.779106	0.312664		1.64403	1.85625
	0.472227	1.64595		-0.461393	1.65826		0.833759	0.312664		1.64368	2.02897
	0.696583	1.64502		-0.557383	1.64495		1.11627	0.312664		1.64297	2.08707
	0.684908	1.64222		-0.562683	1.64409		1.12403	0.312664		1.64294	2.15029
	0.523313	1.64029		-0.837418	1.64241		-0.641906	0.312664		1.63856	2.25539
	0.404703	1.64016		-0.466453	1.63946		0.730342	0.312664		1.63547	2.28392
	1.97153	1.63788		-2.16922	1.63366		1.2473	0.312664		1.63546	2.25807
	0.423479	1.63754		-0.319538	1.62807		0.949713	0.312664		1.63191	1.88353
	0.397617	1.63669		-1.72857	1.62756		-1.59918	0.312664		1.63156	2.43935
	1.70342	1.63495		-4.56139	1.61841		-2.57303	0.312664		1.63083	2.39965
	0.943186	1.63396		-4.01566	1.60778		-1.48286	0.312664		1.6293	2.48909
	0.77271	1.63116		-0.947931	1.60578		1.45411	0.312664		1.62882	1.46987
	0.39435	1.6261		-4.54296	1.60561		0.793401	0.312664		1.62733	2.21275
	0.801479	1.62458		-0.605909	1.60111		1.24177	0.312664		1.62467	2.49855
	0.469504	1.62406		-1.43798	1.59933		1.10235	0.312664		1.62288	2.27742
	0.312409	1.6236		-1.59477	1.59524		1.66891	0.312664		1.61998	1.49867
	1.67096	1.62178		-0.639921	1.59337		0.599102	0.312664		1.61998	2.22101
	6.18468	1.62084		-0.827164	1.58638		0.770463	0.312664		1.61483	1.53074
	0.558098	1.62074		-1.80908	1.58033		1.63438	0.312664		1.61294	2.23764
	0.554533	1.61854		-2.15801	1.56909		1.46465	0.312664		1.61257	1.80559
	1.00714	1.61845		-4.55726	1.56579		0.790304	0.312664		1.60869	2.4445
	0.605048	1.61735		-0.800625	1.55684		1.0483	0.312664		1.60729	2.02284
	1.39426	1.6114		-0.617749	1.55455		-1.04403	0.312664		1.60513	2.02284
	0.434284	1.6108		-2.70685	1.55378		-0.97657	0.312664		1.60443	2.32169
	0.368835	1.60978		-0.855326	1.55163		1.50952	0.312664		1.60432	1.39741
	0.592592	1.60902		-0.361392	1.55126		-0.77911	0.312664		1.60379	1.9969
	0.295376	1.60898		-0.349991	1.54191		1.31333	0.312664		1.59923	1.46673
	0.349928	1.60879		-1.79764	1.53693		0.971286	0.312664		1.59741	1.8727
	0.837087	1.6083		-0.648588	1.53278		-0.592194	0.312664		1.59477	2.47131
	0.431061	1.60723		-0.679311	1.52522		0.595711	0.312664		1.5943	2.0219
	0.723585	1.60692		-0.779241	1.52312		-0.580041	0.312664		1.59274	1.88522
	0.551014	1.60358		-0.387116	1.52265		0.684691	0.312664		1.59066	1.59362
	0.455548	1.59633		-0.42556	1.51652		0.937673	0.312664		1.58993	1.39741
	0.571471	1.59512		-1.05319	1.51502		-0.869077	0.312664		1.58897	1.66382
	0.422463	1.59216		-0.332467	1.50852		0.834994	0.312664		1.58735	1.63205
	0.642549	1.59065		-0.597924	1.50491		-0.88128	0.312664		1.58547	1.8466
	0.738531	1.58985		-0.327663	1.50406		0.878039	0.311851		1.58101	1.93127
	0.568368	1.58905		-4.4091	1.49332		1.4576	0.311705		1.58081	1.78032
	0.643466	1.5887		-1.5495	1.48973		-0.755049	0.310904		1.57713	2.12708
	0.373697	1.58733		-0.749833	1.48804		1.01316	0.310904		1.57679	1.99846
	0.519265	1.58683		-4.42925	1.48714		0.893223	0.310904		1.57345	2.61377
	0.326152	1.58351		-0.775497	1.48341		1.48964	0.310904		1.57135	1.87291
	0.665153	1.5831		-0.374593	1.483		-1.85139	0.310904		1.57125	1.61258
	0.943576	1.58197		-1.1414	1.46645		-0.901049	0.310904		1.57112	1.88043
	0.748338	1.57926		-4.53198	1.46568		1.381	0.310904		1.56311	2.47131
	0.519917	1.57543		-0.497656	1.46465		0.621925	0.310904		1.56169	1.46285
	0.784994	1.57434		-0.371993	1.46393		-0.749832	0.310904		1.55858	1.65967
	0.595923	1.57372		-1.96877	1.46016		-1.7986	0.310904		1.55753	1.84813
	0.347342	1.57328		-1.45331	1.45987		-0.714601	0.310904		1.55729	2.34162
	0.849865	1.57073		-1.16526	1.45766		1.19993	0.310904		1.55353	1.5799
	0.639204	1.56801		-3.06173	1.45763		1.27236	0.310904		1.55319	1.36174
	0.403511	1.56736		-0.549695	1.45721		-0.798445	0.310904		1.54899	2.46027
	0.577962	1.56711		-2.20943	1.45657		0.702702	0.310904		1.54855	1.75591
	0.598238	1.56699		-2.95183	1.45441		-0.74549	0.310904		1.54793	2.34162
	0.342479	1.56431		-0.332863	1.45414		1.22624	0.310904		1.54588	2.27742
	0.513293	1.56397		-1.68074	1.44875		1.07936	0.310904		1.54527	2.47648
	0.406078	1.56163		-3.53218	1.44802		0.713419	0.310904		1.54018	1.83017
	0.508157	1.55956		-2.16485	1.44546		1.29689	0.310904		1.53935	2.47131
	0.825489	1.55913		-4.44776	1.44513		-0.6043	0.310904		1.53885	1.36278
	0.320787	1.55861		-1.39528	1.43367		-0.931854	0.310904		1.53457	1.59356
	2.09749	1.55787		-0.632579	1.43336		1.15822	0.310904		1.53393	2.1796
	2.14464	1.55566		-3.16072	1.43164		-0.782666	0.310904		1.53384	1.44553
	1.779	1.555		-0.334366	1.43015		-1.79714	0.310904		1.52819	1.91587
	0.291726	1.55393		-1.9252	1.42471		0.60447	0.310904		1.5281	2.37523
	0.739969	1.55239		-1.11885	1.42334		0.784831	0.310904		1.52792	1.39807
	0.662927	1.55073		-0.973078	1.41992		1.52354	0.310904		1.5253	2.43218
	0.573833	1.55012		-0.380787	1.41967		1.55053	0.310904		1.52179	2.00523
	0.897634	1.54905		-1.59649	1.41958		0.676353	0.310904		1.52153	1.59004
	0.309155	1.54762		-0.420604	1.41767		-1.51748	0.310904		1.51809	2.37523
	0.668106	1.54683		-4.55111	1.41671		-0.645283	0.310904		1.51702	1.85625
	0.50856	1.54431		-0.30762	1.41626		1.24479	0.310904		1.51162	1.60684
	0.929493	1.54304		-0.433101	1.4155		-0.770274	0.310904		1.51013	1.95691
	1.38508	1.54137		-0.525731	1.41439		-0.654003	0.310904		1.50813	1.44985
	0.58993	1.54082		-0.814999	1.41043		0.626695	0.310904		1.50524	1.84965
	1.36723	1.53941		-3.05671	1.40902		0.619254	0.310904		1.50514	1.31663
	0.349913	1.5381		-0.510059	1.40716		-1.39711	0.310904		1.50394	2.29889
	0.366409	1.53448		-0.617752	1.40715		0.643526	0.310904		1.50137	1.86048
	0.446794	1.53398		-2.81648	1.40625		1.165	0.310904		1.50117	1.71619
	0.279955	1.52988		-0.704239	1.40243		1.58548	0.310904		1.49911	1.77665
	1.18394	1.52875		-0.730939	1.40077		1.33057	0.310904		1.4988	1.43135
	0.527398	1.52702		-0.99387	1.39903		1.41681	0.310904		1.49818	1.8034
	1.87652	1.52617		-4.52283	1.39806		1.09704	0.310904		1.49754	1.55745
	0.699028	1.52523		-0.350681	1.39753		-0.674998	0.310904		1.49433	1.64209
	0.554186	1.52442		-3.80489	1.39743		1.17486	0.310904		1.49309	1.55861
	0.367437	1.52384		-0.684056	1.39413		0.955654	0.310904		1.49083	1.92013
	0.758925	1.52378		-0.441084	1.39293		-0.765917	0.310904		1.49047	1.80831
	0.793127	1.52362		-1.24655	1.3909		-0.604409	0.310904		1.4901	1.67548
	0.395128	1.52274		-1.9654	1.38761		0.583053	0.310904		1.48756	2.26878
	1.3201	1.52213		-0.298621	1.38272		2.75546	0.310904		1.48678	1.74348
	1.48653	1.52128		-3.92731	1.38264		-0.843152	0.310904		1.48191	1.49707
	0.63285	1.52124		-0.708252	1.37845		1.21982	0.310904		1.4804	1.98482
	0.561687	1.52082		-0.331637	1.37656		1.3583	0.310904		1.47926	2.3362
	1.7972	1.51862		-1.8334	1.37536		1.50059	0.310904		1.47872	1.52223
	0.330541	1.51747		-0.996421	1.36981		0.842647	0.310904		1.4771	1.92204
	1.73388	1.51725		-0.503708	1.36929		1.02636	0.310904		1.47645	2.17129
	0.519907	1.51661		-2.90303	1.36557		-0.641478	0.310904		1.47465	1.85119
	0.963112	1.51607		-0.638753	1.36161		0.563864	0.310904		1.4734	1.33952
	0.567926	1.51539		-0.487393	1.35872		1.41408	0.310904		1.47308	2.41601
	1.15427	1.51484		-0.400821	1.35744		0.752357	0.310904		1.47151	1.56162
	3.94416	1.51461		-1.21615	1.35645		1.1073	0.310904		1.46907	2.19162
	0.851215	1.51185		-0.410796	1.35507		-1.63351	0.310904		1.46509	1.5799
	0.426186	1.51091		-0.795953	1.35477		-0.886157	0.310904		1.46354	2.38948
	0.40124	1.51045		-0.744428	1.35393		0.791522	0.310904		1.4575	1.81744
	0.326427	1.50799		-0.424458	1.35194		1.13739	0.310904		1.45569	2.20925
	5.21216	1.50485		-1.27058	1.34682		0.850456	0.310904		1.45471	2.1254
	0.464374	1.50483		-0.545134	1.34217		1.22191	0.310904		1.45463	2.47131
	0.84712	1.50449		-2.62294	1.34147		1.51886	0.310904		1.45354	1.65049
	0.336606	1.50385		-1.68395	1.33847		-0.780632	0.310904		1.45326	2.08182
	0.42555	1.50149		-4.26698	1.33401		1.42018	0.310904		1.4524	1.54475
	0.397078	1.49974		-0.443701	1.33129		1.29293	0.310904		1.44828	1.89499
	0.934913	1.49952		-1.46694	1.33125		1.7839	0.310904		1.44775	1.42208
	0.512302	1.49895		-0.978902	1.32809		0.748822	0.310904		1.44736	2.41601
	0.373903	1.49685		-0.370161	1.3277		-0.614671	0.310904		1.44541	1.70861
	0.536456	1.49652		-0.415114	1.3276		1.3487	0.310904		1.44471	1.82647
	0.384518	1.49424		-0.684313	1.32583		1.34307	0.310904		1.44359	1.39544
	0.361432	1.49422		-2.20721	1.32292		0.798833	0.310904		1.44306	1.88052
	0.333915	1.4938		-0.657773	1.3227		-0.76506	0.310321		1.44115	2.38064
	0.370527	1.49275		-1.51073	1.32266		-0.662763	0.308855		1.44047	2.37381
	0.521427	1.48998		-1.40358	1.31832		-0.720633	0.308855		1.43973	1.64209
	0.269135	1.48873		-0.478928	1.31819		-0.545878	0.308855		1.43643	2.00516
	0.476943	1.48791		-3.11901	1.31204		0.549263	0.308855		1.43539	1.32787
	0.273593	1.48659		-1.47178	1.31186		-0.759975	0.308855		1.4332	1.55312
	0.319885	1.48571		-0.434108	1.31015		-0.995433	0.308855		1.42985	1.44586
	1.2846	1.48238		-0.463168	1.30992		0.588127	0.308841		1.42928	2.26878
	0.983534	1.48226		-0.454236	1.30166		0.929286	0.308296		1.42897	2.24903
	0.371918	1.48129					0.538634	0.308296		1.42808	1.64796
	1.74577	1.48072					1.31748	0.308296		1.4266	1.55338
	0.621178	1.47845		1.20516	1.30078		-0.743345	0.308165		1.42262	2.4865
	3.24042	1.47785		0.400848	1.30021		-1.34373	0.307305		1.42216	1.3273
	0.681392	1.47674		-0.295201	1.29967		-0.62784	0.307294		1.41931	1.95447
	0.314644	1.47626		4.32299	1.29823		1.85415	0.307294		1.41828	1.64822
	1.14221	1.47619		-0.328164	1.29729		0.85487	0.307294		1.418	1.76707
	0.621317	1.47507		0.498598	1.29703		-0.706068	0.307294		1.41797	1.98924
	0.528607	1.47469		-4.76479	1.29626		-0.728898	0.307294		1.41155	2.51515
	0.837902	1.47034		0.549133	1.29593		-0.726642	0.307294		1.40977	2.75039
	0.646605	1.46997		0.360072	1.29569		1.7251	0.303935		1.40934	2.29845
	1.72672	1.46915		2.20849	1.29434		0.613348	0.303905		1.40793	1.88051
	0.529385	1.46804		-1.48036	1.29092		1.25819	0.303575		1.40768	1.31091
	0.576711	1.46708		-0.99289	1.29078		0.634301	0.303575		1.40577	1.9963
	1.41035	1.467		-0.529172	1.28919		1.48727	0.303575		1.4049	1.58076
	0.510583	1.46143		0.339297	1.28894		-0.64244	0.303575		1.40394	2.05172
	0.513951	1.46057		4.44203	1.28845		-0.7292	0.303575		1.40155	1.53855
	1.49367	1.45953		1.18092	1.28835		-0.943686	0.303575		1.40042	2.07745
	0.461274	1.45933		0.40536	1.28695		1.40263	0.302157		1.40033	1.59152
	0.305017	1.45797		-3.02624	1.28682		1.14154	0.300731		1.39954	1.79365
	4.38594	1.45766		0.566279	1.28665		1.38763	0.300731		1.39878	2.0279
	0.826435	1.45705		-0.654682	1.28632		0.796114	0.300731		1.39524	1.44543
	1.51283	1.45703		0.368123	1.28621		-0.671361	0.300731		1.39401	1.70733
	0.726762	1.45695		-1.31979	1.28579		-0.68893	0.300731		1.39153	2.47119
	0.675986	1.45497		-0.97827	1.28533		-0.587949	0.300731		1.39136	1.66382
	1.45948	1.45154		-3.61377	1.28519		1.03506	0.300731		1.39066	1.73488
	0.449313	1.45147		0.377664	1.28504		-0.811132	0.300731		1.38995	1.8692
	0.758575	1.45132		-1.24324	1.28392		0.912197	0.300731		1.38857	1.42342
	0.240698	1.45123		2.64496	1.28334		-2.55444	0.300731		1.38286	1.68643
	2.17182	1.45112		0.356974	1.283		-0.661749	0.300731		1.37966	1.6888
	0.573532	1.45064		0.343028	1.2825		1.26966	0.300731		1.37854	1.54807
	0.713353	1.4503		1.0079	1.28248		0.807516	0.300731		1.37778	1.33342
	0.527708	1.44893		-0.314548	1.28046		-0.608541	0.300731		1.37721	1.70424
	4.05882	1.44805		-0.304869	1.28025		-0.912723	0.300731		1.37675	1.63853
	1.38762	1.4476		0.673128	1.28013		-0.687796	0.300731		1.37367	1.53717
	0.639012	1.44689		0.330301	1.27937		0.875545	0.300731		1.37131	1.59953
	0.576092	1.4459		0.339377	1.27798		1.48463	0.300731		1.37102	2.37523
	0.764356	1.44582		-5.35762	1.27787		0.901061	0.300731		1.37019	1.98511
	0.949331	1.44415		0.405984	1.27698		1.1746	0.300731		1.36848	1.59039
	0.388636	1.44398		-1.96798	1.27642		1.30486	0.300731		1.36816	1.80839
	0.725286	1.44373		0.257016	1.27634		-1.93242	0.300731		1.36781	2.24838
	0.300555	1.44159		1.12538	1.27566		-0.83536	0.300731		1.36742	1.9789
	0.321805	1.44153		-0.292064	1.27525		-1.7073	0.300731		1.36432	1.88454
	0.909935	1.44094		-1.13335	1.27481		0.714374	0.300731		1.36351	2.75039
	0.278553	1.44091		0.372951	1.27456		-1.01186	0.300731		1.36257	1.3228
	0.337478	1.43709		-2.72793	1.27452		-0.89647	0.300731		1.36017	1.39706
	0.406299	1.43683		0.63938	1.27242		-0.736581	0.300731		1.35671	1.92204
	5.88987	1.43406		0.532266	1.27196		0.927858	0.300731		1.35644	1.43816
	0.557058	1.43401		0.445143	1.27165		-0.577796	0.300731		1.35357	1.58473
	0.441792	1.43042		1.20686	1.27153		0.886508	0.300731		1.35231	1.47933
	0.373268	1.42809		0.437493	1.27127		-0.587117	0.300731		1.35097	1.88043
	1.08027	1.42776		-0.259119	1.26978		0.758427	0.300731		1.34754	2.07952
	0.888352	1.42766		-2.68681	1.26949		-0.649596	0.300731		1.34559	1.7407
	0.444495	1.42763		-4.18163	1.26626		0.661613	0.300731		1.34461	1.57086
	2.61721	1.4275		0.598887	1.26604		1.53414	0.300731		1.34313	1.69711
	0.415968	1.42584		-0.347897	1.26484		-0.675601	0.300731		1.34163	1.9963
	0.52877	1.42438		-3.0465	1.26317		-0.759018	0.300731		1.34129	1.41828
	0.469795	1.42341		-0.471007	1.26224		1.16505	0.300731		1.34093	1.61403
	2.49024	1.42278		1.8864	1.26172		1.36475	0.300731		1.34014	1.79252
	0.395743	1.41766		-2.22618	1.26125		1.05386	0.300731		1.33935	1.47496
	0.477713	1.41742		-3.585	1.26118		1.41093	0.300731		1.33926	1.93763
	0.639706	1.41702		-1.31194	1.26041		-0.562884	0.300731		1.33754	1.72133
	0.985089	1.41696		0.293927	1.25951		0.966061	0.300731		1.33337	1.58789
	2.54466	1.41508		0.33752	1.25849		-0.566763	0.300731		1.33249	1.85555
	3.74401	1.41461		0.379861	1.25802		-1.23688	0.300731		1.33135	1.81436
	0.298348	1.4139		3.56512	1.25719		1.43237	0.300731		1.32902	1.55044
	0.589444	1.41297		-2.01724	1.25707		1.00197	0.300731		1.32795	1.92204
	0.539269	1.41195		-0.348932	1.25642		0.743144	0.300731		1.32538	2.47365
	0.930993	1.41156		0.407755	1.25464		-0.753439	0.300731		1.32504	2.06737
	0.419834	1.40773		1.53497	1.25394		0.741373	0.300731		1.3242	1.72844
	0.302942	1.40648		3.62	1.25211		1.14106	0.300731		1.32393	1.3328
	2.0291	1.40576		-0.666452	1.25208		1.36367	0.300731		1.32019	1.38588
	0.437644	1.4048		0.933106	1.25194		-0.707606	0.300731		1.31952	1.66475
	2.3077	1.4041		0.567411	1.25058		-3.20618	0.300731		1.31667	1.8108
	0.33373	1.40372		1.19685	1.24956		0.779304	0.300731		1.31589	1.49823
	0.334563	1.40262		-0.330816	1.24752		-0.567141	0.300731		1.31253	1.44212
	0.272621	1.40232		-1.44173	1.24715		-0.612989	0.300731		1.31124	2.15274
	0.433877	1.40221		0.334859	1.24648		0.770962	0.300731		1.31099	1.8056
	0.810331	1.40178		0.645261	1.24561		-0.606949	0.300731		1.30978	1.58473
	0.920841	1.40047		-1.08193	1.24478		1.64428	0.300731		1.30974	1.4244
	0.938271	1.39974		0.311223	1.2427		1.13925	0.300731		1.30665	1.67087
	0.417985	1.39896		0.629794	1.24066		1.45629	0.300731		1.30534	2.1259
	0.764912	1.39741		-0.54803	1.23921		0.845036	0.300731		1.30491	2.01702
	0.446184	1.39717		-1.77461	1.23916		-0.922354	0.300731		1.30051	1.58246
	3.12283	1.39696		0.849352	1.23863		0.939719	0.300731		1.29799	2.47365
	0.429605	1.39273		0.388698	1.23833		-0.710586	0.300731		1.2974	3.06416
	0.375262	1.39204		0.320163	1.23811		-0.615912	0.300731		1.29732	1.70889
	0.556547	1.3881		-4.2444	1.23795		-0.742362	0.300731		1.29586	1.39794
	0.40579	1.38756		-4.2444	1.23795		0.924161	0.300731		1.29398	1.33432
	2.7937	1.38583		-4.15203	1.23789		-0.6804	0.300731		1.29386	1.87747
	2.85395	1.38567		0.343535	1.2375		1.26511	0.300731		1.29346	1.61962
	0.287851	1.38376		0.510877	1.23693		1.465	0.300731		1.28768	1.6479
	0.741518	1.38098		-1.8359	1.23679		1.50339	0.300731		1.28336	1.44323
	0.424089	1.38079		-3.5401	1.23672		-0.748858	0.300731		1.27994	1.45859
	0.258377	1.37947		0.486394	1.23652		-0.630648	0.300731		1.27653	1.49758
	0.249413	1.37907		-1.95875	1.23652		0.884903	0.300731		1.27649	1.70187
	0.369175	1.37871		0.382975	1.23596		1.00286	0.300731		1.27517	1.53334
	0.466147	1.37749		0.562263	1.2359		-0.76271	0.300731		1.27219	2.21836
	0.328944	1.37614		0.350715	1.23506		-1.22432	0.300731		1.27177	1.46569
	1.79413	1.37356		-0.863167	1.2347		-1.41186	0.300731		1.27003	1.43124
	0.52346	1.37337		0.479974	1.23467		-1.55348	0.300731		1.26886	1.37567
	0.413376	1.37307		2.21001	1.23456		0.625648	0.300731		1.26821	1.41828
	0.418423	1.37165		0.631879	1.23438		-1.60534	0.300731		1.26619	1.87296
	0.353784	1.3714		-0.357125	1.23367		1.40414	0.300731		1.26499	1.94675
	0.55434	1.37012		-2.21072	1.23321		-0.824791	0.300731		1.26468	1.93127
	0.431604	1.36972		4.3242	1.23303		1.30917	0.300731		1.26371	1.73488
	3.87168	1.36967		-0.34386	1.23301		1.52137	0.300731		1.26098	1.43816
	0.375777	1.36773		2.23177	1.2326		-0.559737	0.300731		1.25945	1.3311
	3.71681	1.36733		-0.720083	1.23231		1.13871	0.300731		1.25777	2.20212
	4.50139	1.36422		-0.440186	1.2318		1.49092	0.300731		1.25762	1.4789
	0.47926	1.36189		1.42629	1.23154		0.594472	0.300731		1.25084	1.81744
	0.510825	1.36108		-2.39912	1.23092		1.47491	0.300731		1.2485	1.35318
	0.447984	1.36103		-2.33837	1.2295		1.36711	0.300731		1.24827	1.37567
	0.56227	1.35911		0.38726	1.22903		-0.999372	0.300731		1.24631	1.46673
	0.771515	1.35853		0.371221	1.22838		-0.601109	0.300731		1.24575	1.41828
	0.951625	1.35844		0.567769	1.22775		1.35582	0.300731		1.24182	2.29813
	0.267386	1.35811		1.57995	1.22706		1.274	0.300731		1.24031	1.8293
	0.859673	1.35786		0.826005	1.22603		1.36791	0.300731		1.24008	1.86611
	0.375587	1.35672		0.81197	1.22525		0.934735	0.300731		1.23903	1.92433
	1.16418	1.35639		-2.46186	1.22513		1.118	0.300731		1.23422	1.45859
	0.359179	1.3563		0.730349	1.22485		1.12979	0.300731		1.22848	1.7886
	0.376587	1.35543		0.40191	1.22472		-0.748358	0.300731		1.22774	1.88979
	0.698985	1.35519		-4.40005	1.22407		1.24886	0.300079		1.22665	2.42953
	0.460379	1.35493		-1.25454	1.22397		0.813235	0.299762		1.2227	2.12216
	0.621211	1.35473		-2.41165	1.22394		0.658883	0.299762		1.22238	1.96214
	0.404656	1.35319		0.385772	1.22381		1.20728	0.299762		1.22079	1.46078
	0.332309	1.35288		1.34717	1.22376		0.902575	0.299762		1.21903	1.33342
	0.805323	1.35204		0.459995	1.22205		0.886484	0.299762		1.21888	1.92204
	0.244403	1.35178		0.321767	1.22165		0.687829	0.299762		1.21861	1.3273
	0.618919	1.35169		1.53873	1.22121		1.27503	0.299762		1.21544	1.4736
	0.35821	1.3512		-2.97751	1.22103		1.16473	0.299516		1.21483	1.46693
	3.10412	1.35014		-0.892678	1.22063		1.39713	0.299516		1.21473	1.37483
	0.888464	1.34985		1.75304	1.22007		-2.65537	0.299479		1.21283	1.40394
	2.31138	1.34789		-0.446831	1.21971		-0.753895	0.299479		1.21169	1.37483
	0.40544	1.34789		0.442645	1.21945		0.744887	0.299479		1.20637	1.76568
	1.4589	1.34778		0.281195	1.21898		-0.648413	0.299154		1.20595	1.93127
	0.309306	1.34695		0.861919	1.21889		0.738265	0.299154		1.20398	1.31091
	0.296307	1.34578		5.29394	1.21867		-0.590416	0.29801		1.20093	1.43918
	0.620052	1.34549		-0.392018	1.21853		-1.00643	0.297738		1.20055	1.57375
	4.38123	1.34191		-2.26244	1.21834		-0.668565	0.297738		1.1996	2.49855
	0.688543	1.34138		-0.345565	1.21722		0.586379	0.297738		1.19744	1.87839
	0.530178	1.33968		0.334571	1.21718		-0.845053	0.297738		1.1913	1.51993
	0.4797	1.33928		-1.86177	1.21594		0.702767	0.297738		1.19096	2.22101
	0.281237	1.3386		-0.337854	1.2153		-1.42259	0.297738		1.18944	1.43037
	2.48707	1.33837		0.646384	1.21465		1.43898	0.297738		1.18933	1.91587
	0.277773	1.33772		-0.577032	1.2138		0.537501	0.297738		1.18852	1.4155
	0.549929	1.33736		0.487528	1.21358		1.46264	0.297738		1.18848	1.61945
	1.16172	1.33401		-3.55844	1.21315		0.910941	0.297738		1.18728	1.92326
	1.61809	1.3332		-0.279667	1.21299		-0.595008	0.297738		1.18506	2.05113
	0.437791	1.33226		-0.279972	1.21174		0.862225	0.297738		1.18276	2.05938
	0.517175	1.33163		0.433188	1.21135		1.28355	0.297738		1.18244	1.33398
	0.330181	1.3312		0.489987	1.21104		-0.567424	0.297738		1.18004	1.68362
	0.455799	1.33087		1.16219	1.211		1.34907	0.297738		1.17996	1.46597
	0.296102	1.33066		3.63907	1.20974		1.0337	0.297738		1.17907	1.65546
	0.558826	1.32968		0.333619	1.20918		0.790524	0.297738		1.17484	1.43816
	0.547851	1.32873		0.395646	1.20916		0.644493	0.297738		1.17474	1.88522
	0.332437	1.3287		-0.322932	1.20899		1.51827	0.297738		1.17422	1.39741
	0.272217	1.32712		0.31986	1.20873		0.777394	0.297738		1.17086	1.56797
	0.306525	1.32607		0.55859	1.20786		0.635002	0.297738		1.17078	1.54807
	0.652971	1.32406		0.843357	1.20769		0.669181	0.296844		1.17053	1.60684
	0.771022	1.32348		0.54868	1.20658		-1.00288	0.296844		1.16965	1.59202
	0.334874	1.32312		-2.93669	1.20516		1.44651	0.296844		1.16609	1.35876
	5.70969	1.32305		0.439444	1.2049		1.4364	0.296597		1.16603	1.92204
	1.21895	1.32284		-2.976	1.20481		1.07272	0.296457		1.16578	2.31995
	0.758162	1.32134		0.3825	1.20454		0.608885	0.296319		1.16561	1.9963
	4.39625	1.32083		-0.262115	1.20418		-0.875382	0.295902		1.16259	1.76237
	0.540382	1.32071		-4.24602	1.20181		0.592123	0.294067		1.16197	1.50004
	0.819918	1.32042		-0.487249	1.20147		0.635152	0.293478		1.16004	1.64069
	0.648019	1.32042		0.555351	1.20054		1.02042	0.293339		1.15099	1.54807
	0.506119	1.31896		-0.807697	1.20053		1.16706	0.293339		1.1496	1.82595
	4.22878	1.31785		0.287586	1.19989		-0.75711	0.293339		1.14756	2.00332
	0.759988	1.3177		0.838528	1.19957		1.3419	0.293339		1.14646	1.80839
	0.499722	1.31639		-1.04985	1.19946		-0.892758	0.293339		1.14327	1.58982
	0.570193	1.31573		0.782498	1.19922		2.05407	0.293141		1.13511	1.30479
	0.275693	1.31464		-2.65883	1.19912		-2.22063	0.293141		1.13494	1.58682
	0.363443	1.31429		0.29672	1.19863		1.49983	0.29254		1.13356	1.82595
	0.354758	1.31349		-0.557033	1.19772		-0.786836	0.289316		1.1309	1.85625
	0.51277	1.31295		0.425097	1.19757		0.88615	0.289316		1.1309	1.89355
	0.274585	1.3125		-0.376961	1.19685		-0.846825	0.289316		1.13041	1.94675
	1.64494	1.31109		-0.331851	1.19657		-0.666807	0.289316		1.13038	1.88051
	0.556229	1.3105		0.345936	1.19656		1.35971	0.289316		1.12862	1.52253
	0.495454	1.30735		0.470611	1.19652		1.10019	0.289316		1.12504	1.54751
	0.384778	1.30711		0.332145	1.19593		0.690402	0.289316		1.12469	1.51478
	2.58997	1.3054		-1.89908	1.19485		0.834016	0.289316		1.12381	1.44985
	0.595515	1.30528		0.330637	1.19361		1.50977	0.289316		1.1211	1.66382
	1.28669	1.30477		-2.24485	1.19322		-1.66723	0.289316		1.11901	1.44414
	0.303778	1.30458		1.01571	1.19258		-2.48902	0.289316		1.11796	1.94354
	0.296216	1.30433		-0.50995	1.19134		0.687357	0.289316		1.11732	2.07745
	0.248647	1.30261		1.57971	1.1913		-0.752556	0.289316		1.10737	1.53664
	0.365204	1.3026		0.309336	1.19049		-0.690493	0.289316		1.10378	1.66382
				0.543109	1.19042		-0.942092	0.289316		1.09859	1.38588
				1.37935	1.19027		-0.770037	0.289136		1.09629	1.41456
	-1.12367	11.9105		0.388769	1.19007		1.17911	0.289108		1.0946	1.9963
	-0.83319	7.61312		0.469612	1.19003		0.666951	0.289108		1.09267	1.46597
	-0.783769	4.82465		-2.24371	1.19001		0.70502	0.289108		1.0917	1.43985
	-0.638549	4.43934		-0.979954	1.18939		0.677194	0.289108		1.09098	1.38433
	-2.60661	4.19148		1.3398	1.18867		-0.723274	0.289108		1.08776	2.38089
	-2.20734	4.10466		-1.28706	1.18656		0.623689	0.289108		1.08634	1.30168
	-0.741944	4.02963		0.350902	1.1857		0.608111	0.289108		1.08505	2.10175
	-1.1606	4.02221		0.367298	1.1856		-0.694873	0.289108		1.08476	1.345
	-1.93219	3.78261		-4.63356	1.18474		1.1821	0.289108		1.0847	1.85801
	-1.01304	3.77107		-1.23666	1.18473		-0.659209	0.289108		1.08302	1.93763
	-0.649686	3.60428		-3.47123	1.1839		-0.961867	0.289108		1.0797	1.44985
	-1.02572	3.57098		0.557071	1.18367		0.659221	0.289108		1.07897	1.33909
	-3.62137	3.54561		0.266983	1.18324		0.8673	0.289108		1.0786	1.91003
	-0.547331	3.5426		0.346577	1.18246		1.2345	0.289108		1.07834	1.52097
	-0.764617	3.40179		0.336543	1.18239		1.2775	0.289108		1.07782	1.37517
	-1.17506	3.39397		-1.85453	1.18202		-0.707497	0.289108		1.07757	1.65967
	-0.880797	3.35625		0.392384	1.18151		1.45115	0.289108		1.07668	1.49758
	-0.551671	3.34731		-0.832796	1.18136		0.906708	0.289108		1.07618	1.59476
	-0.730907	3.30022		-0.851714	1.18128		0.669225	0.289108		1.07616	1.70642
	-1.63256	3.28804		0.633895	1.18065		-0.774997	0.289108		1.07494	1.55745
	-0.876054	3.26771		-3.48096	1.17966		1.63923	0.289108		1.0738	1.8708
	-0.524294	3.26483		-3.07963	1.17966		0.805044	0.289108		1.06729	1.78297
	-0.750869	3.22866		-0.630746	1.17938		-1.75993	0.289108		1.06401	1.73488
	-0.431363	3.21572		0.344444	1.1792		-0.726026	0.289108		1.0637	1.8077
	-0.764321	3.20819		1.30571	1.1783		-0.707498	0.289108		1.05746	1.31663
	-0.492621	3.19472		0.436637	1.17698		1.37265	0.289108		1.05427	1.94675
	-1.07848	3.11591		0.879544	1.17617		-0.581983	0.289108		1.05304	1.33663
	-0.978428	3.03519		-1.23401	1.17414		0.902733	0.289108		1.04895	1.53074
	-0.613195	3.00441		4.16372	1.17305		-1.1099	0.289108		1.04855	1.59004
	-2.45869	2.98803		-1.6663	1.17224		-0.753034	0.289108		1.04803	2.10633
	-0.941457	2.94816		-3.44723	1.17068		0.828859	0.289108		1.04454	1.83571
	-0.708722	2.93711		-0.832953	1.17061		0.689551	0.289108		1.04386	1.62191
	-0.741457	2.92767		0.274934	1.17056		-0.583961	0.289108		1.03958	1.49823
	-2.93519	2.92475		-0.289152	1.16999		1.23703	0.289108		1.02868	1.49758
	-0.992325	2.90392		0.3034	1.16975		0.591588	0.289108		1.02687	1.31391
	-2.57108	2.8995		-0.7787	1.16955		0.533667	0.289108		1.02565	1.42342
	-0.592898	2.89579		-1.1911	1.16939		-0.832107	0.289108		1.0236	1.57922
	-0.886251	2.89479		1.68994	1.16938		0.711437	0.289108		1.01982	1.40891
	-1.15825	2.85955		4.68418	1.16911		-0.75872	0.289108		1.0193	1.54807
	-1.76044	2.7951		0.430008	1.16907		0.600762	0.289108		1.01862	2.1254
	-0.448714	2.79269		0.59224	1.16844		-0.649605	0.289108		1.01817	1.90927
	-0.979603	2.75066		-0.446518	1.16777		-0.60435	0.289108		1.01788	1.73675
	-1.78483	2.74594		0.488111	1.16775		-0.657023	0.289108		1.0176	1.45859
	-2.14578	2.74076		0.584434	1.16764		1.26364	0.289108		1.01374	1.4133
	-0.729113	2.73521		-0.329813	1.16677		-0.777353	0.289108		1.01126	1.33342
	-0.635891	2.73051		-1.19849	1.16602		-0.799851	0.289108		1.01044	1.57465
	-0.740676	2.72233		-3.03226	1.16594		1.02249	0.289108		1.00543	2.24386
	-1.12391	2.70612		-0.36699	1.16562		0.932283	0.289108		1.00423	1.92326
	-0.714928	2.68131		-0.251748	1.16529		0.973294	0.289108		1.00323	1.31091
	-0.563387	2.66313		0.337675	1.16499		0.897733	0.289108		0.998381	1.71084
	-0.796986	2.65438		-0.604633	1.16491		0.934165	0.289108		0.997993	1.53926
	-0.589463	2.64782		0.494445	1.16396		1.38617	0.289108		0.997664	1.64007
	-1.6484	2.63627		-0.722753	1.16305		0.606281	0.289108		0.991797	1.54377
	-0.498472	2.63032		-1.00536	1.163		0.81284	0.289108		0.990043	2.07577
	-0.468978	2.62605		0.304384	1.16175		0.834996	0.289108		0.988604	1.66382
	-1.44598	2.61752		-3.51923	1.16167		1.126	0.289108		0.987832	1.42342
	-0.526489	2.60743		0.435354	1.16121		-0.581989	0.289108		0.987397	1.92204
	-0.875794	2.60601		-0.278646	1.16108		-0.517755	0.289108		0.983488	1.66827
	-2.46514	2.60052		-1.81047	1.15997		0.578516	0.289108		0.981533	2.07745
	-2.46905	2.58175		-0.660889	1.15911		0.598886	0.289108		0.979805	1.83964
	-0.828691	2.58017		-0.682508	1.15903		-0.529539	0.289108		0.979345	1.94354
	-0.715129	2.57699		1.66647	1.15804		-0.811947	0.289108		0.977466	1.44297
	-0.838725	2.56902		-2.47882	1.1571		1.23754	0.289108		0.976645	1.46673
	-1.35487	2.56356		-0.326459	1.15576		-0.778581	0.289108		0.976381	1.52719
	-0.748577	2.5632		0.363012	1.1546		1.85263	0.289108		0.975661	1.73675
	-0.789141	2.55428		0.412894	1.15429		1.79431	0.289108		0.975225	1.55492
	-3.26728	2.55422		-3.4328	1.15402		-0.613352	0.289108		0.975081	1.75324
	-4.26322	2.55254		-3.09506	1.15321		0.533904	0.289108		0.970335	1.33779
	-0.505212	2.5504		-0.476091	1.15243		1.42418	0.289108		0.969564	1.38072
	-0.421189	2.54972		1.68807	1.15236		-0.675828	0.289108		0.962599	1.31091
	-1.01002	2.53843		0.291837	1.15149		0.788466	0.289108		0.962561	1.41637
	-0.922902	2.5019		1.53708	1.15027		0.89201	0.289108		0.961994	1.70642
	-0.842176	2.49345		0.303271	1.14999		-0.64399	0.289108		0.95967	1.42867
	-1.10401	2.47202		-0.327611	1.14996		0.894744	0.289108		0.957329	1.55745
	-1.85958	2.45012		0.473715	1.14957		1.36736	0.289108		0.953415	1.43816
	-2.17128	2.43968		0.355196	1.14882		-0.560003	0.289108		0.952284	1.54807
	-0.737799	2.4333		-0.307321	1.14882		-0.660345	0.289108		0.948822	2.26878
	-1.01658	2.4288		-1.95045	1.14879		0.689483	0.289108		0.944241	1.96548
	-1.53718	2.40829		-2.24004	1.14784		-0.924729	0.289108		0.938577	1.64409
	-0.363322	2.39981		0.40825	1.14652		0.748677	0.289108		0.936696	1.8041
	-1.7024	2.39633		0.330515	1.14585		-0.720254	0.289108		0.935739	1.46216
	-0.547361	2.39038		0.228008	1.14559		1.22651	0.289108		0.927681	1.39741
	-0.853837	2.38248		0.434278	1.1453		-0.684256	0.289108		0.92558	1.44311
	-1.27248	2.37727		-0.419023	1.14332		-0.607386	0.289108		0.925209	1.54949
	-1.02345	2.37201		0.698959	1.14285		1.15888	0.289108		0.921811	1.7355
	-1.67144	2.37044		0.56002	1.14186		-0.58534	0.289108		0.913575	1.33631
	-1.08064	2.36521		0.320054	1.14081		1.33231	0.289108		0.9037	1.41683
	-1.16674	2.34645		0.399715	1.14078		-0.571764	0.289108		0.900987	1.42067
	-3.104	2.33514		0.403745	1.14052		-0.816132	0.289108		0.899293	1.41882
	-0.655604	2.32096		-0.728299	1.14023		-0.733929	0.289108		0.898732	1.39741
	-0.89339	2.31873		-1.67065	1.13995		0.544379	0.289108		0.89436	1.37331
	-1.35038	2.30537		0.329074	1.13955		1.27914	0.289108		0.893536	1.49416
	-0.540594	2.29928		1.80762	1.13901		0.894374	0.289108		0.892598	1.3803
	-0.710179	2.2943		-4.52101	1.1377		-0.697069	0.289108		0.882243	1.37567
	-1.02778	2.29293		1.05627	1.1375		-0.848987	0.289108		0.87846	1.39193
	-0.579776	2.29175		0.73233	1.13698		0.576922	0.289108		0.871802	1.78652
	-0.519633	2.28329		1.25382	1.13684		-0.931509	0.289108		0.86787	1.37567
	-1.04807	2.28139		0.234651	1.13674		-0.790399	0.289108		0.865061	1.67954
	-0.430422	2.26459		4.18017	1.13672		-0.65246	0.289108		0.863553	1.82317
	-1.05927	2.2634		0.448301	1.13608		-0.825824	0.289108		0.85278	1.42995
	-0.335201	2.26204		-0.320703	1.13545		0.997218	0.289108		0.850542	1.44675
	-1.20682	2.26117		0.28951	1.1348		1.02714	0.289108		0.843871	1.78534
	-0.9502	2.25917		0.314645	1.13464		-0.524271	0.289108		0.843846	1.32787
	-0.655663	2.23767		0.397854	1.13429		-0.581208	0.289108		0.842353	1.51993
	-0.780653	2.23564		-2.22835	1.13316		-0.737792	0.289108		0.832944	1.36393
	-0.661049	2.2287		0.787703	1.13303		-0.684837	0.289108		0.82054	1.53052
	-0.46076	2.22177		0.299839	1.1325		-0.663373	0.289108		0.819237	1.91759
	-4.20592	2.22092		-1.77654	1.13163		0.950611	0.289108		0.817291	1.52253
	-0.737824	2.21747		-0.297675	1.13154		0.856016	0.289108		0.81337	1.54367
	-0.57477	2.21717		0.275095	1.13152		1.27539	0.289108		0.809845	1.59476
	-0.666746	2.21673		0.899567	1.13119		1.19724	0.289108		0.8035	1.44543
	-0.4465	2.21663		-0.606745	1.12947		-0.581591	0.289108		0.802492	1.46673
	-0.890174	2.2082		0.911514	1.12934		-0.66753	0.289108		0.798998	1.32787
	-0.938803	2.20101		-0.346131	1.12886		0.954064	0.289108		0.796704	1.54475
	-0.637468	2.20052		0.341825	1.12824		-0.677154	0.289108		0.79364	1.48793
	-0.503955	2.19962		0.386033	1.12771		-2.00523	0.289108		0.793205	1.55312
	-0.6176	2.19709		-1.06275	1.12769		0.638547	0.289108		0.791517	1.47633
	-0.832835	2.19351		0.323073	1.127		-0.53324	0.289108		0.765053	1.35509
	-1.10614	2.17452		0.561506	1.12679		0.56235	0.289108		0.758045	1.45303
	-0.462774	2.17236		0.554878	1.12664		0.60956	0.289108		0.757359	1.52442
	-1.05978	2.17235		4.17394	1.12613		0.796671	0.289108		0.752514	1.51795
	-0.611904	2.16789		4.17394	1.12613		1.35615	0.288794		0.743438	1.63812
	-1.54702	2.16306		0.46609	1.12608		1.37201	0.288545		0.718198	1.31663
	-1.47087	2.15469		-0.850913	1.1259		0.97653	0.288545		0.703013	1.32862
	-0.69291	2.15229		0.706072	1.12457		-0.53768	0.288545		0.700781	1.38208
	-1.19481	2.15165		-1.29208	1.1237		0.789837	0.287971		0.689807	1.38096
	-0.438593	2.15131		0.731381	1.12327		0.53744	0.287243		0.677355	1.44104
	-1.74871	2.15019		-0.327173	1.12307		0.792005	0.284963		0.674152	1.41456
	-0.685441	2.14419		-1.22897	1.12295		0.801225	0.284415		0.671317	1.55229
	-0.396719	2.13905		-1.11559	1.12205		-0.775987	0.284415		0.663301	1.37567
	-0.602692	2.1332		0.469554	1.12201		-1.19742	0.284364		0.645005	1.31113
	-0.661363	2.12973		2.25546	1.12175		1.19935	0.284364		0.641357	1.37871
	-0.3791	2.12919		0.522288	1.12161		-0.577734	0.284364
	-0.718461	2.12361		0.331506	1.12067		-0.506253	0.284115
	-0.7615	2.12214		-0.411215	1.12054		-0.709046	0.284115		-0.634163	1.3273
	-0.664787	2.11261		-1.48633	1.12045		0.961768	0.284115		-0.646502	1.38433
	-5.03338	2.09895		0.385771	1.12019		0.846296	0.284115		-0.649084	1.40267
	-1.04065	2.09692		-3.50227	1.11954		-0.698451	0.284115		-0.671619	1.33215
	-5.0013	2.09535		0.589021	1.11916		0.703299	0.284115		-0.673118	1.43624
	-0.508204	2.08994		0.314823	1.11756		-0.5796	0.284115		-0.673779	1.46673
	-0.429851	2.08912		0.333167	1.11749		1.33327	0.284115		-0.679282	1.5799
	-0.51625	2.08269		-0.392767	1.11742		0.577259	0.284115		-0.712494	1.68693
	-3.8521	2.0791		-1.25556	1.1169		-0.658892	0.283902		-0.72947	1.52186
	-0.441395	2.0788		0.32195	1.11682		-0.78794	0.283902		-0.734301	1.44795
	-0.457071	2.07869		-0.252439	1.11658		0.510469	0.283902		-0.738928	1.44297
	-2.61344	2.0717		-0.455835	1.11532		0.719613	0.283902		-0.747492	1.42995
	-1.04882	2.06233		-0.257748	1.11519		0.715828	0.283902		-0.783064	1.34122
	-0.728724	2.05656		-0.674615	1.11505		0.916447	0.283781		-0.785093	1.38225
	-0.372009	2.05078		-0.960906	1.11449		-0.630936	0.283781		-0.78924	1.37211
	-0.756121	2.05036		0.394219	1.11375		-0.614484	0.283714		-0.790865	1.58904
	-0.815693	2.04896		-0.828225	1.11361		0.988531	0.283714		-0.795567	1.75672
	-1.83938	2.0468		-3.07609	1.11343		0.579185	0.283441		-0.800906	1.44566
	-3.08727	2.04355		0.427444	1.11325		-0.990938	0.283441		-0.802521	1.81436
	-1.50327	2.03946		-0.444077	1.11305		-1.61326	0.282234		-0.808286	1.79707
	-0.399666	2.03273		0.317261	1.11303		0.60676	0.282229		-0.812991	1.57563
	-0.722786	2.02853		0.704993	1.11271		-1.71704	0.281653		-0.813516	1.51123
	-3.18601	2.02742		-1.71629	1.11256		0.843474	0.281653		-0.814615	1.46269
	-0.478042	2.02601		-2.52481	1.11248		1.13284	0.281567		-0.819705	1.41637
	-0.466683	2.02431		-1.11729	1.11236		-0.594562	0.281389		-0.831612	1.78045
	-0.41569	2.02424		-0.267264	1.1119		0.717029	0.281389		-0.8318	1.47589
	-0.72949	2.01664		0.406262	1.11182		-1.21428	0.281389		-0.83459	1.53998
	-0.461482	2.0151		0.802166	1.11116		0.5244	0.281389		-0.846584	1.34671
	-1.06548	2.01495		-1.38759	1.11115		1.39722	0.280264		-0.846881	1.44345
	-0.560696	2.01417		0.314328	1.11084		0.716924	0.277135		-0.849306	1.78522
	-0.856567	2.00989		-0.735224	1.11078		-0.725449	0.276141		-0.8601	1.3969
	-4.78405	2.00759		-0.70735	1.11074		0.834731	0.276105		-0.869922	1.37163
	-0.556191	2.00556		0.372584	1.11071		0.884032	0.276105		-0.882329	1.59014
	-0.280741	2.00384		1.05146	1.1099		0.81539	0.276105		-0.885026	1.58955
	-1.34307	1.99932		0.38781	1.10986		-0.51046	0.276105		-0.907484	1.3348
	-0.583373	1.98542		-0.240612	1.10979		-0.863061	0.275873		-0.90793	1.87033
	-3.58156	1.98532		0.59281	1.10913		0.716029	0.275873		-0.913925	1.68892
	-1.9687	1.98113		0.789539	1.10852		1.33404	0.275873		-0.924324	1.37086
	-1.11451	1.97734		0.357398	1.10823		1.22182	0.275131		-0.926836	1.59362
	-3.4094	1.9767		-0.736355	1.10813		1.3514	0.275069		-0.930702	2.18137
	-1.06162	1.97558		0.387911	1.10773		1.30975	0.273375		-0.932217	1.49823
	-0.446999	1.97526		-0.50824	1.10686		-0.7533	0.273375		-0.932689	1.46216
	-0.448232	1.97401		0.481642	1.10663		1.18132	0.273375		-0.940515	1.73488
	-1.67084	1.97304		0.381373	1.10649		-0.575854	0.273375		-0.943622	1.33663
	-0.758774	1.97282		0.455291	1.10643		-0.80854	0.273375		-0.945487	1.83017
	-1.36859	1.97222		-0.603193	1.10629		-0.711308	0.272982		-0.947918	1.31858
	-1.45452	1.97101		0.334684	1.10602		0.909927	0.272982		-0.948152	1.59476
	-1.34216	1.95979		-4.49663	1.10583		1.38552	0.272982		-0.957111	1.80245
	-0.725478	1.95781		-2.26937	1.1055		0.587469	0.272982		-0.975567	1.66382
	-0.338204	1.95201		0.262457	1.10489		-0.59322	0.272334		-0.984273	1.48155
	-1.84676	1.94863		2.96141	1.10411		1.07626	0.272334		-0.984476	1.41828
	-0.618054	1.94808		0.393938	1.10403		0.634105	0.27227		-0.985835	2.1822
	-1.49464	1.94726		0.345494	1.1024		-0.639912	0.272181		-0.98949	1.43816
	-0.638433	1.94667		-0.417677	1.10215		-0.938542	0.272113		-0.991368	1.74643
	-0.991194	1.94502		-4.0979	1.1021		1.14403	0.272113		-0.994895	1.96725
	-0.470713	1.94252		0.564549	1.10203		1.34254	0.271562		-1.0027	1.54367
	-1.04797	1.93006		0.303961	1.10174		1.14492	0.27152		-1.00874	1.87773
	-0.483343	1.92498		-0.294303	1.10117		1.00225	0.271349		-1.01106	2.60529
	-0.604969	1.92357		0.370016	1.10092		0.845871	0.271349		-1.02018	1.46172
	-0.700243	1.9213		-0.27648	1.10075		0.562278	0.270829		-1.0317	2.62223
	-0.392769	1.91413		0.388868	1.1006		1.1968	0.270829		-1.03374	1.5278
	-0.928428	1.90865		0.746726	1.10034		-1.02043	0.270527		-1.04455	1.31663
	-0.799485	1.90537		0.45186	1.10027		0.950333	0.270527		-1.04542	2.27132
	-0.317735	1.90341		0.359279	1.10019		0.535858	0.270527		-1.05697	1.61403
	-3.43321	1.89291		0.318924	1.09977		-1.03893	0.270527		-1.05794	1.78675
	-0.35938	1.88655		-0.361946	1.09976		1.21019	0.270527		-1.06412	1.41408
	-0.407566	1.88502		-2.5304	1.0997		-0.611652	0.270527		-1.06491	1.98511
	-1.46286	1.8846		-1.84597	1.09808		0.674983	0.270527		-1.07058	1.50374
	-0.325543	1.88388		0.497664	1.09797		0.774026	0.270527		-1.07176	1.65015
	-0.402355	1.87968		0.737827	1.09772		-0.740702	0.270527		-1.07897	1.9987
	-3.65533	1.87636		1.03998	1.09726		0.737859	0.270527		-1.08066	1.88979
	-3.19637	1.86936		-0.2699	1.09715		-0.58932	0.270527		-1.09731	1.91976
	-0.625405	1.86377		0.404085	1.09684		0.481512	0.270527		-1.10333	1.76237
	-2.58719	1.85171		0.323108	1.09657		0.587204	0.270527		-1.10391	1.9963
	-0.754224	1.85057		2.3801	1.09655		-0.525382	0.270527		-1.11701	1.61422
	-4.48772	1.84974		0.405737	1.09619		-0.711008	0.270527		-1.11853	1.58316
	-0.539977	1.84971		-4.03395	1.09442		-0.639029	0.270527		-1.12494	1.89156
	-0.498958	1.84336		-4.03395	1.09442		-0.595129	0.270527		-1.12529	1.69976
	-1.0472	1.84255		-2.06447	1.09439		1.14183	0.270527		-1.1253	1.4736
	-0.41982	1.84112		0.253897	1.09373		0.563196	0.270527		-1.12936	1.37871
	-1.16704	1.84101		-1.64875	1.09358		0.969838	0.270527		-1.12983	1.78652
	-0.492325	1.84042		-0.919908	1.09323		1.35249	0.270527		-1.13509	2.47365
	-0.92358	1.83766		-0.490128	1.09286		-0.652593	0.270527		-1.14501	2.05536
	-0.535135	1.83535		0.374211	1.09272		0.495361	0.270527		-1.14608	1.44543
	-4.77689	1.83424		-3.36884	1.0927		0.672806	0.270527		-1.14877	1.37567
	-0.280115	1.83398		-0.35423	1.09233		-0.747728	0.270527		-1.14998	1.99135
	-0.625119	1.83261		0.267962	1.09167		-1.88764	0.270527		-1.15385	1.70889
	-0.548787	1.8325		-0.267689	1.09116		0.886182	0.270527		-1.15391	1.33663
	-1.42177	1.83081		-0.483619	1.08926		-0.595046	0.270527		-1.15758	1.67365
	-1.86522	1.82906		1.80773	1.08902		-0.64771	0.270527		-1.15792	1.65015
	-0.470248	1.82841		-0.762536	1.08896		0.958574	0.270527		-1.15821	2.81553
	-0.407936	1.8276		-3.343	1.08759		-0.485727	0.270527		-1.16174	1.82527
	-4.05761	1.82744		-0.245375	1.0872		-2.87603	0.270527		-1.18262	2.16962
	-0.483709	1.82338		2.34591	1.08714		-1.74644	0.270527		-1.19229	1.94037
	-0.750151	1.82137		0.345684	1.08697		1.61086	0.270527		-1.19466	1.8041
	-0.506499	1.81698		0.426155	1.08614		0.652425	0.270527		-1.19599	1.72204
	-0.748056	1.81518		3.03281	1.08607		-1.21998	0.270527		-1.20457	2.32968
	-0.665434	1.81279		-1.56302	1.08483		0.874286	0.270527		-1.21601	1.67886
	-1.04102	1.81026		-0.329758	1.08378		-0.685904	0.26995		-1.21739	2.19366
	-0.576403	1.80855		0.945318	1.08366		0.697665	0.268843		-1.21948	1.68033
	-0.499638	1.80847		0.28876	1.08314		0.721057	0.268843		-1.22461	2.39182
	-1.77161	1.80208		0.303133	1.08301		-0.595244	0.268843		-1.23415	1.40142
	-0.739743	1.80141		-4.4196	1.08276		0.533663	0.268843		-1.23581	1.56797
	-0.405607	1.80107		-1.7869	1.08194		0.649488	0.268843		-1.23916	2.18734
	-0.690608	1.79835		0.434561	1.08171		-0.567244	0.268843		-1.25527	1.43816
	-0.351445	1.79531		0.439648	1.0805		0.931665	0.268843		-1.25833	1.44297
	-5.08465	1.79495		0.425778	1.08038		1.21437	0.268843		-1.2595	1.35267
	-0.580663	1.79004		0.866239	1.08004		-0.54098	0.268706		-1.25975	1.65967
	-0.502938	1.78929		0.485118	1.08003		-0.565896	0.26821		-1.26295	2.08658
	-1.17199	1.78899		-0.222636	1.07976		-0.548148	0.268043		-1.26606	1.56347
	-0.77379	1.78464		0.291428	1.07883		1.18732	0.268043		-1.26924	1.87286
	-4.05151	1.78388		-0.604533	1.07872		1.1157	0.267553		-1.27028	3.21492
	-0.518444	1.78252		-0.735645	1.07711		-0.475559	0.266555		-1.27945	3.20954
	-2.28173	1.78049		-1.23005	1.0768		-1.92554	0.266555		-1.28506	1.84022
	-0.423361	1.77484		-0.446225	1.0756		0.978645	0.266191		-1.28512	1.35515
	-0.436686	1.77208		0.495284	1.07541		-0.726476	0.266191		-1.29447	1.48959
	-0.739837	1.77137		-0.503088	1.07496		1.30117	0.266191		-1.2958	2.34415
	-4.72294	1.77019		0.457551	1.07488		0.656942	0.266191		-1.3038	2.38089
	-5.54161	1.76537		0.396797	1.07484		0.972968	0.266191		-1.31459	2.80733
	-4.92194	1.76536		4.47816	1.07481		0.747788	0.266191		-1.31513	1.87296
	-0.382476	1.76062		-0.766435	1.07478		-0.522654	0.266191		-1.32023	2.37523
	-1.91991	1.76052		0.353626	1.07468		-0.57069	0.266191		-1.32153	1.39779
	-0.311598	1.75792		-4.58002	1.07426		-0.867685	0.266191		-1.33403	1.51613
	-0.848884	1.75764		-4.56093	1.07332		0.499873	0.266191		-1.34402	2.18734
	-0.389443	1.75673		0.618355	1.0732		-0.639886	0.266191		-1.35704	2.41225
	-1.09701	1.7564		2.36245	1.07313		1.09265	0.266191		-1.3688	1.46673
	-0.579891	1.75541		0.422618	1.07303		-0.584144	0.266191		-1.36885	1.40832
	-0.306989	1.7554		0.283857	1.07272		0.634555	0.266191		-1.37486	1.46927
	-1.83578	1.75018		-3.38723	1.0727		0.533655	0.266191		-1.38019	1.77703
	-1.69307	1.74868		-0.573614	1.072		-0.648556	0.266191		-1.39914	2.28754
	-2.7786	1.74786		-2.58164	1.07047		-0.682636	0.266191		-1.40156	2.1254
	-1.16277	1.74033		0.332506	1.0704		-0.579688	0.266191		-1.40579	1.9011
	-2.18509	1.73682		-0.239163	1.06949		0.635161	0.266191		-1.41269	2.20925
	-0.817008	1.73071		-0.582087	1.06876		1.3209	0.266191		-1.42402	3.07798
	-0.75614	1.7289		0.277039	1.06859		-0.69041	0.266191		-1.42583	1.46673
	-0.499606	1.72855		0.376628	1.06843		1.06272	0.266191		-1.42728	1.66382
	-0.810706	1.72049		4.48796	1.06792		-0.603098	0.266191		-1.42912	1.35396
	-0.612568	1.72044		0.439137	1.06712		-0.556239	0.266191		-1.42956	1.32752
	-0.455393	1.72009		-0.337398	1.06696		0.896028	0.265511		-1.4492	1.40457
	-0.295199	1.71731		0.540285	1.06657		0.695919	0.265048		-1.45757	1.79465
	-1.02212	1.71648		-0.554753	1.06614		1.01512	0.264761		-1.46799	3.35657
	-1.74939	1.71587		1.92847	1.06556		0.620097	0.263049		-1.47492	1.6888
	-1.00407	1.71313		0.444873	1.06504		-0.600673	0.262666		-1.48074	1.84765
	-0.305371	1.70874		0.381873	1.06448		-1.18939	0.262387		-1.4874	2.66101
	-0.547905	1.70318		0.246556	1.06445		1.03708	0.261541		-1.49478	1.47633
	-0.834561	1.70096		0.648515	1.06435		0.510846	0.261541		-1.50013	1.35876
	-0.472787	1.69959		-1.75983	1.06431		0.899513	0.260782		-1.5002	1.48013
	-0.758871	1.69764		1.32367	1.06365		0.976106	0.260456		-1.50956	2.20212
	-0.385832	1.6971		-3.33814	1.06348		-0.674173	0.257855		-1.51181	1.66117
	-0.81298	1.69652		-0.675087	1.06331		0.916841	0.257855		-1.51277	2.55269
	-0.85892	1.69506		-1.99099	1.06298		0.519804	0.257855		-1.51756	2.02235
	-2.15358	1.69419		0.709978	1.06231		1.0961	0.257854		-1.51996	1.32728
	-0.450632	1.68872		3.49207	1.06214		-0.849552	0.256813		-1.55772	1.82527
	-3.31591	1.68678		0.404375	1.06211		-0.811588	0.256813		-1.56452	1.93763
	-0.838664	1.68569		1.0553	1.06191		-0.668868	0.256813		-1.56767	1.3422
	-1.60389	1.68497		-0.650589	1.06149		0.839957	0.256813		-1.57013	2.36469
	-0.825155	1.68472		0.849254	1.06135		0.750671	0.256813		-1.58028	2.46393
	-1.52016	1.68428		0.89162	1.06083		1.09947	0.256249		-1.58507	2.81553
	-0.840198	1.68398		-0.7344	1.06052		-0.577349	0.256249		-1.58819	1.79163
	-1.76839	1.68308		0.319263	1.05998		-0.996984	0.256236		-1.58866	2.50336
	-0.358814	1.67639		0.395394	1.05995		-0.838563	0.255132		-1.59092	1.68567
	-0.929024	1.67559		-0.503748	1.05988		-0.574531	0.253656		-1.59793	2.41601
	-4.55586	1.67538		0.471758	1.05966		0.773009	0.253656		-1.5987	3.29706
	-0.677835	1.67375		0.45755	1.05931		0.811009	0.253461		-1.60355	2.19162
	-3.89555	1.665		-2.8641	1.05931		-0.733845	0.253168		-1.60528	1.59953
	-0.67585	1.66395		-0.31636	1.05858		1.52141	0.253168		-1.6114	2.09877
	-0.321162	1.66264		0.47116	1.05673		1.20199	0.253168		-1.61747	1.9963
	-1.14694	1.66237		-0.579017	1.0554		-1.47329	0.253168		-1.62869	2.36946
	-0.663838	1.66039		-0.358397	1.05438		1.13257	0.253168		-1.64293	1.44414
	-0.628065	1.66009		-0.836315	1.05342		-0.561506	0.252006		-1.65541	1.5555
	-1.53249	1.65974		0.441577	1.05299		0.966396	0.252006		-1.66089	3.21561
	-0.782095	1.65884		-1.7507	1.05264		-0.520045	0.252006		-1.66634	1.87291
	-0.665755	1.65833		-0.263358	1.05248		1.23753	0.252006		-1.66849	3.12763
	-0.509734	1.6575		0.365741	1.0523		-1.88979	0.252006		-1.67141	1.74348
	-0.658398	1.65417		0.327675	1.05222		0.883711	0.252006		-1.67539	2.61224
	-0.783632	1.64988		-2.92347	1.05214		-0.566572	0.252006		-1.69217	1.79739
	-0.453679	1.6493		0.646026	1.05164		0.843498	0.252006		-1.70487	3.53415
	-0.472201	1.6475		-2.03305	1.05081		1.43045	0.252006		-1.72295	1.42867
	-0.726575	1.64726		0.377769	1.05036		1.23323	0.252006		-1.75063	2.37523
	-0.991476	1.64445		0.43865	1.04972		1.08297	0.252006		-1.7527	2.02235
	-0.601172	1.64275		0.32408	1.04964		0.874856	0.252006		-1.7593	3.49692
	-1.43874	1.64049		0.413791	1.04842		-0.766569	0.252006		-1.76319	1.94675
	-0.766222	1.6392		0.488495	1.04815		1.40573	0.252006		-1.76932	1.93127
	-3.96675	1.63544		3.36005	1.0481		-0.583822	0.252006		-1.78136	1.46569
	-0.484095	1.63514		2.23988	1.04783		0.554563	0.251621		-1.79577	2.86501
	-0.660857	1.63099		-1.08065	1.04743		1.15364	0.25159		-1.82779	2.26878
	-0.67071	1.63062		0.573014	1.04734		-0.732719	0.251227		-1.82954	2.66101
	-1.24025	1.62996		0.609865	1.0462		-0.572568	0.24901		-1.83528	2.5188
	-2.04046	1.62898		-0.502716	1.04599		0.954473	0.248663		-1.84502	1.50173
	-2.86124	1.62724		-4.00076	1.04555		0.567449	0.248563		-1.84937	3.28458
	-2.30696	1.62623		-1.41582	1.04535		0.535642	0.248301		-1.87231	2.47131
	-0.49857	1.6261		-0.285213	1.04515		1.23066	0.248226		-1.87549	2.1405
	-0.583619	1.62393		0.607692	1.04494		-0.705778	0.248226		-1.90452	2.79818
	-1.09118	1.62267		-2.50149	1.0449		-0.601535	0.248226		-1.90468	1.80142
	-3.98171	1.6226		0.41484	1.04486		1.15851	0.247702		-1.918	1.4133
	-0.378927	1.6225		0.264431	1.04479		1.26744	0.247444		-1.92094	2.17129
	-0.62849	1.62052		-0.306197	1.04464		-2.26579	0.247444		-1.93044	1.68199
	-1.23385	1.61928		1.02191	1.04462		0.866088	0.247444		-1.93273	1.53409
	-0.964677	1.61834		-0.345071	1.04412		1.16734	0.247444		-1.93362	1.55312
	-1.71895	1.61633		0.564726	1.04347		1.26483	0.247444		-1.95096	1.73488
	-0.602551	1.61494		0.742431	1.04321		0.494123	0.247444		-1.96155	1.95469
	-0.417141	1.61436		0.28205	1.0427		0.577811	0.247444		-1.97244	2.04408
	-1.18393	1.61392		-1.16755	1.0419		0.468857	0.247444		-1.97693	2.31769
	-0.634952	1.61338		0.686883	1.0412		-0.65244	0.247444		-1.98667	2.47119
	-0.291978	1.61262		-0.413798	1.0411		0.927765	0.247187		-1.99055	2.44695
	-0.783384	1.60845		0.270194	1.0402		1.22617	0.247187		-1.99074	1.95059
	-0.362981	1.60269		2.60005	1.03951		0.963956	0.247187		-1.99461	1.8727
	-0.550745	1.60077		-0.894915	1.03913		1.26635	0.247187		-2.02404	1.75324
	-1.43705	1.59959		1.47279	1.03898		0.618044	0.247187		-2.0244	1.40091
	-0.329045	1.59903		-0.627684	1.03832		-0.746257	0.247187		-2.03499	1.87296
	-0.675483	1.59806		-0.287086	1.0382		1.18781	0.246388		-2.03663	2.47496
	-1.70774	1.5972		0.565956	1.03804		0.790648	0.246323		-2.05922	2.05536
	-0.690481	1.59712		3.36427	1.03719		0.484277	0.246323		-2.06022	1.61285
	-1.24435	1.59689		-0.399215	1.03691		-0.552923	0.246323		-2.07272	2.27132
	-1.54639	1.59364		-1.67082	1.03678		-0.479471	0.246323		-2.11304	2.13905
	-0.703989	1.58777		-0.624727	1.03634		-0.503913	0.246323		-2.16037	2.36713
	-5.34438	1.58765		0.496464	1.03633		-0.583361	0.246323		-2.16204	2.29385
	-0.502206	1.58355		0.591913	1.03611		-0.737127	0.246323		-2.18481	1.85555
	-4.4507	1.58235		-3.716	1.03554		-0.636291	0.246323		-2.19588	2.38135
	-0.357187	1.58222		0.40182	1.03473		1.20959	0.24444		-2.20769	4.61066
	-0.501203	1.58035		-1.88466	1.03439		-0.718539	0.244213		-2.23523	2.27742
	-0.325611	1.58024		-0.352499	1.03402		0.885045	0.242726		-2.25727	1.81744
	-1.15945	1.5793		-0.407003	1.03382		0.788086	0.242726		-2.27103	2.60529
	-0.423471	1.57873		-0.464812	1.03378		-2.68475	0.242726		-2.27537	2.61287
	-0.748253	1.57872		-0.951767	1.03372		1.15465	0.242726		-2.28363	2.27927
	-1.21886	1.57817		0.586011	1.03372		1.04452	0.242726		-2.2882	2.28392
	-0.993085	1.57749		0.306316	1.03369		0.776145	0.242726		-2.31189	3.30554
	-1.47259	1.57589		3.99469	1.03333		0.468642	0.242726		-2.31797	2.43218
	-0.34008	1.57587		-1.32529	1.03204		-1.30044	0.242726		-2.3502	2.10436
	-1.5242	1.57406		-0.455636	1.03181		1.16165	0.242726		-2.35555	1.72792
	-0.625583	1.57403		2.85398	1.03171		0.885997	0.242726		-2.36133	3.00362
	-0.696335	1.57335		-0.277098	1.03089		0.562961	0.241381		-2.4371	2.18012
	-0.537591	1.57329		0.420813	1.0308		-0.706693	0.241381		-2.46975	2.31868
	-3.58804	1.57254		-1.56723	1.03006		-0.567722	0.241381		-2.48218	2.86454
	-0.620938	1.5716		-0.355369	1.02926		0.700022	0.241381		-2.51914	3.52311
	-0.383843	1.57047		-3.9115	1.02898		-0.703061	0.241381		-2.52636	1.88052
	-3.45775	1.56996		0.577621	1.02888		-0.528393	0.241381		-2.53213	3.18047
	-0.547161	1.56918		-3.89021	1.02883		0.835829	0.241381		-2.59478	1.52279
	-0.466756	1.56897		-0.289506	1.02882		0.71055	0.241373		-2.62247	2.58005
	-3.00883	1.56892		0.616664	1.02791		0.55228	0.240283		-2.63591	3.37061
	-0.579966	1.56497		0.320547	1.02744		1.00649	0.240283		-2.64941	2.2009
	-0.812691	1.56339		-1.15491	1.02707		-0.713951	0.240283		-2.70611	2.07579
	-0.402124	1.56003		0.301391	1.02639		-0.656518	0.240179		-2.72252	2.28392
	-0.594671	1.55925		-2.28225	1.0263		-0.432628	0.240179		-2.75622	2.47365
	-1.4988	1.55864		-0.984092	1.02588		0.981022	0.240179		-2.7601	2.36469
	-1.07438	1.55602		-1.85365	1.02441		1.20819	0.240179		-2.77473	2.5188
	-0.632775	1.55504		-0.337398	1.024		1.02021	0.240179		-2.78888	3.49692
	-0.697002	1.55374		-1.52014	1.02288		0.574945	0.240179		-2.81988	1.97894
	-3.93306	1.55137		-0.240631	1.02287		1.18691	0.240132		-2.82713	2.20925
	-0.858667	1.55101		0.327076	1.02284		1.03987	0.240132		-2.82846	3.29706
	-0.339837	1.55053		-1.6652	1.02266		1.33375	0.239927		-2.85894	2.79818
	-4.40116	1.54574		0.310916	1.02231		1.24388	0.239797		-2.86767	2.13135
	-0.595638	1.54365		-0.408365	1.02217		0.859746	0.239797		-2.86869	2.48699
	-1.16752	1.54322		-0.678696	1.02147		1.11493	0.239797		-2.89053	2.91304
	-0.683145	1.54216		-1.28256	1.02127		-0.664009	0.239797		-2.90793	2.41601
	-4.44615	1.5416		-0.477053	1.02109		-0.644091	0.239797		-2.97796	3.12763
	-0.324439	1.53979		1.24907	1.02053		0.605559	0.239797		-2.99026	2.79724
	-0.392072	1.53389		0.416538	1.01958		-0.716688	0.239797		-2.99126	2.41225
	-0.54343	1.53356		0.362113	1.01923		-0.61551	0.239797		-3.01117	1.92204
	-1.66207	1.53132		-2.7047	1.01921		0.897575	0.239797		-3.06114	2.36339
	-2.5966	1.52847		-6.51689	1.01908		-0.634036	0.239797		-3.08925	3.31486
	-0.421674	1.52806		-1.92676	1.01907		0.685325	0.239797		-3.11704	4.29355
	-0.28515	1.5253		-0.609901	1.01885		0.897722	0.239797		-3.14795	2.60529
	-0.539523	1.52325		1.09117	1.01838		-0.765452	0.239797		-3.17255	3.24103
	-1.66828	1.52135		-2.8042	1.01836		0.783836	0.239797		-3.18819	2.61236
	-1.36721	1.51999		-0.251187	1.01824		0.664402	0.239797		-3.24102	3.49692
	-0.462571	1.51746		-0.23237	1.01719		-0.807187	0.239797		-3.27606	2.55269
	-1.27001	1.51701		-0.484748	1.01715		-0.552878	0.239797		-3.28991	3.12029
	-0.490127	1.51388		-4.31135	1.01705		0.971071	0.239797		-3.31088	3.49692
	-0.647783	1.5121		0.242105	1.01689		-0.583009	0.239797		-3.3401	3.85134
	-0.736278	1.50955		0.871535	1.01688		0.837109	0.239797		-3.3756	4.61713
	-1.40254	1.50718		-0.232476	1.016		-0.62673	0.239797		-3.40059	2.38064
	-3.04988	1.50667		0.254748	1.01595		-0.601423	0.239797		-3.51721	3.46651
	-0.619707	1.50105		0.565055	1.01552		-0.594798	0.239797		-3.70273	3.44144
	-0.29409	1.50078		-0.299436	1.01543		-0.623792	0.239797		-3.75129	2.68586
	-0.40932	1.49824		-0.676008	1.01539		-1.20799	0.239797		-3.99018	2.60529
	-0.527915	1.49755		0.370876	1.01529		0.841604	0.239797		-4.09104	2.77619
	-0.339251	1.49664		0.319955	1.01527		-0.55199	0.239797		-4.1271	2.5188
	-0.452811	1.49649		0.685259	1.01526		-0.576756	0.239797		-4.16766	3.18047
	-0.422483	1.49541		0.441145	1.01459		-0.622262	0.239797		-4.1679	2.34162
	-0.488745	1.49452		0.674844	1.01442		1.21127	0.239797		-4.19236	2.53695
	-1.37214	1.4943		0.369236	1.01403		-0.726919	0.239797		-4.19994	3.01552
	-1.78924	1.49283		0.345777	1.01352		-0.754638	0.239797		-4.24202	3.7328
	-0.672868	1.49045		0.283374	1.01223		-0.581431	0.239797		-4.28965	3.68613
	-0.567758	1.49019		0.417144	1.01208		0.67124	0.239797		-4.56018	3.49692
	-4.54761	1.4886		0.417401	1.01115		-0.529221	0.239797		-4.60294	2.26752
	-2.19089	1.48848		0.549901	1.01101		1.27714	0.239797		-4.62475	2.59064
	-0.370789	1.48182		-4.33887	1.01042		0.770502	0.239797		-4.73996	2.99945
	-0.759738	1.48125		1.18337	1.01034		0.672097	0.239797		-4.81373	3.06364
	-0.794181	1.48079		-0.399654	1.01032		-0.699438	0.239797		-4.90755	3.06364
	-0.793589	1.47937		0.319228	1.01005		1.14763	0.239797		-5.14397	3.68613
	-0.783284	1.47897		4.00169	1.01001		1.10602	0.239797		-5.24427	3.46075
	-0.666357	1.47671		-0.277819	1.00917		1.36406	0.239797		-5.33323	4.61066
	-3.72795	1.476		1.25593	1.00894		-0.57325	0.239797		-5.4676	3.71101
	-4.66384	1.47572		0.324209	1.00886		1.20121	0.239797		-5.48423	3.45075
	-0.668038	1.47562		0.780408	1.00785		0.850999	0.239797		-5.52735	3.77221
	-0.650723	1.47405		0.365212	1.00759		1.44162	0.239797		-5.90073	3.30554
	-3.70879	1.47246		0.335056	1.00684		-0.586598	0.239797		-5.96102	3.24645
	-0.516755	1.46415		0.35526	1.00669		1.21349	0.239797		-6.09722	3.21561
	-4.41668	1.45979		-0.862984	1.00658		0.766927	0.239797		-6.54324	3.21492
	-0.490023	1.45932		-0.496398	1.00654		1.15983	0.239797		-7.03658	3.7771
	-0.830368	1.45798		2.57079	1.00653		-0.446705	0.239797		-7.31821	3.68613
	-3.04574	1.45672		0.603296	1.00641		-0.648129	0.239797
	-0.632757	1.45654		-3.9403	1.00638		0.749426	0.239797
	-0.559687	1.45538		-0.300393	1.00609		-0.645914	0.239797		-0.970826	1.30037
	-1.14005	1.45502		0.319398	1.00605		0.536326	0.239797		1.3389	1.29925
	-2.01552	1.45488		0.706187	1.00583		0.856009	0.239797		0.824262	1.29925
	-0.441691	1.45476		-0.331456	1.00534		0.918839	0.239797		1.0956	1.29925
	-0.3983	1.45206		0.362307	1.00513		1.21266	0.239797		0.940452	1.29851
	-1.10966	1.45203		4.02017	1.00431		-0.772815	0.239797		1.25414	1.29823
	-0.596372	1.45012		-0.284276	1.0042		0.576388	0.239797		0.970829	1.29816
	-0.230371	1.44945		0.468224	1.0036		0.592538	0.239797		-1.32814	1.29767
	-0.414828	1.44793		0.27604	1.00297		0.491457	0.239797		0.977308	1.29735
	-0.263281	1.44754		-4.45268	1.00289		-0.575978	0.239797		1.12886	1.29605
	-4.3473	1.44666		0.295851	1.00281		-0.699785	0.239797		-0.80737	1.29585
	-0.343835	1.4466		0.450526	1.0027		0.567642	0.239797		0.854468	1.29567
	-1.84329	1.44617		-0.639731	1.00249		0.676996	0.239797		1.21933	1.29387
	-0.568932	1.44527		0.594587	1.00225		0.749274	0.239797		-0.93207	1.29333
	-4.09564	1.44171		-1.71587	1.0021		-0.882699	0.239797		0.865398	1.29224
	-0.784282	1.43951		0.527971	1.00193		0.85422	0.239797		1.19856	1.28984
	-0.409055	1.43872		3.98759	1.00193		1.31556	0.239797		1.06046	1.28974
	-0.761313	1.43743		0.281201	1.00185		-0.566488	0.239797		-1.35138	1.2896
	-0.594687	1.43702		-0.432183	1.00168		0.967391	0.239797		-1.04433	1.2896
	-0.78928	1.43652		0.202727	1.00131		0.750035	0.239797		0.960736	1.28414
	-0.517384	1.43518		0.607903	1.00121		0.853032	0.239797		1.18583	1.28331
	-1.73476	1.4346		0.271765	1.00071		1.02122	0.239797		-0.899679	1.28331
	-0.396506	1.4331		-0.579109	1.00047		0.597234	0.239797		-0.855143	1.28331
	-0.528238	1.43297		0.291619	1.00042		0.497098	0.239797		0.800368	1.28331
	-0.588073	1.43083		-0.283884	1.00033		0.46685	0.239797		1.07459	1.28312
	-0.721298	1.43045		0.598797	0.999999		0.772777	0.239797		-1.28589	1.28091
	-0.384235	1.42893		-1.71322	0.999114		-0.688427	0.239797		-1.32637	1.27385
	-0.608782	1.42872		1.04641	0.999083		0.989553	0.239797		1.04946	1.27197
	-1.67302	1.42593		-3.93299	0.996569		-0.59753	0.239797		0.993861	1.27197
	-1.66853	1.42583		-0.261626	0.996365		1.02955	0.239797		1.28344	1.27056
	-0.474697	1.42321		-0.368806	0.996062		0.890116	0.239797		1.18771	1.26859
	-0.882206	1.42133		-0.387801	0.995937		-0.83936	0.239797		1.51442	1.26806
	-2.78234	1.42064		-3.85397	0.995895		-0.537153	0.239797		0.805141	1.26806
	-0.716143	1.42023		1.58497	0.995875		1.12658	0.239797		0.917799	1.26806
	-0.925002	1.4182		0.53154	0.995869		-0.507458	0.239797		0.944226	1.26658
	-0.593459	1.41798		0.319767	0.99584		0.647142	0.239797		-0.863955	1.26581
	-0.351906	1.41644		0.325509	0.995701		-0.660155	0.239797		0.966287	1.26548
	-0.467997	1.41504		0.956461	0.99568		-0.585736	0.239797		1.43589	1.26415
	-0.691456	1.41406		-0.34197	0.995609		-0.506466	0.239797		1.02407	1.26247
	-0.671741	1.41362		0.818732	0.995327		1.19721	0.239797		1.05769	1.26173
	-0.449478	1.41321		0.336417	0.995272		0.726917	0.239797		-0.766758	1.26074
	-0.515638	1.41239		1.21406	0.995228		-0.533674	0.239797		0.907188	1.25811
	-0.299751	1.41206		-0.637294	0.994704		-0.546077	0.239647		-0.839574	1.25642
	-1.58845	1.41078		0.322741	0.994377		0.526107	0.238337		-1.13446	1.25642
	-0.530689	1.4102		-0.231022	0.994328		1.13988	0.238337		-1.88868	1.25339
	-0.432773	1.40949		1.27801	0.993666		0.786421	0.236848		-1.15138	1.25254
	-1.15447	1.40943		0.272293	0.992873		0.601773	0.236848		1.20731	1.2509
	-0.318723	1.40929		0.296055	0.992058		-0.76452	0.236848		0.783717	1.25078
	-0.811914	1.40873		-3.21921	0.992045		-0.660329	0.236848		-1.219	1.25007
	-0.609847	1.40863		0.849316	0.991951		0.791655	0.236848		0.676167	1.24942
	-1.8227	1.40839		1.01603	0.991809		1.1544	0.236848		1.06265	1.248
	-0.383427	1.40589		-1.84066	0.991601		0.914031	0.236848		0.980939	1.247
	-1.03297	1.40538		-0.26284	0.991429		-1.36326	0.236848		1.04576	1.2456
	-1.47321	1.40488		0.31216	0.991341		0.72058	0.236848		1.08519	1.24484
	-1.23157	1.40466		0.684889	0.990938		0.988642	0.236848		0.768317	1.2438
	-0.514684	1.40316		2.61539	0.990708		1.07988	0.236848		1.38967	1.2438
	-0.454943	1.40248		-0.576659	0.990632		-0.559716	0.236848		0.885451	1.2438
	-0.307415	1.39826		2.49146	0.990472		0.415408	0.236848		0.838037	1.2437
	-7.18126	1.39804		0.569152	0.990247		0.863523	0.236848		0.664253	1.2437
	-0.494922	1.39365		0.319025	0.990133		0.592109	0.236848		1.19434	1.24258
	-0.330783	1.39137		0.64954	0.989407		0.607021	0.236848		1.04993	1.24143
	-2.09055	1.39027		0.497485	0.989075		0.99165	0.236848		-1.04026	1.23931
	-1.54783	1.38995		1.87619	0.988798		0.957041	0.236848		0.881701	1.23931
	-1.40642	1.38901		-0.225449	0.988372		0.712859	0.236848		0.913533	1.23904
	-0.369656	1.3875		-0.316332	0.988281		-0.732588	0.236848		-1.0594	1.23817
	-0.420827	1.3874		-1.03954	0.987907		-1.19016	0.236848		0.739797	1.23753
	-0.295393	1.38559		0.302318	0.987778		0.851126	0.236848		1.59947	1.23753
	-0.735064	1.38417		1.93582	0.987765		-0.775993	0.236848		-0.774202	1.23753
	-0.411997	1.38299		0.309788	0.987527		-0.601315	0.236848		1.39096	1.23598
	-0.365054	1.38206		0.429079	0.98734		-0.734532	0.236848		1.10185	1.23517
	-0.971256	1.38149		-1.23449	0.987302		-0.771097	0.236848		-0.872104	1.23497
	-0.292905	1.38052		0.266263	0.987171		0.777861	0.236848		0.815322	1.23413
	-2.93005	1.37645		-1.58254	0.98674		0.848058	0.236848		0.66035	1.23349
	-2.62806	1.37562		0.895164	0.985957		-0.955392	0.236848		1.0724	1.2277
	-0.836668	1.37462		0.361036	0.985534		-0.434716	0.236848		-0.7875	1.2277
	-0.512103	1.37401		0.383844	0.985364		0.701527	0.236848		1.2797	1.2277
	-3.62881	1.37316		0.888966	0.98532		-0.586446	0.236848		1.25813	1.22767
	-0.320417	1.36976		-0.401503	0.985181		0.83422	0.236848		1.25547	1.22718
	-0.64464	1.36837		-0.24823	0.985159		-0.519104	0.236848		-1.27539	1.22262
	-0.590271	1.36732		3.98603	0.985114		-0.524305	0.236848		0.753528	1.2211
	-0.905822	1.36705		0.466083	0.985058		1.24765	0.236848		0.855729	1.22101
	-1.17541	1.36654		-0.354193	0.985049		0.55329	0.236848		-0.881106	1.22098
	-0.458991	1.36626		-0.868705	0.984985		1.08596	0.236848		-1.36166	1.22098
	-0.9957	1.36565		1.029	0.984885		-0.721826	0.236848		1.29715	1.22065
	-0.592874	1.36483		-0.263098	0.984097		0.677108	0.236848		1.4047	1.22018
	-0.538252	1.36456		-0.329578	0.982695		0.530171	0.236848		-0.694682	1.21896
	-1.79286	1.36429		0.541689	0.982234		1.17925	0.236848		-0.84365	1.21795
	-1.9039	1.36251		-0.420526	0.982091		0.966266	0.236848		1.53329	1.21665
	-0.562451	1.36078		0.514303	0.981338		-0.783049	0.236848		0.771797	1.21665
	-0.464784	1.35978		-0.525493	0.980752		-0.535706	0.236848		1.05749	1.21665
	-0.533086	1.35896		0.376302	0.980561		0.646168	0.236848		0.749529	1.21665
	-0.41859	1.35783		-1.5357	0.980248		0.508407	0.236791		0.652512	1.21665
	-0.321897	1.35623		-0.46954	0.979968		0.654462	0.236791		0.889387	1.21644
	-0.482508	1.35417		-1.17676	0.979656		-0.479897	0.236791		1.58807	1.21644
	-0.946599	1.35363		0.855242	0.97955		-0.657573	0.236791		-0.667554	1.21571
	-0.732997	1.35316		0.974161	0.978745		1.18967	0.236791		1.03178	1.21571
	-0.402727	1.35279		-0.87023	0.978496		0.561604	0.236791		-0.922937	1.21277
	-1.80247	1.35215		-1.32343	0.978413		-0.776061	0.236791		-1.66229	1.21257
	-0.410407	1.35185		0.565676	0.978296		-0.584915	0.236791		1.24969	1.20799
	-0.698491	1.34846		-0.480226	0.97807		0.857559	0.236791		0.882874	1.20799
	-0.382334	1.34714		0.24965	0.977731		0.66677	0.236791		1.20617	1.20561
	-0.605645	1.3452		-0.492677	0.977721		0.572152	0.236791		1.08695	1.20561
	-0.805191	1.34402		0.214495	0.975938		0.738395	0.236791		0.795692	1.20532
	-0.604836	1.34367		3.63337	0.975706		0.813881	0.236791		0.873864	1.20514
	-0.276537	1.3411		-0.275654	0.975609		-0.650066	0.236791		0.933335	1.20448
	-0.348473	1.33873		0.568396	0.975287		1.03007	0.236791		-0.862657	1.20392
	-0.536307	1.33743		0.621806	0.975151		-0.523192	0.236791		0.740823	1.20347
	-1.52181	1.33718		1.063	0.974975		0.668139	0.236791		1.16466	1.20331
	-0.633486	1.33705		1.23982	0.974917		0.572892	0.236791		-0.92001	1.20304
	-0.352971	1.33612		1.02222	0.974834		0.472211	0.236791		0.810119	1.20269
	-0.731156	1.33507		0.403086	0.974759		0.509638	0.236791		1.17558	1.20201
	-0.512169	1.3335		0.608089	0.974722		0.790188	0.236791		-1.22248	1.2016
	-0.529392	1.33328		1.27461	0.974425		0.526277	0.236791		0.862166	1.20145
	-0.710107	1.33187		1.31848	0.974263		-0.570429	0.236791		0.893137	1.20145
	-0.69018	1.33165		0.704173	0.97404		0.488244	0.236791		0.862929	1.20145
	-0.649409	1.33078		-0.315167	0.973698		0.6491	0.236791		-1.32743	1.20111
	-0.2943	1.32959		-0.241961	0.973526		-2.17317	0.236791		1.50694	1.20111
	-0.433256	1.32779		0.456054	0.973438		-0.499725	0.236791		0.859479	1.20111
	-0.280697	1.32739		0.25126	0.97273		-0.480353	0.236791		-1.16072	1.20111
	-2.39205	1.32713		0.418315	0.972699		-0.769545	0.236791		0.885228	1.20111
	-3.16695	1.32672		0.444349	0.972369		1.00056	0.236791		0.897698	1.20111
	-3.08145	1.32501		-0.241217	0.97188		1.45054	0.236791		1.07189	1.20111
	-0.314717	1.32405		0.578847	0.971874		-1.53079	0.236791		-0.74773	1.20111
	-2.19145	1.32358		-0.263218	0.971693		0.468881	0.236791		1.10031	1.20111
	-1.87055	1.32157		0.67421	0.971638		0.55151	0.236791		1.11691	1.20111
	-0.457279	1.32035		-0.544866	0.971206		0.632363	0.236791		0.674343	1.20111
	-0.637348	1.31856		-0.443212	0.971163		0.658604	0.236791		1.01554	1.20111
	-0.54589	1.31841		0.263633	0.970666		0.950085	0.236791		1.15121	1.19756
	-0.514776	1.31783		0.41375	0.969669		0.591335	0.236791		-1.31416	1.19689
	-0.963882	1.31672		0.380655	0.968845		-0.626172	0.236791		-1.66322	1.19661
	-0.328411	1.31655		0.204123	0.96882		0.841385	0.236791		-1.42941	1.19661
	-1.77938	1.31322		-1.49891	0.968793		0.612566	0.236791		1.03791	1.19657
	-0.835672	1.31318		0.2933	0.968459		1.11007	0.236791		0.961993	1.19574
	-0.453427	1.31296		-0.565153	0.967843		0.477033	0.236791		0.778409	1.19574
	-0.38342	1.31289		-0.36333	0.967659		-2.52061	0.236791		-0.790772	1.19159
	-0.551386	1.31176		1.51901	0.967277		-0.546964	0.236791		-0.927559	1.19159
	-0.341263	1.31116		-1.05457	0.965767		-0.644711	0.236791		-0.615085	1.19006
	-0.385926	1.30831		0.313718	0.965617		-0.649637	0.236791		-1.25216	1.18974
	-0.497377	1.30655		0.434832	0.965433		1.13264	0.236791		1.0608	1.18965
	-0.696624	1.30619		-0.285932	0.965277		0.869141	0.236791		1.111	1.1885
	-1.40765	1.30395		0.504039	0.964593		0.595325	0.236791		1.09603	1.18813
	-0.770339	1.30363		-3.50135	0.964505		0.70681	0.236791		1.15109	1.18745
	-3.55198	1.3034		0.311677	0.964177		-0.712627	0.236791		0.954848	1.18705
	-4.29982	1.3024		0.31115	0.964074		0.85505	0.236791		-0.794967	1.18694
	-4.29982	1.3024		-0.208211	0.964011		1.01061	0.236791		-0.980633	1.18448
	-0.308912	1.30208		3.03486	0.963987		1.1812	0.236791		-0.764434	1.17948
				0.326203	0.963852		0.542608	0.236791		0.922307	1.1772
				-0.594933	0.963327		-0.527293	0.236791		1.01837	1.1772
	-0.744338	1.30092		-0.58074	0.962744		0.734349	0.236791		-0.824852	1.1772
	0.256885	1.30063		-0.202999	0.96237		0.933869	0.236791		1.00621	1.17395
	4.35002	1.30017		-4.22482	0.962065		-0.638218	0.236791		1.42515	1.17322
	-0.750728	1.29923		0.279855	0.961829		0.571537	0.236791		0.969574	1.17289
	-0.945914	1.29908		0.4807	0.96166		0.742345	0.236791		-1.87251	1.1708
	0.781906	1.2984		-4.80404	0.961159		0.62706	0.236791		-1.46058	1.16941
	-0.313762	1.29796		-4.26627	0.961019		1.22476	0.236791		0.864993	1.16876
	-4.14905	1.2979		-2.26783	0.961008		-0.637226	0.236791		-1.25119	1.16688
	0.389806	1.29765		0.282695	0.960679		0.560011	0.236791		1.00872	1.16671
	-2.00455	1.29662		-0.401284	0.960439		-0.59604	0.236791		1.03746	1.16623
	0.406946	1.29622		-1.77254	0.960389		0.4931	0.236791		-0.600677	1.16623
	-0.569904	1.2958		0.457489	0.960042		1.282	0.236791		1.39758	1.16548
	-0.344311	1.29574		0.402221	0.959984		1.53267	0.236791		0.990679	1.16545
	4.92973	1.29539		2.56102	0.959586		0.552522	0.236791		0.634522	1.16545
	-3.20581	1.29486		-0.396017	0.959068		0.888576	0.236791		0.947873	1.16545
	-0.420563	1.29405		0.544778	0.958719		-0.613082	0.236791		1.08918	1.16511
	-0.385605	1.29388		0.357265	0.958578		-0.955499	0.236791		0.86498	1.16407
	-0.397831	1.29375		2.69044	0.958353		-0.560261	0.236791		0.880285	1.16387
	0.945951	1.29362		0.252873	0.957923		0.760293	0.236791		0.917936	1.16215
	-2.13103	1.29306		0.331846	0.957879		-0.527277	0.2362		1.29091	1.16215
	1.36831	1.29258		0.413131	0.957008		0.961683	0.2362		-2.31672	1.15974
	0.247355	1.29161		0.420145	0.956662		0.985691	0.2362		0.874798	1.15809
	-2.12817	1.2912		-3.00122	0.956578		0.821165	0.236159		1.72285	1.15789
	-0.583956	1.28966		0.391452	0.956558		0.987138	0.236159		1.52585	1.15705
	1.4883	1.28947		0.439346	0.956522		1.75504	0.236159		-1.28194	1.15705
	0.254613	1.2894		-0.283887	0.956056		0.60953	0.236032		0.988717	1.15596
	-0.989797	1.2885		-4.23673	0.955877		-0.597778	0.236032		1.07054	1.15596
	-0.599364	1.28828		0.357626	0.955546		0.548496	0.236032		-0.71925	1.15516
	0.293417	1.28792		1.0149	0.954895		1.18025	0.236032		1.74416	1.15442
	0.884548	1.28734		3.60421	0.954773		0.526535	0.236032		0.811075	1.15382
	4.27366	1.2863		0.814704	0.954125		-0.659809	0.236032		0.722609	1.15246
	0.946378	1.28608		0.423689	0.953928		-2.05767	0.236032		0.824742	1.15024
	0.345193	1.28455		0.257961	0.953382		-0.693711	0.235978		0.777724	1.15019
	0.705567	1.28419		0.293313	0.953246		-0.943898	0.235978		1.34962	1.14894
	0.591855	1.28411		0.329904	0.953201		0.971	0.235978		-0.611175	1.14776
	0.251441	1.28373		0.570247	0.952649		1.06275	0.235978		1.32216	1.14734
	0.285156	1.28352		0.705364	0.9526		-0.568946	0.234606		-0.80395	1.14734
	-0.413768	1.28341		1.53156	0.952571		-0.660871	0.234408		-1.08238	1.14734
	-0.420751	1.28286		1.46454	0.952267		1.00768	0.234408		0.99235	1.14705
	-0.364182	1.28269		-0.220969	0.952219		0.943074	0.234361		1.05493	1.14653
	0.419742	1.28255		-0.844255	0.95191		1.03277	0.234361		-1.21863	1.14653
	0.407657	1.28253		0.629899	0.951468		-0.846599	0.234361		0.722538	1.14548
	-2.13857	1.28228		0.815992	0.951142		0.887694	0.234361		1.53636	1.1441
	-1.1752	1.28168		-0.362959	0.951129		0.467793	0.233938		-1.13664	1.14187
	-1.5865	1.28111		-0.499623	0.95043		0.68108	0.233699		-0.860161	1.14078
	0.360115	1.28104		0.303395	0.950059		0.833656	0.232746		0.877068	1.13876
	-0.553491	1.28072		-3.17351	0.949832		0.497279	0.232502		0.720738	1.13876
	-0.400523	1.28057		0.319281	0.949803		-0.706107	0.232198		0.807242	1.13855
	0.23955	1.28015		-1.41886	0.949794		-0.626104	0.230924		0.810503	1.13855
	-0.320768	1.27905		0.280658	0.949689		-0.537372	0.230924		0.977881	1.13855
	-0.436838	1.27843		-0.288597	0.949477		1.15944	0.230639		-1.19625	1.13855
	-0.33286	1.27771		0.821734	0.949312		0.5529	0.230639		1.94436	1.13855
	-1.48515	1.27661		-0.270236	0.9492		-0.54705	0.230639		0.980285	1.13855
	-0.471785	1.27648		-3.8466	0.949029		0.916122	0.230639		0.984871	1.13634
	1.02587	1.27533		-0.579566	0.949014		1.24921	0.229745		1.24517	1.13545
	0.257595	1.275		-1.62264	0.948789		0.661269	0.229745		-0.710584	1.13543
	-0.780234	1.27487		1.31423	0.948763		-0.677403	0.229295		0.968821	1.13543
	0.706296	1.27464		0.400751	0.948717		-0.512452	0.229295		-1.29086	1.13543
	-3.0176	1.27455		0.571598	0.947088		-0.486602	0.228302		0.845027	1.13543
	0.430715	1.27428		0.57313	0.947027		-0.709361	0.22709		0.80085	1.13543
	-2.39278	1.27423		0.582796	0.946979		0.806449	0.22709		1.29689	1.1337
	-0.323271	1.27406		-1.72066	0.946766		-0.555908	0.22679		0.70782	1.13127
	0.609277	1.27389		-0.81114	0.94666		0.810334	0.22679		0.627124	1.13087
	0.674216	1.27313		-6.19988	0.94665		-0.604746	0.22679		-0.924838	1.13081
	-3.50838	1.27309		1.56029	0.946398		1.01883	0.22679		1.15638	1.13066
	-1.40807	1.27272		-0.481095	0.945928		-0.75418	0.22679		0.788434	1.13016
	-0.731697	1.27261		0.65326	0.945515		-0.617703	0.22679		0.73277	1.12911
	-3.03891	1.27259		-0.278548	0.945279		0.596492	0.22679		-0.795909	1.12871
	0.42551	1.27255		0.575926	0.945178		0.514403	0.22679		-1.30962	1.12628
	0.540776	1.27254		-3.25347	0.944339		0.500491	0.22629		1.39709	1.12193
	0.342573	1.27148		0.499674	0.944006		0.566197	0.22629		0.940435	1.12142
	-0.874622	1.27142		0.516108	0.943749		0.628521	0.22629		0.845807	1.12136
	0.705625	1.27092		0.333727	0.943175		-0.611348	0.225965		-1.0304	1.12136
	-0.403886	1.27013		0.626242	0.941686		0.673607	0.225965		-1.28354	1.12118
	-0.449413	1.26957		0.306279	0.941421		-0.560056	0.225965		1.06706	1.12026
	0.4281	1.26917		0.546093	0.941089		0.714735	0.225965		0.723484	1.12026
	-0.441265	1.269		0.281553	0.940989		0.546138	0.225965		-0.625912	1.12026
	-0.388394	1.26847		1.62028	0.940794		1.16563	0.225965		-0.554387	1.12026
	0.464357	1.26825		-1.53788	0.940401		0.839028	0.225655		0.729597	1.11879
	0.335612	1.26796		0.586402	0.940374		-0.455693	0.225655		0.96612	1.11879
	-2.29604	1.26779		3.20945	0.940334		1.22044	0.225655		1.16696	1.11879
	-0.502799	1.26739		0.336783	0.940323		1.00319	0.225655		1.20549	1.11606
	-1.13686	1.26713		-1.59028	0.940308		-0.513157	0.225655		-0.876914	1.11434
	1.65731	1.26712		-3.9305	0.939723		0.542674	0.225291		-0.892105	1.11323
	0.328752	1.26707		-0.193873	0.939491		0.751784	0.225291		-0.885985	1.10856
	0.327828	1.26617		0.27472	0.939407		-0.561272	0.225291		-0.798535	1.10775
	-0.264837	1.26602		0.396121	0.938864		1.24563	0.225291		-0.823613	1.10747
	-0.506331	1.26532		-3.70134	0.938713		-0.562134	0.225291		0.864222	1.10294
	-2.69662	1.26527		0.37134	0.938665		0.931161	0.225291		-0.813469	1.10273
	0.253761	1.26458		0.220658	0.938653		-0.618841	0.223544		-1.2775	1.10273
	-0.35802	1.26456		0.197682	0.938452		1.07148	0.223086		1.603	1.10273
	0.216398	1.26375		1.70235	0.938137		0.67162	0.223086		0.799433	1.10273
	-2.08108	1.26344		0.981975	0.938105		1.25183	0.223086		1.31352	1.10075
	0.579114	1.26328		-0.641244	0.938082		0.51844	0.223086		-1.07375	1.09949
	0.716759	1.26313		-0.560228	0.937886		-0.916644	0.222993		0.92298	1.09949
	-0.578735	1.26295		2.86187	0.937635		0.432051	0.222993		0.987663	1.09897
	0.624554	1.26283		0.53704	0.937509		1.0333	0.221804		0.90727	1.09857
	-0.264773	1.26236		0.376946	0.937353		-2.04414	0.221804		-0.626679	1.09667
	-0.311635	1.26032		0.354367	0.937325		0.633548	0.221804		0.887647	1.09601
	0.315126	1.25986		0.279612	0.937289		0.616524	0.221804		-1.14875	1.09579
	0.251968	1.25984		0.276205	0.937289		0.550889	0.221496		0.790984	1.09442
	0.554153	1.25916		4.29758	0.937055		0.7751	0.221372		-0.795362	1.09442
	3.58323	1.2589		-0.352769	0.936643		0.7027	0.221372		-0.575887	1.09287
	1.58055	1.25803		-3.61181	0.936255		0.948847	0.221372		0.593871	1.08981
	0.37299	1.25775		-0.456749	0.936193		1.07429	0.221372		-1.30171	1.08981
	-2.84074	1.25753		0.187891	0.935808		-0.499788	0.221372		0.843087	1.08981
	0.241531	1.25748		-0.304341	0.935668		0.65861	0.221101		-0.820115	1.08897
	0.386553	1.25675		-0.755797	0.935644		0.772986	0.221101		1.55769	1.08883
	0.418631	1.25641		0.438511	0.935507		0.711012	0.220847		1.3672	1.0882
	-0.698998	1.25613		-0.406402	0.93543		0.550545	0.219777		0.957732	1.08456
	1.61876	1.25607		0.343978	0.935103		0.506539	0.219293		-1.24148	1.08359
	1.72909	1.25604		0.228673	0.934935		0.842046	0.21884		0.701614	1.08275
	-1.53814	1.25603		0.509308	0.934331		-0.801212	0.218729		0.793752	1.08188
	-0.822937	1.25544		-1.18963	0.934218		-0.646367	0.218729		-0.662365	1.08124
	0.286684	1.25502		2.17606	0.934159		-0.639815	0.218729		0.777831	1.07976
	-0.395577	1.25499		4.79265	0.933733		-0.66014	0.217836		-0.902929	1.07778
	-0.993068	1.25479		-0.299906	0.933682		0.501189	0.217836		0.948731	1.07454
	-1.22363	1.25465		3.20351	0.933497		-0.597331	0.217836		1.10096	1.07338
	0.768713	1.2537		-2.0382	0.933458		0.73179	0.217836		-0.677872	1.07093
	-0.262342	1.25235		0.245989	0.933189		-0.572558	0.217836		0.732452	1.06857
	0.431443	1.25219		-1.04024	0.933083		-0.696307	0.217836		-0.861162	1.06765
	0.253935	1.25193		-2.62008	0.932972		-0.608248	0.217836		-0.656061	1.06765
	-0.708059	1.25171		-3.22499	0.932686		1.0036	0.217836		0.900643	1.06765
	0.374851	1.25164		-0.455458	0.932617		-0.53847	0.217836		0.885358	1.06739
	1.05093	1.25138		0.251211	0.93194		0.634891	0.217836		0.644796	1.06692
	0.326035	1.25021		-0.335455	0.931446		-0.762227	0.217836		-1.27504	1.06596
	-0.658033	1.25006		3.20818	0.931382		-0.51618	0.217836		0.586049	1.06498
	0.413088	1.24946		-0.574095	0.931051		1.35313	0.217836		-1.17909	1.06469
	0.874753	1.24936		0.412243	0.930882		0.813474	0.217836		1.7484	1.06333
	0.334659	1.24897		-1.37692	0.930693		0.88622	0.217836		0.755988	1.06333
	-2.05032	1.24889		0.551199	0.930428		0.613679	0.217836		0.812023	1.06333
	0.268364	1.24849		-0.547845	0.929868		0.486146	0.217836		4.17416	1.06333
	-0.474988	1.24839		-0.291121	0.929774		0.639133	0.217836		-1.23801	1.06216
	0.280237	1.24821		-0.980459	0.929396		0.611952	0.217836		-1.19933	1.06215
	-0.780872	1.2481		0.264298	0.929119		0.564273	0.217836		1.28963	1.05892
	-4.21323	1.24786		-0.23181	0.928716		0.627501	0.217836		-1.15252	1.05892
	-4.21323	1.24786		0.735142	0.928097		-0.604518	0.217836		1.07533	1.05892
	0.364078	1.24674		-0.399407	0.927832		0.468607	0.217836		0.767294	1.05883
	0.415299	1.24659		0.589196	0.927818		0.750553	0.217836		-0.868167	1.05883
	1.1416	1.24591		1.16	0.927574		-0.747882	0.217836		1.06934	1.05849
	0.555921	1.24561		6.11404	0.926985		1.18324	0.217836		1.52844	1.05849
	-0.382346	1.24531		0.256267	0.926888		0.869644	0.21755		1.00196	1.0581
	0.505777	1.24511		0.613802	0.92674		1.00114	0.216974		-1.2183	1.0581
	-4.11459	1.24492		-0.543124	0.926705		0.93282	0.216974		-0.694434	1.05757
	0.601875	1.24483		-0.622747	0.926552		-0.739112	0.216974		-0.619016	1.05757
	0.375688	1.24447		0.256509	0.925831		-0.562592	0.216974		-1.01564	1.05757
	-0.435747	1.24319		-0.478018	0.925786		0.669331	0.216974		0.584036	1.05742
	0.278539	1.24292		2.40178	0.925637		0.454805	0.216974		-1.09333	1.05636
	-0.32475	1.24208		0.246189	0.925559		1.07484	0.216974		0.797209	1.05557
	0.457635	1.24193		-2.08648	0.925282		-0.497826	0.216974		0.853713	1.05474
	0.95594	1.24116		0.366705	0.924773		0.622856	0.216974		-0.585559	1.05441
	1.9374	1.24057		0.883027	0.923731		0.642309	0.216974		0.82866	1.05354
	-1.42124	1.2403		-1.25038	0.92334		0.782762	0.216974		0.99665	1.0535
	0.505851	1.23989		-0.506839	0.923267		-0.438597	0.216974		-0.909199	1.0535
	-0.286347	1.23911		-1.49321	0.923132		-0.803167	0.216974		0.584363	1.05196
	0.516181	1.23883		0.268487	0.923059		-0.580792	0.216974		0.537951	1.05109
	0.341	1.2387		0.263643	0.922432		-0.754949	0.216974		0.861498	1.04977
	-4.10258	1.23826		0.702819	0.921347		-0.806091	0.216892		1.19658	1.04977
	2.8962	1.23781		0.654231	0.921265		-0.462711	0.216695		-0.817581	1.04819
	0.638879	1.2363		-0.611799	0.921142		0.741742	0.216695		0.828752	1.04658
	0.2336	1.23582		-6.08535	0.921078		0.698596	0.216695		0.687655	1.04596
	-0.625681	1.2354		0.626515	0.921044		-0.779773	0.216588		0.760284	1.04596
	3.05142	1.23476		-0.412184	0.921015		-0.748389	0.216566		1.52473	1.04596
	-0.399885	1.23456		0.91506	0.92088		0.612192	0.216566		0.681471	1.04574
	0.61827	1.23438		0.259781	0.920416		0.980114	0.216566		1.22236	1.04406
	0.699467	1.23427		0.750967	0.920125		0.927156	0.216566		1.16763	1.04404
	-0.375533	1.23425		0.934491	0.920006		0.867363	0.216566		-0.658729	1.0429
	-0.8712	1.23296		0.971147	0.919987		-0.431435	0.216566		0.899843	1.04177
	-0.253752	1.23284		-0.619964	0.919806		1.02144	0.216566		0.643021	1.04177
	-0.714442	1.23238		0.285697	0.919652		-0.466686	0.216566		1.06151	1.04163
	-2.51048	1.23214		-0.479908	0.919647		-0.649086	0.216566		0.642721	1.04163
	-0.285691	1.23213		0.235763	0.91943		-0.481722	0.216566		1.21739	1.04042
	2.08173	1.23185		1.96202	0.919403		0.502324	0.216566		0.808464	1.03923
	0.202615	1.23089		-0.201144	0.919193		0.751753	0.216566		0.856854	1.03919
	0.327696	1.23045		-0.231853	0.919026		0.774242	0.216566		0.844578	1.03919
	-1.37245	1.23037		-0.290589	0.918972		-0.68165	0.216566		0.86997	1.03903
	-0.259066	1.23008		-0.217434	0.918902		-0.420207	0.216566		-0.551883	1.03903
	0.846666	1.23008		-1.74601	0.918798		0.397008	0.216566		0.723897	1.03903
	0.926703	1.22947		-0.270098	0.918748		-0.70286	0.216566		0.696371	1.03903
	0.357509	1.2279		0.613827	0.918492		0.919874	0.216566		0.701898	1.03903
	0.232656	1.22781		-3.5078	0.918209		1.19079	0.216566		1.05155	1.03903
	2.9452	1.22772		0.244422	0.917899		1.08151	0.216566		0.966919	1.03893
	0.246314	1.22765		1.01026	0.917245		-0.710439	0.216566		-1.01491	1.03787
	2.26051	1.22725		0.876117	0.917101		-0.765691	0.216566		0.767035	1.03676
	0.302498	1.22712		1.20202	0.917082		1.01729	0.216566		1.06499	1.03676
	-0.396612	1.22705		0.201881	0.916178		-0.751089	0.216566		-0.631309	1.03528
	0.784822	1.22694		-0.609146	0.916072		-0.869129	0.216566		-0.786319	1.03522
	0.627517	1.22691		0.764469	0.916066		-0.515355	0.216566		0.868694	1.03257
	-0.829646	1.22677		-3.25507	0.916041		-0.5522	0.216566		-0.556119	1.03201
	0.597132	1.2267		-3.76269	0.915914		0.514246	0.216566		0.764022	1.03201
	-4.34393	1.2263		0.304691	0.915849		0.582005	0.216566		1.09866	1.03201
	0.286424	1.22537		0.531831	0.91564		-1.06902	0.216566		1.03581	1.03081
	-0.569107	1.225		-0.193872	0.915291		-0.466757	0.216566		1.43428	1.02995
	-1.16725	1.2248		-3.19608	0.915204		-0.669502	0.216566		0.61397	1.02995
	0.609695	1.22452		-0.223358	0.915134		0.689415	0.216566		-0.621881	1.02985
	-0.834868	1.22433		1.77693	0.91486		0.878844	0.216566		0.912662	1.02869
	-1.03068	1.22426		-0.349468	0.914368		1.17114	0.216566		0.943222	1.02792
	0.970497	1.22421		-0.407019	0.914184		-0.684084	0.216566		0.864707	1.02792
	0.314494	1.22418		0.632557	0.914111		-0.711912	0.216566		-0.599947	1.02719
	-0.519296	1.22303		3.81454	0.913996		0.947827	0.216566		-1.26725	1.0263
	0.299496	1.22273		-1.48861	0.913985		-0.492736	0.216566		0.851742	1.02538
	0.36431	1.22244		0.608291	0.913741		0.420821	0.216566		-1.16784	1.02538
	0.341192	1.22196		-2.191	0.913718		0.88507	0.216566		1.00593	1.02429
	-0.538768	1.22187		0.929234	0.913365		0.794253	0.216566		0.65488	1.02429
	-4.21827	1.22187		0.408519	0.913179		-0.55145	0.216566		-1.25162	1.02429
	0.491961	1.22175		-3.73902	0.913002		-0.522204	0.216566		0.799991	1.02371
	-0.234185	1.22124		0.812081	0.912956		-0.549758	0.216566		-1.01559	1.02314
	0.281938	1.22107		0.208434	0.912782		-0.595263	0.216566		0.600422	1.02314
	-3.49495	1.22076		0.302221	0.911863		0.796106	0.216566		-1.13471	1.02314
	-2.29349	1.22061		-0.399665	0.911377		0.738889	0.216566		1.86079	1.02303
	-1.42983	1.21993		-0.327912	0.91059		-0.622711	0.216566		-0.866443	1.02303
	0.309599	1.21934		-4.27163	0.910388		0.60068	0.216566		0.821816	1.02154
	-2.78075	1.21837		0.525757	0.910183		-0.67701	0.216566		0.79703	1.02145
	0.258614	1.21806		-2.58452	0.910062		0.582954	0.216566		-1.04881	1.02145
	0.316134	1.21804		-2.74519	0.909431		0.918355	0.216566		-0.828595	1.02145
	-0.833532	1.21801		-0.376578	0.90943		-0.629756	0.216566		0.686414	1.02036
	-0.630972	1.21766		-2.30883	0.909366		0.968018	0.216566		0.926127	1.02005
	0.534088	1.21725		-1.25346	0.909067		-0.575008	0.216566		1.00043	1.02005
	1.38522	1.21633		0.255985	0.908749		-0.563075	0.216566		0.946686	1.02005
	-3.18568	1.21533		3.80491	0.908747		-0.491733	0.216566		-0.604534	1.02005
	-1.2474	1.21505		0.971492	0.908743		-0.536956	0.216566		0.766114	1.02005
	-0.257666	1.214		-0.259992	0.908334		0.898153	0.216566		-0.628061	1.02005
	-0.444567	1.21396		0.217842	0.908159		-0.439055	0.216566		0.733517	1.02005
	-2.0928	1.21357		-1.28511	0.907939		-0.677046	0.216566		1.48192	1.02005
	-1.34577	1.21301		-3.23819	0.907865		-0.767285	0.216566		0.872739	1.0191
	0.359824	1.21296		0.398153	0.907067		-0.476439	0.216566		-1.54593	1.01908
	0.57713	1.21274		-0.499561	0.906908		-0.61875	0.216566		0.608664	1.01753
	0.855072	1.21254		-1.17472	0.906894		-0.623642	0.216566		-0.673074	1.01692
	-3.47652	1.21223		-0.986702	0.906788		0.973267	0.216566		0.883317	1.01666
	0.301419	1.2108		-1.64972	0.906695		-0.529936	0.216566		0.771422	1.0141
	-0.509966	1.21059		-1.73738	0.906524		-0.525246	0.216566		0.800227	1.01396
	-0.216338	1.21052		-0.962646	0.906379		-0.490439	0.216566		-0.706665	1.01244
	-0.30952	1.20974		-3.09627	0.906372		-0.48172	0.216566		-0.808774	1.01063
	-0.397782	1.2095		0.697195	0.905922		-0.542886	0.216566		0.91733	1.00952
	-1.15888	1.20948		-1.89028	0.905748		0.483248	0.216566		-1.04753	1.0074
	-0.963701	1.20926		0.274143	0.905486		-0.689045	0.216566		1.24682	1.0074
	-2.23375	1.20877		0.350658	0.90525		1.29222	0.216566		-0.596322	1.00731
	0.984253	1.20875		6.01567	0.905184		1.45815	0.216566		0.945607	1.00731
	3.26508	1.20831		0.345533	0.905145		-0.511376	0.216566		0.866874	1.00731
	-0.447653	1.20787		0.398809	0.905117		0.524282	0.216566		0.735049	1.00691
	-0.298353	1.20783		0.325985	0.905057		1.44255	0.216566		1.04119	1.00507
	-1.98861	1.20754		-0.262838	0.904843		-0.548707	0.216566		1.04335	1.00467
	-3.00454	1.20748		-1.46312	0.904667		0.481719	0.216566		0.806061	1.00467
	-0.357993	1.20621		-0.293979	0.904621		0.560479	0.216566		0.65324	1.00467
	-0.35171	1.20598		-0.518899	0.904522		1.36352	0.216566		0.608418	1.00467
	0.569708	1.20597		-0.414508	0.90415		0.665772	0.216566		1.68052	1.00378
	-0.50188	1.20492		0.510578	0.903985		-0.622131	0.216566		0.922337	1.00326
	0.344378	1.20486		3.21417	0.903623		-1.12934	0.216566		1.1869	1.00326
	0.323469	1.20483		0.420462	0.903297		-0.566125	0.216566		-1.03026	1.00326
	-1.55316	1.20481		0.256689	0.902788		-0.985898	0.216566		0.933745	1.00326
	-0.67042	1.20427		-0.941209	0.902145		1.2162	0.216566		0.705817	1.00222
	-0.510094	1.2042		-0.607714	0.902117		-0.757631	0.216566		0.752797	1.00024
	0.246846	1.20413		0.304889	0.902076		-0.544603	0.216566		0.984982	0.998422
	0.223371	1.20387		-1.77034	0.90182		-0.506463	0.216566		-0.681663	0.997172
	-2.09842	1.2038		-0.223709	0.901671		0.505296	0.216566		0.757318	0.995281
	-1.07269	1.20348		-1.06237	0.901467		1.00448	0.216566		-0.70023	0.994104
	-0.323181	1.20347		1.05425	0.901102		0.712748	0.216566		1.03094	0.993757
	-2.79053	1.20216		1.17631	0.900274		-0.440757	0.216566		1.22604	0.992714
	0.276035	1.20184		2.18315	0.900266		0.617762	0.216566		1.56727	0.992282
	-0.806841	1.20135		-0.264992	0.899813		0.645968	0.216566		0.865807	0.992282
	0.390196	1.20101		-0.221778	0.899812		0.959695	0.216446		0.9528	0.991258
	3.85307	1.20101		0.373456	0.89922		-0.635806	0.216057		0.661621	0.991258
	-0.501526	1.2009		-1.96978	0.898944		-0.515744	0.216057		1.53348	0.991258
	0.28628	1.20081		-3.15545	0.898687		1.00197	0.216057		0.626127	0.990125
	0.336827	1.2008		0.266047	0.898479		0.830043	0.216057		0.966124	0.990119
	-0.685921	1.20069		-0.221157	0.89845		-0.763249	0.216057		1.05132	0.989896
	-0.447689	1.20061		0.567912	0.89788		-0.502284	0.216057		-1.1889	0.989056
	-4.13835	1.20052		0.236785	0.897729		0.672924	0.216057		1.28737	0.987021
	-0.251311	1.19995		0.302148	0.897697		0.882531	0.216057		0.862363	0.987021
	-0.847373	1.19976		-1.06371	0.897291		-0.634825	0.216057		1.43071	0.986233
	0.35734	1.19917		0.305513	0.896257		-0.592885	0.216057		0.873776	0.986201
	0.299409	1.19894		0.549066	0.89602		0.9361	0.216057		1.20945	0.983738
	-2.478	1.19881		0.428292	0.895811		0.876967	0.215304		0.841759	0.981919
	0.223413	1.19823		-1.3468	0.895566		0.633791	0.215304		-0.575781	0.981675
	0.756819	1.19802		1.29564	0.895394		-0.473377	0.215271		-0.721019	0.981675
	-3.43418	1.19789		0.631862	0.895242		0.624149	0.214263		-1.14619	0.981385
	-1.06016	1.19785		4.19482	0.895219		0.509131	0.214198		0.63758	0.979945
	1.24211	1.19779		-1.6647	0.895021		0.726602	0.214198		0.672838	0.979912
	1.25058	1.19779		0.965457	0.894857		0.855224	0.214149		-0.867649	0.979365
	-2.04807	1.19692		-0.341184	0.893887		-0.433411	0.214012		1.2805	0.977903
	0.591095	1.19682		0.505446	0.893877		-1.12591	0.214012		-0.544656	0.977076
	0.308685	1.19647		-1.21734	0.893818		0.846905	0.214012		0.769461	0.976748
	-4.17855	1.19568		0.547317	0.893809		1.00434	0.214012		0.852413	0.974751
	0.338279	1.19562		-0.61301	0.893807		0.772394	0.214012		0.646451	0.974751
	0.780486	1.19534		-0.905029	0.893748		-0.572241	0.214012		-1.2758	0.972671
	-0.354543	1.19498		0.28273	0.893406		-0.625615	0.214012		-1.75905	0.972671
	0.535857	1.19485		1.82407	0.893279		-0.692651	0.214012		0.822711	0.972321
	0.338608	1.19465		0.384319	0.893216		0.509583	0.214012		0.589782	0.972321
	0.342964	1.19391		-0.866561	0.893145		1.10764	0.214012		0.776336	0.972321
	0.595142	1.19386		0.791223	0.893017		0.662449	0.214012		0.845276	0.972321
	0.233279	1.19272		0.373436	0.893001		-0.684859	0.214012		0.631889	0.970005
	0.294855	1.19223		3.21203	0.892907		0.967748	0.214012		0.593811	0.969164
	0.650425	1.192		-1.63417	0.892295		0.895438	0.214012		0.669754	0.968688
	0.636116	1.1918		0.323538	0.892224		0.925377	0.214012		0.845763	0.968688
	-2.62636	1.19168		-3.7866	0.891861		0.769625	0.214012		0.738197	0.968688
	0.322388	1.19151		4.17502	0.891381		0.650016	0.214012		1.66837	0.968102
	-0.503374	1.19143		-0.288144	0.89117		1.04835	0.214012		1.37806	0.968102
	-2.89361	1.1911		0.41085	0.891094		-0.555063	0.214012		0.583489	0.968059
	-0.32631	1.19085		0.187357	0.890997		-0.61695	0.214012		0.981844	0.967806
	0.22195	1.18997		0.915907	0.890956		-0.628463	0.214012		-0.558677	0.967806
	0.215609	1.18988		-0.281407	0.890922		0.723671	0.214012		1.24364	0.965713
	1.09188	1.18905		-0.352666	0.890879		-0.496805	0.214012		-1.77411	0.965713
	-0.592388	1.18881		-0.236869	0.890852		-0.653465	0.214012		0.968849	0.965277
	-0.448771	1.18864		1.43021	0.8906		0.477544	0.214012		0.787236	0.964249
	0.325049	1.18852		-3.71513	0.89051		1.2721	0.214012		0.842482	0.963969
	-0.296365	1.18807		-2.01237	0.890291		-0.583206	0.214012		-0.656519	0.963419
	0.750751	1.18768		3.81288	0.890208		0.616313	0.214012		1.2843	0.962143
	-0.622032	1.18755		0.335301	0.889931		-0.516214	0.214012		-0.87496	0.961201
	0.440065	1.18739		2.088	0.889784		0.643176	0.214012		-1.0138	0.961084
	0.338479	1.18666		-0.248221	0.88949		0.493943	0.214012		0.635157	0.960459
	0.322197	1.18642		-0.540166	0.889432		-0.557807	0.214012		0.98249	0.957787
	-0.758842	1.18629		-0.335141	0.889385		0.550269	0.214012		-0.962082	0.957787
	-0.364851	1.18626		0.232387	0.889368		1.01696	0.214012		-0.681449	0.957476
	-2.4193	1.18531		-3.75534	0.889073		0.892906	0.214012		1.28274	0.957126
	1.02581	1.18485		-2.06117	0.889048		-0.634542	0.214012		0.826044	0.95677
	-1.03583	1.18467		0.233661	0.888692		1.05007	0.214012		-1.1993	0.95677
	0.377102	1.18463		0.84939	0.888666		-0.724457	0.214012		-0.721845	0.954697
	0.337057	1.18456		-0.707536	0.888654		0.497188	0.214012		-0.781538	0.952171
	-0.448811	1.18452		-0.353275	0.888518		1.04597	0.214012		0.861942	0.951489
	-4.02643	1.18438		0.266344	0.888308		-0.548413	0.214012		0.708044	0.951392
	0.54467	1.18408		-2.73031	0.888254		-0.662146	0.214012		-0.487548	0.951392
	0.766703	1.18329		-1.27968	0.888045		-0.564335	0.213675		0.61273	0.951392
	0.382226	1.18322		0.336597	0.887873		0.677742	0.213675		0.712345	0.94897
	-0.554851	1.18247		3.82424	0.887637		-0.58398	0.213675		1.26869	0.94897
	1.47698	1.18236		2.0155	0.887531		-0.652532	0.213675		0.725459	0.948598
	-1.16319	1.18234		0.219951	0.887418		-0.419272	0.213675		0.783467	0.947243
	-0.237427	1.18224		0.226358	0.88712		-0.566852	0.212273		0.847411	0.946865
	1.01495	1.18211		0.288727	0.887077		1.41105	0.212273		0.740653	0.946712
	4.70838	1.18209		-0.269171	0.886901		-0.649352	0.212273		1.30011	0.946299
	-1.09394	1.18154		0.470536	0.886889		-0.512667	0.212273		-0.619924	0.945437
	0.239653	1.18061		0.308385	0.886795		0.831486	0.212273		0.69967	0.945437
	-0.491847	1.18049		-1.4159	0.886638		-0.44091	0.212273		-0.513736	0.945437
	-4.63533	1.18038		-0.804027	0.886423		-0.579716	0.211588		1.46004	0.945437
	-1.78024	1.17998		0.833048	0.886365		0.65317	0.211588		0.812924	0.945437
	1.56653	1.1799		0.257591	0.886198		1.20465	0.211198		0.996365	0.945437
	0.530387	1.17971		0.646401	0.886028		-0.581909	0.210964		0.987638	0.943806
	0.553756	1.17961		0.302775	0.885528		-0.513387	0.210964		0.7073	0.943806
	2.58086	1.17854		-3.09063	0.885462		0.493128	0.21091		0.761427	0.943263
	-0.309063	1.17843		0.25669	0.885413		-0.610899	0.21091		0.635983	0.942734
	-2.76122	1.17825		0.39511	0.885205		-0.653598	0.21031		-0.662718	0.942734
	-0.538458	1.17783		4.17544	0.885165		1.12071	0.209622		0.56305	0.942734
	-0.569267	1.17776		4.17544	0.885165		0.87638	0.209622		0.629328	0.942729
	-0.795578	1.17692		-0.609597	0.885023		0.414658	0.208914		-0.738931	0.941664
	-3.54654	1.1768		0.673838	0.884893		0.557762	0.208262		0.903243	0.941262
	-0.231536	1.17672		-2.20751	0.884884		0.428151	0.208057		0.603949	0.94095
	-2.25425	1.17667		0.542053	0.884732		1.03625	0.208057		0.711254	0.94083
	0.327671	1.1758		0.227211	0.884558		0.452078	0.208057		0.804154	0.940371
	-1.0129	1.17546		-0.605467	0.883986		0.87299	0.208057		-1.10681	0.939951
	-0.586324	1.17541		0.382662	0.883654		-0.538209	0.208057		-0.57164	0.939359
	4.34683	1.17495		0.234375	0.883549		-0.515413	0.208057		0.93779	0.937324
	0.258388	1.17491		-0.865172	0.883324		0.470599	0.208057		0.826812	0.935957
	4.20499	1.1747		0.543524	0.88319		-0.430011	0.208057		0.960414	0.935957
	-0.649134	1.17428		-0.825184	0.88316		-0.417957	0.208006		0.991289	0.935957
	-1.11454	1.17413		0.303179	0.882933		-0.856394	0.208006		-0.60072	0.934597
	0.790566	1.17392		0.317916	0.882663		1.03795	0.208006		-0.900682	0.934177
	0.58825	1.17391		-0.351006	0.882538		0.612082	0.207938		1.0968	0.934177
	-0.712621	1.17375		0.547183	0.882261		-0.559352	0.207901		0.809808	0.934177
	-1.53191	1.17374		0.958424	0.882		-0.575056	0.207847		1.09183	0.934177
	-1.5931	1.17315		3.79686	0.881711		0.859865	0.207847		0.840616	0.934177
	-1.28751	1.173		0.624394	0.88135		1.27672	0.207847		0.561795	0.934177
	-0.220881	1.1725		-0.379398	0.881252		0.788563	0.207847		1.44519	0.933799
	0.289248	1.17219		-0.243327	0.881192		-0.598128	0.207847		-1.12666	0.933799
	-0.260464	1.17218		-0.544036	0.880988		-0.737278	0.207847		1.12526	0.93346
	0.287375	1.17205		-0.643341	0.880929		-0.646721	0.207847		1.19942	0.93145
	-0.43598	1.1719		1.71157	0.880918		-0.460547	0.207576		0.898651	0.930684
	0.364922	1.1718		4.16712	0.880879		-0.502953	0.207488		-0.692	0.92702
	0.801323	1.17066		0.33115	0.880835		-1.07354	0.207078		0.795917	0.92662
	0.327555	1.1702		-2.88529	0.880202		-0.487114	0.207078		0.910142	0.92662
	-1.37163	1.17015		0.993324	0.880157		-0.532839	0.206528		0.771241	0.92607
	-0.88452	1.16959		-0.327798	0.880147		0.643567	0.206402		-0.751676	0.924772
	0.473246	1.16948		0.245172	0.880142		0.708482	0.206402		0.898386	0.92359
	-0.328157	1.16909		-0.712873	0.879983		0.502201	0.206402		0.801539	0.92359
	-1.43905	1.16871		-0.380785	0.87976		-0.554605	0.206402		-0.653799	0.92359
	-0.510587	1.16853		0.216109	0.879589		-0.616301	0.206402		1.06937	0.922724
	0.960681	1.16852		2.32514	0.879246		0.790481	0.206402		1.27627	0.922307
	0.277326	1.16847		0.30369	0.879103		-0.550658	0.206402		-1.07253	0.921282
	2.29786	1.1683		0.257847	0.879036		0.541319	0.206402		1.63434	0.921195
	-3.23137	1.16823		-0.239982	0.878848		-0.626141	0.206402		0.973077	0.921172
	-0.333043	1.168		1.12609	0.878536		0.701864	0.206402		1.13238	0.920739
	0.767633	1.16785		0.276591	0.878085		-0.553086	0.206402		-1.26224	0.91868
	1.66979	1.16772		-0.289723	0.878012		-0.67676	0.206402		0.981206	0.918206
	2.94991	1.16729		-2.5308	0.877774		-0.716179	0.206402		0.750631	0.918064
	-0.501197	1.16701		4.14882	0.877758		-0.454813	0.206402		0.878536	0.918064
	-0.363249	1.16663		-0.283513	0.877459		0.724136	0.206402		0.750716	0.918064
	-3.42036	1.16651		0.414908	0.876648		-0.539202	0.206402		0.740291	0.918064
	0.746399	1.16611		-2.03346	0.876436		-0.604815	0.206402		0.950904	0.915546
	0.452055	1.16572		-0.367154	0.876389		0.559984	0.206402		0.671123	0.915397
	-0.392823	1.16533		-0.429202	0.87625		-0.592332	0.206402		0.777056	0.915397
	1.50495	1.16516		-1.28195	0.875394		0.551391	0.206402		-0.679661	0.914862
	0.471449	1.16512		0.388543	0.875393		0.665093	0.206402		0.899732	0.914418
	0.335641	1.16497		0.974226	0.875346		-0.602415	0.206402		0.660255	0.914418
	-1.48424	1.16484		0.269727	0.875211		0.457195	0.206402		1.42441	0.913981
	0.271473	1.16482		0.340395	0.875077		0.562806	0.206402		1.23247	0.913981
	-0.256548	1.16464		0.299466	0.874809		0.771483	0.206402		0.579055	0.91292
	0.365738	1.16455		-1.65589	0.874474		-0.443613	0.206402		1.06571	0.910305
	-0.318353	1.16444		2.06709	0.874342		-0.513797	0.206402		1.75211	0.910305
	1.04527	1.16443		0.295265	0.874243		1.22997	0.206402		0.930826	0.910305
	-2.18198	1.164		0.306347	0.874209		0.853159	0.206402		-1.22887	0.910131
	-1.41752	1.16342		0.766688	0.87399		0.454131	0.206402		0.536072	0.909786
	-1.75462	1.16254		-0.855137	0.87396		1.08419	0.206402		-1.12728	0.907337
	0.264896	1.16251		-2.29552	0.873755		0.710167	0.206402		-0.821846	0.905945
	0.361402	1.16238		-1.51741	0.873707		1.4577	0.206209		-0.592345	0.905311
	0.324293	1.1622		-0.700532	0.87357		0.882966	0.206014		1.1993	0.904493
	-0.434002	1.16206		-0.236242	0.873442		-0.512079	0.206014		0.607165	0.904143
	-0.740876	1.16197		0.496082	0.873338		-0.528423	0.205628		-1.07817	0.903598
	-0.337271	1.16148		0.252998	0.873275		-0.64135	0.20493		0.590991	0.902487
	0.732844	1.16147		-3.6821	0.873264		1.13734	0.204919		1.48313	0.902487
	-2.17131	1.16142		-3.6821	0.873264		1.1102	0.204919		-1.08679	0.902487
	1.53319	1.16083		-0.230665	0.873121		0.810615	0.204919		0.592571	0.902487
	-1.31854	1.16069		-0.481514	0.873057		-0.649481	0.204919		0.943015	0.901437
	1.13099	1.16051		0.785524	0.87293		-0.693186	0.204919		0.765661	0.900773
	-0.302151	1.1602		0.416535	0.872502		0.697466	0.204919		0.833482	0.900771
	-0.683207	1.15978		0.434331	0.872354		0.934704	0.204919		0.783031	0.900733
	-0.565294	1.15959		-3.13081	0.872093		0.824187	0.204919		0.92547	0.900733
	3.97245	1.15943		1.324	0.87189		-0.713953	0.204052		-0.982932	0.900733
	-0.943593	1.1592		0.260291	0.871889		0.592491	0.204052		0.988629	0.900701
	0.519185	1.15914		-1.0705	0.871681		0.601626	0.204004		-1.09215	0.899915
	-1.49731	1.15905		-1.95676	0.871555		0.419504	0.204004		0.698883	0.899906
	0.232204	1.15893		-1.56974	0.87126		-0.637319	0.204004		-0.598801	0.89959
	0.642947	1.1588		-0.313526	0.871209		0.703662	0.204004		-1.00261	0.897424
	0.958325	1.15856		0.375805	0.870437		0.664436	0.204004		0.685665	0.89341
	0.381191	1.15807		0.273459	0.870428		0.778517	0.204004		1.09165	0.892602
	0.235545	1.15806		-2.45021	0.870359		0.487392	0.204004		-0.718433	0.891058
	3.90826	1.15786		-0.303426	0.870127		-0.538732	0.204004		0.866616	0.889641
	-0.846164	1.15784		0.521114	0.869922		-0.535631	0.204004		-0.784037	0.889641
	-0.332775	1.15773		-2.66993	0.868206		-0.517405	0.204004		0.62199	0.889641
	1.39015	1.1577		-2.57311	0.8681		-0.852785	0.204004		1.16921	0.888795
	-0.75077	1.15767		3.47984	0.86743		0.715257	0.204004		1.17021	0.888315
	0.240644	1.15741		0.290254	0.867033		0.432338	0.203942		1.13034	0.888315
	0.354749	1.15727		-0.340717	0.866208		0.622072	0.203411		0.621025	0.888315
	0.242065	1.15723		0.32392	0.866162		0.487631	0.203411		0.867377	0.887641
	-0.846479	1.15705		-0.334295	0.866066		0.53647	0.203411		-0.58179	0.887641
	-0.231716	1.1568		0.564113	0.865746		-0.526151	0.203345		-1.15155	0.887641
	0.471242	1.15658		-0.241937	0.865234		-0.533394	0.202788		-0.829111	0.887641
	-0.51578	1.15591		-2.62819	0.865046		-0.526195	0.202788		0.857587	0.886585
	-0.293597	1.1558		0.724154	0.864663		-0.404611	0.202788		-0.793496	0.882902
	0.320648	1.15566		0.567001	0.864539		1.04823	0.202788		1.33982	0.882212
	0.411169	1.15526		0.248939	0.864446		0.450265	0.202788		0.929146	0.880017
	-0.313189	1.15515		-0.342865	0.864234		0.721423	0.202788		0.93635	0.879962
	0.28613	1.15497		-3.70656	0.864036		0.548998	0.202788		-0.555634	0.879406
	-4.08424	1.15475		0.295211	0.863866		0.633358	0.202788		-0.859941	0.878658
	0.39001	1.15458		-1.94907	0.863861		-0.464514	0.202353		-1.10204	0.878658
	-1.47263	1.15435		-0.312287	0.863847		1.06647	0.202353		1.55636	0.878658
	0.828571	1.15394		-0.253991	0.86368		-0.464566	0.202353		0.719875	0.878254
	0.352882	1.15376		1.20353	0.863678		0.495862	0.202353		1.04713	0.877109
	1.35345	1.15343		0.589359	0.863637		0.529088	0.20219		1.03921	0.877109
	0.248043	1.15328		0.579853	0.863534		-0.51626	0.201393		-0.764607	0.877109
	-0.697462	1.15327		0.212882	0.863426		0.871054	0.201393		1.85284	0.877109
	1.0574	1.15292		0.194971	0.863402		-0.615533	0.200986		0.538237	0.877109
	-0.887374	1.15208		-0.2479	0.863205		0.462251	0.200701		-0.715169	0.877109
	-0.311345	1.1519		-1.30359	0.862975		0.436579	0.200701		-1.13798	0.875385
	0.219436	1.1518		-1.89768	0.862956		0.902588	0.200701		1.42664	0.875385
	0.25192	1.1516		0.402879	0.862669		-0.481801	0.200701		-1.23358	0.875385
	1.41676	1.15129		0.754316	0.862663		0.548905	0.200701		1.14785	0.873658
	0.288351	1.15109		-1.12956	0.862426		0.531753	0.200701		1.20878	0.872903
	-0.282519	1.15102		-1.17623	0.862137		-0.603474	0.200701		-0.750826	0.871366
	0.523381	1.15094		0.356711	0.862059		0.466947	0.200701		-0.808275	0.871135
	-0.911438	1.15078		-1.00132	0.861772		0.417841	0.200701		0.728829	0.871135
	-1.29119	1.15043		0.591162	0.861425		-0.44925	0.200701		0.898157	0.870938
	-0.266414	1.15017		0.35929	0.8608		0.551554	0.200701		-0.657835	0.870938
	0.292338	1.14977		-0.659666	0.860682		0.483224	0.200701		1.4296	0.870023
	1.40542	1.14964		-2.23936	0.860679		-0.741257	0.200483		0.633537	0.869078
	0.274808	1.14964		-0.468447	0.860476		-0.463571	0.200483		0.935804	0.86876
	-0.834548	1.14961		0.416372	0.860421		0.463384	0.200483		-0.698365	0.86876
	1.44167	1.14954		0.20031	0.860188		0.570401	0.200483		1.548	0.868576
	-1.03668	1.14911		0.389443	0.8601		1.09492	0.200483		1.44389	0.868431
	-1.50333	1.14884		-0.427798	0.860037		0.745308	0.200483		0.589594	0.868219
	-0.268803	1.14824		0.32097	0.859196		0.59404	0.200483		1.36552	0.866404
	0.564482	1.14812		-0.345034	0.859176		0.684471	0.200483		0.607885	0.8661
	0.259223	1.14775		-1.74557	0.858964		-0.584418	0.200483		0.686417	0.8661
	-0.256787	1.14758		3.83233	0.8588		0.517484	0.200483		1.34028	0.8661
	-2.31038	1.14743		0.25194	0.858782		0.994807	0.200483		1.02734	0.8661
	-0.869678	1.14692		0.219566	0.858727		-0.583233	0.200483		0.764263	0.865754
	0.355899	1.14588		1.69648	0.858459		-1.00086	0.200483		-0.630753	0.864801
	0.472084	1.14572		0.441539	0.858009		0.501037	0.200483		0.582018	0.864095
	0.668782	1.14535		-4.59719	0.857956		0.928187	0.200483		0.695406	0.862937
	-0.659277	1.14513		0.240802	0.857409		-0.54741	0.200483		1.03856	0.860367
	-0.323141	1.14477		-2.09648	0.856929		-0.561983	0.200483		1.66776	0.859952
	-1.82262	1.1442		0.307293	0.856358		1.34823	0.200483		0.651009	0.859726
	0.310152	1.14364		0.273549	0.85595		0.56313	0.200483		1.63645	0.859726
	-0.530769	1.14345		0.265476	0.855853		-0.472644	0.200483		0.539402	0.859694
	0.285678	1.14301		-0.231451	0.855775		-0.481603	0.200166		1.08914	0.859485
	-1.13167	1.14267		1.94285	0.855509		-0.550624	0.19989		0.919937	0.858205
	4.03452	1.14254		-0.266141	0.855413		0.769409	0.19989		0.714081	0.858205
	0.485173	1.14252		0.389917	0.855283		-0.546917	0.19989		0.875017	0.858205
	-1.9442	1.14208		0.200899	0.855027		-0.506089	0.19989		1.11848	0.857839
	0.408501	1.14204		0.284869	0.855004		-0.589574	0.19989		1.03342	0.857027
	0.499372	1.14201		0.254604	0.854838		0.781267	0.19975		-0.849835	0.856858
	-0.374507	1.14184		-0.222694	0.854649		0.692537	0.199441		1.09616	0.856387
	0.530761	1.14155		-0.624162	0.854305		-0.571979	0.199441		0.900072	0.856387
	-0.889375	1.14141		-1.77261	0.854177		-0.443387	0.199192		0.836437	0.856387
	-0.660995	1.1412		0.289837	0.854092		-0.903012	0.199192		1.44499	0.856387
	4.81558	1.141		0.611536	0.853643		0.59678	0.199192		0.986759	0.856387
	-0.658326	1.14082		1.16603	0.853618		0.766302	0.199192		0.862325	0.856387
	-0.424064	1.1408		0.494162	0.853306		0.604961	0.199192		0.67222	0.856387
	-0.233911	1.14075		-1.27969	0.852972		0.570089	0.199192		-0.635906	0.854018
	0.326215	1.13966		0.68062	0.852586		0.654969	0.199192		0.549237	0.854018
	-2.20599	1.13957		0.275293	0.852582		-0.650993	0.199192		0.912032	0.854018
	0.279224	1.13955		-0.547877	0.852398		-0.676094	0.199192		-1.01399	0.854018
	0.59232	1.1395		0.318642	0.852299		-0.569514	0.199192		0.827915	0.854018
	0.721241	1.1392		0.565838	0.852033		-0.699994	0.199192		0.615887	0.853849
	-0.326334	1.13879		0.253616	0.851928		-0.860915	0.199192		0.659505	0.853849
	-2.90278	1.13878		-0.243927	0.85167		-0.521346	0.199192		0.943325	0.853839
	0.503374	1.13853		0.259437	0.851661		0.589919	0.199192		1.53652	0.852883
	0.406043	1.13848		-0.206449	0.85135		0.697279	0.199192		0.928774	0.852448
	2.88634	1.13831		0.276304	0.850494		0.489197	0.199192		1.08679	0.852346
	0.295404	1.13823		-0.223542	0.850406		-0.466254	0.199192		-0.897573	0.851893
	0.390105	1.13773		0.466585	0.850373		0.4514	0.199192		-0.601603	0.851893
	4.07775	1.13771		0.226832	0.850264		-0.678704	0.199192		0.569804	0.851893
	0.220545	1.13762		0.752842	0.850225		0.465094	0.199192		0.557783	0.851893
	0.460253	1.13744		-0.591055	0.850191		0.484618	0.199192		0.550374	0.851893
	-0.356862	1.13724		0.261638	0.84997		0.464782	0.199192		1.41846	0.851893
	-0.616078	1.13716		0.569669	0.849842		0.898731	0.199192		1.42569	0.851893
	0.777692	1.13548		0.55337	0.849578		1.0017	0.199192		0.560209	0.851893
	-0.837497	1.13546		0.246756	0.84947		0.720101	0.199192		-0.501907	0.850693
	3.68575	1.13521		-0.760339	0.84939		-0.507226	0.199192		0.972617	0.850693
	0.281404	1.13517		0.669655	0.849314		0.911881	0.199192		-0.72068	0.850266
	0.453954	1.13515		1.78311	0.849312		0.735835	0.199192		1.56472	0.850117
	-0.218738	1.13488		0.263906	0.849205		-0.467772	0.199192		0.91469	0.850117
	0.89572	1.13478		0.397584	0.849003		0.945543	0.199192		0.728191	0.848438
	0.206755	1.13469		0.675773	0.848696		0.736194	0.199192		-0.890704	0.846719
	0.586097	1.13467		-4.08031	0.848295		0.605632	0.199192		-0.881127	0.846016
	-0.805664	1.13433		0.545991	0.848088		-0.544147	0.199192		1.26308	0.844988
	-0.810861	1.13431		-0.247424	0.848015		-0.461067	0.199001		0.684666	0.844134
	-0.279376	1.1339		0.204817	0.847627		0.977676	0.199001		0.942585	0.842748
	-0.599645	1.13347		0.335223	0.847432		-0.789217	0.198634		-1.03255	0.841858
	-1.84805	1.13317		-0.44488	0.847395		0.745512	0.198634		-0.505888	0.841229
	0.464515	1.13279		-0.744834	0.847341		1.32342	0.198634		0.794706	0.841229
	-0.578191	1.13263		0.331584	0.847206		-0.566896	0.198634		0.578354	0.841229
	-2.82878	1.13236		1.03338	0.846963		-0.542195	0.198634		1.13997	0.841229
	0.273036	1.13208		-0.330354	0.846779		-0.513654	0.198634		-0.849076	0.841229
	0.331435	1.13208		1.80314	0.846327		0.840585	0.198634		1.13856	0.841229
	-1.99601	1.13178		-0.244637	0.845997		-0.532451	0.198634		0.913434	0.840703
	0.247093	1.13166		0.314727	0.845697		-0.682712	0.198634		0.693005	0.840054
	0.949146	1.13158		0.298013	0.845575		0.452115	0.198634		1.22115	0.838811
	-3.98182	1.13157		0.513686	0.84555		-1.04617	0.198607		0.889453	0.838385
	-0.796397	1.13117		0.288363	0.845365		0.56887	0.198607		-1.20867	0.838289
	0.673802	1.13076		-1.13859	0.845357		-0.666336	0.198607		0.847296	0.838048
	0.789946	1.13045		-0.20427	0.845017		0.62582	0.198607		0.61474	0.838048
	0.48182	1.1303		0.254808	0.844907		-0.516232	0.198607		-0.922119	0.838009
	-0.404484	1.13021		-0.207257	0.844633		1.02221	0.198142		-0.523822	0.837851
	-0.432579	1.13006		-1.09563	0.844332		-0.619476	0.197789		-0.748762	0.837851
	-0.299615	1.13006		0.250884	0.844318		-0.451607	0.197789		-0.533516	0.836829
	-0.603851	1.12996		-0.585453	0.84426		-0.416603	0.197631		0.889792	0.836565
	0.241673	1.12942		1.60247	0.844107		0.992412	0.197631		0.7651	0.836565
	0.834518	1.12913		0.529024	0.844065		1.18537	0.19761		0.871433	0.8365
	-0.242333	1.12886		-1.08644	0.843722		0.457166	0.197185		-0.629346	0.835429
	3.9517	1.12789		-0.76331	0.843636		0.625704	0.196662		0.839492	0.835429
	-0.504071	1.12769		1.50826	0.843535		0.627251	0.196642		-1.03079	0.835429
	-0.363395	1.12721		0.2892	0.843493		0.765871	0.195881		-0.540616	0.834999
	-0.522883	1.12716		-0.223655	0.843345		0.663023	0.194923		0.84406	0.834827
	-0.775396	1.12707		-3.69065	0.84312		0.762945	0.194923		0.771049	0.834827
	-0.944488	1.12681		-0.478773	0.843033		-0.639469	0.194923		0.538118	0.833613
	1.56362	1.12649		0.734251	0.842627		0.555103	0.194912		-0.654427	0.833613
	-1.50233	1.12648		0.292287	0.842434		1.01338	0.194565		-0.959245	0.833321
	-0.527777	1.12622		2.31332	0.84243		0.640684	0.194565		-1.1769	0.832331
	-0.736521	1.12554		0.4917	0.842343		-0.563258	0.194438		0.614202	0.830368
	0.22911	1.12547		0.278337	0.841989		0.452389	0.194438		1.26947	0.82862
	-0.908161	1.12538		0.179782	0.841959		0.439881	0.194438		0.899433	0.826839
	0.452601	1.12454		0.610255	0.841959		1.12375	0.194242		0.599616	0.826771
	0.217646	1.12394		0.245811	0.841696		0.449717	0.193931		0.849893	0.825958
	0.326183	1.12352		-0.285497	0.84161		-0.512224	0.193931		0.580227	0.825342
	1.30597	1.1231		-0.38576	0.841428		0.830997	0.193931		0.611119	0.825342
	0.360961	1.12226		0.417212	0.841128		-0.526219	0.193931		-0.964792	0.825342
	0.577137	1.12185		-0.503599	0.840706		0.755667	0.193931		1.54242	0.825342
	-0.393622	1.12177		0.852235	0.840695		-0.49795	0.193931		-0.582194	0.825267
	0.614392	1.12176		-0.52745	0.840503		-0.746118	0.193931		0.839713	0.825179
	-0.276358	1.12171		-1.08276	0.840468		0.431089	0.193931		-0.969044	0.824849
	0.722854	1.12163		-0.224561	0.840415		-0.443596	0.193931		0.843902	0.824277
	0.306976	1.12158		-0.244101	0.840367		-0.683709	0.193382		1.34263	0.824277
	0.936969	1.12149		-1.359	0.839895		0.599963	0.193382		-0.756609	0.824277
	0.251176	1.12104		0.2776	0.839208		0.456175	0.193382		0.68544	0.82424
	-0.54045	1.12071		-0.648821	0.839056		-0.71399	0.193382		-1.15952	0.822596
	0.566743	1.12053		0.643445	0.838937		0.758684	0.193382		1.10288	0.820231
	-2.52727	1.12038		-0.352041	0.838937		-0.589772	0.193382		-0.916802	0.819503
	-0.595216	1.12023		-0.621179	0.838684		-0.693121	0.193382		0.775686	0.818957
	-0.700206	1.11993		0.249652	0.838678		0.46512	0.193382		0.852316	0.818729
	1.30693	1.11987		2.63418	0.838526		0.598486	0.193382		0.674739	0.818522
	-0.337426	1.11976		0.928196	0.838515		0.510277	0.193382		1.10818	0.818442
	-3.48995	1.11955		0.293625	0.838475		0.453875	0.193222		-0.549668	0.818442
	-0.232301	1.1192		0.20182	0.838379		0.630853	0.192223		0.74293	0.818247
	-0.478293	1.1191		0.426629	0.838162		0.753484	0.192206		0.504656	0.816623
	-1.45767	1.11896		0.57202	0.838123		-0.62771	0.191799		1.24428	0.812917
	3.38988	1.1187		0.556588	0.838085		-0.564783	0.191799		-0.591838	0.812808
	0.425987	1.1186		-0.222943	0.837989		-0.447326	0.191799		-0.696527	0.812527
	0.251228	1.11777		-2.16063	0.837718		0.767637	0.191799		-0.655109	0.812097
	0.442513	1.11757		-3.37854	0.837662		0.519607	0.191799		-0.69769	0.812097
	-1.92489	1.1175		-0.233475	0.837519		-0.636643	0.191707		-0.518064	0.812012
	-0.44118	1.11724		0.293342	0.837238		0.829334	0.191		0.868815	0.811995
	-0.475306	1.11711		-0.291659	0.837171		0.464074	0.190577		-0.599382	0.811788
	2.08399	1.1167		-0.962186	0.837169		0.492189	0.190542		-1.03588	0.811788
	-0.287371	1.11668		0.18211	0.836962		0.551243	0.189938		0.681039	0.809379
	0.242456	1.11634		0.178169	0.836827		0.763718	0.189938		-0.796385	0.809379
	-4.12061	1.11629		-1.88424	0.836583		-0.570561	0.189938		0.613544	0.809379
	0.747911	1.11512		-0.639037	0.836323		0.458668	0.189938		-1.05174	0.809379
	-0.347487	1.11491		-3.19612	0.836227		0.524787	0.189938		0.761062	0.8088
	-0.490598	1.1149		-0.228441	0.835866		0.60233	0.189938		0.985552	0.808691
	-2.48997	1.11431		0.313722	0.835785		-0.464859	0.189938		-0.661116	0.805821
	0.398489	1.11315		2.6379	0.835495		-0.506771	0.189938		0.522651	0.805186
	-4.0525	1.11296		-0.412458	0.835379		0.482496	0.189938		0.629648	0.805026
	-0.28885	1.11295		-0.25088	0.83533		-1.10421	0.189938		0.884278	0.805015
	-2.07863	1.11287		1.67021	0.835275		-0.690298	0.189938		0.724947	0.803672
	0.394939	1.11273		0.602675	0.835134		0.696782	0.189938		-0.678209	0.803672
	-1.45202	1.11257		0.744987	0.834874		0.477815	0.189938		0.652939	0.803672
	0.311136	1.11239		-0.956754	0.834833		-0.603551	0.189938		0.544798	0.802818
	1.85169	1.11192		-0.42527	0.83479		-0.520347	0.189938		-0.842772	0.801701
	-0.305382	1.11185		-0.20027	0.83466		0.4256	0.189938		-1.09349	0.801701
	-1.45429	1.11134		0.229298	0.834641		0.429466	0.189938		0.922276	0.801213
	-0.976929	1.11125		3.04267	0.834611		0.749481	0.189938		0.625607	0.801193
	-0.244696	1.11125		0.244829	0.834288		0.686555	0.189938		0.82585	0.801053
	0.903373	1.11115		3.04125	0.833944		1.01049	0.189938		-0.478444	0.800576
	0.199286	1.11111		-1.56414	0.833882		-0.507935	0.189938		0.722235	0.799829
	-0.842419	1.11108		2.26014	0.83386		0.632245	0.189938		1.13306	0.799647
	-0.521076	1.11104		-3.01604	0.833714		-0.608926	0.18987		-0.561765	0.799598
	0.386328	1.11101		0.243037	0.833471		-0.789785	0.18987		0.733594	0.799508
	0.605286	1.11084		-3.02035	0.833453		0.49543	0.189664		-0.517232	0.799094
	-0.297175	1.11065		-0.59401	0.833448		0.978698	0.189332		0.815802	0.799094
	0.674509	1.11063		-0.786788	0.833429		-0.598251	0.189322		0.61888	0.799094
	-4.00194	1.11045		-0.265033	0.833343		-0.632912	0.189282		-0.662622	0.799094
	0.227929	1.10978		-3.02035	0.833179		0.805387	0.189198		1.34869	0.79798
	-0.288932	1.10972		1.22067	0.83311		-0.466796	0.189198		0.757767	0.797841
	-1.11568	1.1097		-0.285636	0.833069		0.481958	0.189012		0.650818	0.797766
	0.576075	1.10899		-1.16732	0.832206		-0.563153	0.189012		-0.728002	0.796877
	1.94885	1.10882		0.850476	0.831467		-0.755947	0.189012		0.772679	0.796877
	-1.25278	1.10875		-1.38395	0.83142		-0.563731	0.189012		0.553684	0.795044
	0.388955	1.10861		0.626965	0.831393		0.980656	0.189012		0.647739	0.794662
	0.729277	1.10832		0.463831	0.831373		0.407304	0.189012		1.3821	0.794662
	-1.226	1.10749		0.768678	0.831271		0.928998	0.189012		-1.01779	0.79396
	-0.563226	1.10709		3.19978	0.831198		-1.06601	0.189012		0.678813	0.792343
	0.258374	1.10697		0.275764	0.830924		-0.563798	0.189012		0.949273	0.789612
	0.404579	1.10627		3.03462	0.830803		-0.538084	0.189012		1.13065	0.789309
	0.570443	1.10603		0.345968	0.830719		0.788304	0.189012		-0.492103	0.789116
	3.567	1.10601		-0.38559	0.830174		0.427523	0.189012		0.959353	0.787411
	0.482801	1.10568		-2.64544	0.830125		0.54497	0.189012		-0.631695	0.786118
	2.1772	1.1056		0.265719	0.829907		-0.6075	0.188877		-0.740499	0.785193
	-3.30012	1.10556		0.670494	0.829814		0.503835	0.188877		1.14053	0.785153
	-1.11658	1.10556		1.0398	0.829479		-0.480961	0.188877		0.64645	0.784613
	0.264019	1.10555		-1.79832	0.829402		0.721374	0.188877		0.65263	0.784018
	0.687955	1.10521		-0.275734	0.829377		0.5518	0.188877		0.698131	0.783564
	0.442441	1.10511		-0.946483	0.829274		0.520114	0.188856		0.828706	0.783452
	0.346401	1.10493		0.262176	0.829242		0.595532	0.188856		0.752191	0.783452
	0.23777	1.10485		0.229745	0.829197		-0.573809	0.188856		-0.683173	0.782511
	1.90356	1.10468		-0.332999	0.829082		-0.635275	0.188856		0.779081	0.782511
	-2.43667	1.10376		1.18343	0.829077		-0.446405	0.188856		-0.595259	0.782438
	0.24592	1.10348		-0.232694	0.829		0.662091	0.188856		0.680154	0.782305
	1.09155	1.10347		0.558377	0.82883		-0.467385	0.188856		0.838199	0.78149
	0.299367	1.10311		0.233222	0.82877		0.619718	0.188856		0.71023	0.781262
	0.305243	1.10253		-2.34737	0.828681		-0.560351	0.188856		1.02857	0.781053
	0.57552	1.10238		1.46729	0.828587		-0.484688	0.188856		0.859197	0.780921
	-1.31086	1.10215		0.352168	0.828416		-0.44415	0.188856		0.930152	0.780537
	0.462197	1.10202		0.192789	0.828243		0.49888	0.188856		0.640555	0.779863
	0.296905	1.10198		0.248609	0.828172		-0.483567	0.188626		0.659585	0.779363
	0.195105	1.10173		2.46206	0.82801		0.63613	0.188626		-0.659236	0.779363
	0.262319	1.10173		-0.956294	0.827356		-0.710341	0.188626		0.934444	0.779054
	0.310569	1.10116		0.26109	0.826959		0.428363	0.188626		-1.03484	0.779054
	-0.91486	1.10115		0.198735	0.826684		0.530262	0.188626		0.497523	0.778506
	-3.5242	1.1008		3.03461	0.826353		-0.591659	0.188626		1.01009	0.777554
	1.12127	1.10052		-0.237368	0.825986		0.505932	0.188626		0.939746	0.775464
	-1.35321	1.10006		-0.239567	0.825882		-0.655196	0.188626		-0.677114	0.775464
	0.633362	1.09991		0.330269	0.825246		-0.457994	0.188626		0.602213	0.775464
	-0.37561	1.09956		0.244662	0.825195		0.433161	0.188626		0.773215	0.775464
	1.88477	1.0995		0.313509	0.825033		0.758314	0.188626		0.526286	0.775464
	-0.268374	1.0995		0.277588	0.82499		-0.592934	0.188626		-0.63964	0.775464
	0.379262	1.09926		0.260692	0.82484		0.890105	0.188626		-1.34893	0.775464
	0.299658	1.09921		-0.347286	0.824787		0.582563	0.188626		1.31575	0.775464
	0.258725	1.09907		-0.372387	0.824781		-0.395651	0.188626		0.857505	0.774899
	2.85234	1.09904		0.351311	0.824693		-0.539061	0.188626		-0.983242	0.774899
	0.601868	1.09898		-3.02718	0.824615		0.534053	0.188626		1.15658	0.774899
	0.259331	1.09886		0.518459	0.82444		0.721453	0.188626		0.939739	0.774899
	-0.551848	1.09877		0.24386	0.824189		0.834488	0.188626		0.474618	0.774611
	-1.60434	1.09818		0.435739	0.82412		0.740497	0.188626		-0.793764	0.774611
	0.340205	1.09749		0.233693	0.824108		0.406178	0.188626		-0.943483	0.774512
	-0.363479	1.09748		3.04933	0.823998		0.933395	0.188626		-1.2903	0.774512
	0.300221	1.09746		-2.77738	0.823661		0.601025	0.188626		1.36287	0.774512
	-0.572233	1.09734		-3.08502	0.82341		0.634395	0.188626		0.867851	0.774512
	0.478305	1.09647		1.73012	0.822485		0.414607	0.188626		-0.463491	0.774512
	-0.340398	1.09616		2.45115	0.822445		0.750972	0.188626		0.736803	0.773808
	-1.43883	1.09605		0.240959	0.822339		-0.508759	0.188626		0.839293	0.773385
	-0.933781	1.09581		-0.571923	0.822245		0.470577	0.188626		0.494032	0.773197
	1.60262	1.09569		-1.8777	0.821969		0.468301	0.188626		1.03091	0.773012
	0.472326	1.09547		0.421704	0.821854		-0.499663	0.188626		-0.700856	0.772837
	0.358971	1.09542		-0.46745	0.821808		0.584121	0.188626		-0.625746	0.772663
	-0.364902	1.0953		0.365921	0.82176		-0.479302	0.188626		0.574577	0.772362
	0.226872	1.09481		-1.10772	0.821276		0.406821	0.188626		-0.513409	0.771759
	-0.618539	1.09477		-3.03932	0.821085		0.636342	0.188626		-0.691611	0.771234
	1.27631	1.09475		1.62008	0.821011		-0.664771	0.188626		0.661504	0.770852
	0.438327	1.09471		-0.441048	0.820941		-0.475956	0.188626		-1.00378	0.770852
	-0.927611	1.09459		-0.241967	0.820182		-0.53894	0.188626		-0.47215	0.770098
	0.312527	1.09458		0.549861	0.820121		-0.397762	0.188626		0.685118	0.769816
	-0.454102	1.09451		0.263569	0.820118		0.483445	0.188626		0.5987	0.769276
	0.267618	1.0938		0.349839	0.820042		1.07203	0.188626		-0.819582	0.767743
	0.326852	1.09363		-0.68484	0.819812		-0.468472	0.188626		0.590878	0.767731
	1.16236	1.0935		-0.220459	0.819774		-0.708666	0.188626		-0.438191	0.767731
	0.217783	1.0931		0.449799	0.819254		-0.613598	0.188626		1.20387	0.767731
	0.437937	1.09267		0.533197	0.819081		-0.454421	0.188626		0.703636	0.767731
	-1.07185	1.0926		0.526633	0.819075		-0.625175	0.188626		0.526868	0.767731
	-1.81499	1.09225		-0.538005	0.818887		-0.663243	0.188626		-0.591183	0.767731
	-0.243168	1.09208		-0.278157	0.818867		0.540381	0.188626		0.64726	0.767731
	1.12108	1.09206		2.58355	0.818605		0.484614	0.188577		-0.604792	0.767252
	-0.518262	1.09151		-0.209752	0.81832		-0.487641	0.188577		0.623263	0.766696
	-1.59712	1.09139		0.897008	0.818157		0.608096	0.18836		1.12461	0.765435
	-0.896144	1.09125		0.454061	0.818127		-0.485135	0.188187		0.489673	0.765401
	-0.37792	1.09119		0.555232	0.818104		0.878657	0.188181		0.974367	0.765074
	-2.48653	1.09104		0.251123	0.818019		0.611751	0.188103		0.668465	0.763038
	3.38241	1.09075		-0.335559	0.817785		0.641144	0.187795		-0.596742	0.762736
	3.38241	1.09075		-1.20734	0.817342		0.622281	0.187795		0.876878	0.762711
	0.401951	1.09039		0.228365	0.817236		0.864246	0.187788		-0.475398	0.761772
	0.482123	1.09013		0.394551	0.817212		-0.450571	0.187636		0.579484	0.760831
	-0.309919	1.08988		-0.234288	0.817211		1.01971	0.187636		0.815987	0.760831
	0.808279	1.08946		-0.673127	0.817081		1.47256	0.187636		-0.528515	0.760831
	-0.428335	1.08942		0.782537	0.816965		0.86954	0.187636		0.72988	0.760831
	-0.406518	1.08896		-0.44735	0.816924		0.994617	0.187636		0.596746	0.760831
	-0.400532	1.0889		-0.872769	0.816884		0.796491	0.187636		1.23056	0.76063
	0.662666	1.08876		-0.208271	0.816846		1.06901	0.187636		-0.823895	0.76063
	-1.54391	1.0887		0.825949	0.81675		0.471316	0.187636		0.898324	0.760472
	0.312228	1.0886		0.234554	0.816708		0.382606	0.187636		-0.671009	0.758441
	4.01895	1.08844		-1.26509	0.8166		-0.497529	0.187636		-0.676912	0.757821
	-0.365124	1.08819		0.661115	0.816106		-0.444634	0.187636		0.960284	0.757565
	0.328422	1.08779		0.49869	0.815949		0.500901	0.187636		0.726949	0.757214
	0.320888	1.08773		-1.84574	0.815708		1.28002	0.187636		-0.607803	0.757214
	-0.616157	1.08762		0.316572	0.815604		-0.486861	0.187636		0.721833	0.755705
	0.440353	1.08714		0.232757	0.815487		-0.457214	0.187636		-0.530911	0.754174
	0.489354	1.08697		-3.99946	0.815428		0.720434	0.187636		-0.684338	0.754174
	-0.520194	1.08691		0.206369	0.815198		0.667308	0.187636		-0.574651	0.753975
	-0.573168	1.08687		-0.208716	0.81518		-0.392513	0.187636		0.808222	0.753975
	0.241607	1.08601		-1.50242	0.814817		-0.620871	0.187636		-0.855012	0.752003
	0.885888	1.08595		0.217513	0.814771		-0.514561	0.187636		0.801831	0.752003
	1.26988	1.08546		1.03251	0.81363		0.507094	0.187636		-0.511107	0.751822
	0.225882	1.08531		1.62551	0.813612		-0.567376	0.187636		0.734207	0.751143
	-1.00985	1.0852		0.928075	0.81349		0.606823	0.187636		0.516934	0.751143
	0.782381	1.08487		1.45063	0.813168		-0.515926	0.187636		-0.663282	0.750497
	0.326143	1.08472		0.228047	0.813066		0.876519	0.187636		-0.896658	0.749175
	-2.00397	1.08447		0.353943	0.813044		-0.400808	0.187636		1.24683	0.749175
	-1.22262	1.08418		0.178043	0.812942		-0.600218	0.187337		-0.833207	0.749132
	0.28986	1.0841		-0.629805	0.812752		0.759415	0.187161		0.708675	0.749132
	0.267278	1.08398		-0.921299	0.81269		0.448421	0.187161		0.863589	0.749089
	0.743522	1.08394		-0.288728	0.812629		-0.457919	0.187161		0.697665	0.749089
	-2.60418	1.08343		-0.300105	0.812562		0.599414	0.187161		0.78098	0.748466
	2.5386	1.08328		-0.453753	0.812291		0.819223	0.187161		0.977288	0.748466
	0.318621	1.08225		-0.18039	0.81221		0.884166	0.187161		-0.64491	0.748466
	0.203966	1.08214		-0.182463	0.812184		-0.659362	0.187161		0.541577	0.748466
	2.06377	1.0821		0.227097	0.811864		0.606339	0.187161		0.625511	0.748035
	-2.13629	1.08198		-2.22347	0.811684		0.797465	0.187161		-0.586785	0.747264
	-0.229494	1.08192		0.300264	0.811555		-0.583866	0.187161		1.26055	0.747103
[truncated: 30,723 more rows]

## Sheet: Extended Data Fig 4d
Mock	WT	Delta
0	3.7	2.3
0	4.2	2.2
0	3.3	3
0	4	3.6
	6.9	2.8
	3.4	3
	3.6	3.2
	3.7

## Sheet: Extended Data Fig 4e
	AEN	AMZ1	B4GALT7	BEGAIN	BRINP1	C1QC	CAMK2N2	CGREF1	CLDN5	COL11A2	COL5A2	CXCL12	DHX34	DIO3	DISP2	EFNA1	ELOVL5	FAIM2	FBXL19	FDXR	FNDC10	FOXC2	FOXS1	GP5	GPR4	IGF1	INAVA	KCTD11	KLF16	LCP2	MDFIC	MPV17L	NINJ1	NPDC1	NRROS	OLFML3	PDRG1	PF4	PIANP	PIK3CD	PLD4	POLR2M	PTGFRN	PTPN7	RIN2	RPP25	SCGB3A1	SESN2	SLC1A3
Delta	-0.17521	-0.49879	0.119236	0.149708	0.291575	-0.50532	0.806967	-0.33818	-0.56848	-0.0577	-0.23971	-0.49874	0.229969	0.160127	-0.71982	-0.02761	0.2153	1.10405	1.63856	0.32744	0.117305	-0.30027	-0.29636	-0.67574	-0.02204	0.021485	-0.21961	0.485692	-0.12682	-0.27467	-0.17003	-0.09429	-0.28167	0.587984	0.139211	-0.03141	1.46936	0.13293	0.941188	-0.62796	-0.54961	0.023056	-0.37932	-0.7829	-0.46393	0.044453	-0.32588	0.730113	0.791805
Delta	1.0332	0.338516	1.12252	0.913919	1.18905	1.02283	1.02682	2.01191	-0.13317	0.567099	0.718758	0.691532	0.779497	1.23775	0.010023	0.763884	1.46438	1.50331	0.704788	0.351661	1.67177	0.589446	0.146348	0.454231	0.800006	0.984048	1.58931	0.753562	1.39316	0.540699	-0.16129	0.892062	1.07565	1.08186	0.910629	0.978097	0.352028	1.00166	1.12742	1.31157	-0.46468	0.955704	0.715435	0.940752	0.952132	1.18268	1.06068	0.98172	-0.35079
Delta	2.05798	1.74031	1.84725	1.80755	1.8198	2.08579	0.531515	0.606099	-0.09781	2.01281	1.32949	1.96305	2.14664	1.75404	1.82642	1.25143	1.50056	1.07038	0.420472	1.53583	0.9981	1.8512	2.22294	2.17503	1.57603	1.66762	1.63349	1.5901	1.52724	0.857028	1.10011	1.2627	1.31032	0.480109	1.83927	1.58097	1.17054	1.83468	-0.1507	1.03105	2.1248	1.74074	1.16877	1.52819	1.03499	1.65641	1.22048	1.7035	-0.28055
Wuhan	-0.49895	0.745265	-0.19192	-0.81603	-1.0072	-0.58875	-1.0634	0.079802	0.486748	0.091265	1.17368	-0.67089	-0.64311	-0.38536	0.495899	-0.30992	-0.43038	-0.86849	-0.89023	-1.09087	-0.2322	-0.1979	-0.53362	-0.12864	-1.42809	-0.65174	-0.22859	-0.27801	-0.55959	0.244822	-0.52856	-0.09024	0.322209	0.103781	-0.38035	0.11146	-1.63764	-0.4175	-0.52876	-0.29581	-0.40203	-0.26977	0.503236	0.804715	-0.23294	0.37246	-0.23336	-0.64695	-0.31198
Wuhan	-1.01813	-0.97895	-0.4503	-1.16428	-0.45003	-1.2071	1.57808	-0.91392	-1.00931	-0.65074	-1.33879	-1.23084	-1.04062	-1.01428	-0.32825	-1.1759	-0.9391	0.254233	0.978544	-1.45688	-1.23687	-0.92532	-1.21236	-0.82603	0.62544	-1.1926	-0.92322	-1.12552	-1.12608	-1.42	-1.71126	0.74421	-1.93874	1.00528	-1.05732	-1.1916	-0.99545	-1.07967	1.55082	-0.60215	0.225845	-1.11507	-0.97131	-1.54811	-1.03638	-0.59302	-1.28349	-0.92736	1.67061
Wuhan	0.312528	0.471453	0.313997	-0.07606	-0.13102	-0.18186	-0.49164	-0.01086	2.35315	-0.40091	-0.19973	0.092922	-0.21171	-0.05613	0.534851	-0.63813	0.088175	-0.58725	-0.01534	-0.0628	0.192113	-1.13506	0.560931	-0.26383	0.3017	-0.07556	-0.44766	0.565005	0.094113	0.221643	0.608233	-0.78089	0.468642	0.563486	0.230265	-0.48042	0.045782	-0.18334	-0.03785	0.010517	-0.76957	-0.13911	-0.02967	-1.04725	0.989793	0.025906	-0.40278	0.420475	1.0217
Uninfected	-0.11811	-0.05038	-0.75447	0.769705	0.20783	-0.09842	-0.81465	0.548407	0.001837	0.689443	0.540589	0.829858	0.242295	0.326836	0.010023	1.66969	0.20243	-0.84476	-0.9414	0.996673	0.567355	1.02473	0.306555	-0.27337	0.073177	0.960501	0.316826	0.394905	0.371726	1.34243	-0.44767	-1.22647	0.298429	-1.36756	0.442349	0.894794	-0.37554	0.630334	-1.27062	0.186055	1.08344	0.823206	1.38519	-0.06871	-0.5267	-0.13359	1.29618	-0.62408	-1.28216
Uninfected	-0.80105	-0.07518	-0.55971	-0.78517	-0.77436	0.162174	-0.43531	-0.56659	-0.11457	-1.0215	-1.29847	-0.76814	-0.72015	-1.13841	0.042824	-0.76109	-1.39261	-0.52664	-0.62459	0.377677	-0.82141	0.041799	-0.40643	0.67927	-0.46639	-0.91361	-1.05008	-1.15595	-1.39679	0.199827	1.67944	0.802946	-0.83737	-1.10323	-1.03602	-1.34674	0.500511	-0.97605	-0.50838	0.876161	-0.3004	-1.0596	-1.18351	0.141534	0.899406	-1.07522	-0.01469	-0.36273	0.004366
Uninfected	-0.79225	-1.69225	-1.44661	-0.79934	-1.14564	-0.68934	-1.13839	-1.41667	-0.91839	-1.22977	-0.68582	-0.40874	-0.78281	-0.88456	-1.87198	-0.77235	-0.70875	-1.10484	-1.2708	-0.97873	-1.25617	-0.94863	-0.78799	-1.14092	-1.45983	-0.80015	-0.67046	-1.22978	-0.17696	-1.71178	-0.36897	-1.51002	-0.41747	-1.35171	-1.08805	-0.51514	-0.52959	-0.94304	-1.12311	-1.88943	-0.94777	-0.95916	-1.20882	0.031776	-1.61636	-1.48007	-1.31714	-1.2747	-1.263
[truncated: 11 more columns]
