# Supplementary material for: Senolytic therapy alleviates physiological human brain aging and COVID-19 neuropathology
Source: Nat Aging. 2023 Nov 13;3(12):1561–75. doi: 10.1038/s43587-023-00519-6 (PMC10724067; doi:10.1038/s43587-023-00519-6)
Supplement: Supplementary file 14 — Statistical source data for Extended Data Fig. 5. [file 43587_2023_519_MOESM14_ESM.xlsx]

## Sheet: Extended Data Fig 5b
	Uninfected			Vehicle			Navitoclax			ABT-737			D+Q
				SARS-CoV-2-infected
Lamin B1	1.00935	0.861406	1.12924	0.366735	0.494783	0.296684	1.05776	1.2439	1.17611	1.1897	1.2963	1.04794	1.09168	0.910721	1.32399
p21	1.0104	1.09618	0.893418	3.77492	4.39254	4.30652	1.32728	1.57371	1.4201	1.43704	0.911772	1.01695	0.518222	0.722702	0.606072

## Sheet: Extended Data Fig 5d
Uninfected (dotted line)	WT Vehicle	WT ABT-263	WT ABT-737	WT Q+D	DL Vehicle	DL ABT-263	DL ABT-737	DL Q+D
2.3	5.76	3.33	3.96	3.76	7.2	0.87	5.67	2.51
4.04	6.85	2.26	3.13	3.84	5.82	1.19	4.64	3.99
4.76	5.02	1.76	3.17	3.45	6.64	1.93	2.53	4.13
3.77	5.15	3.97	3.83	4.46	8.51	4.38	4.49	4.11
4.74	5.53	2.53	4.77	3.93	5.35	2.02	5.31	3.89
4.59	5.63	1.81	3.48	4.05	5.06	3.83	2.8	4.34
	5.22	6.91	3.54	4.13	8.97	5.2	4.08	3.27
	5.5	2.51	2.63	4.01	6.87	2.55	3.44	4.39
	5.16		4.58	3.97	6.95	2.74	3.43	4.32
	4.77		3.77	4.01	6.96	4.85	4.42	3.43
			2.38	3.82	6.3	2.61	7.33	5.25
			6.21		6.76	3.28	3.05	5.64
					6.35	2.72	5.61	4.46
					7.48		5.05	5.68
					5.42
					5.51
					8.75
