# Supplementary material for: Senolytic therapy alleviates physiological human brain aging and COVID-19 neuropathology
Source: Nat Aging. 2023 Nov 13;3(12):1561–75. doi: 10.1038/s43587-023-00519-6 (PMC10724067; doi:10.1038/s43587-023-00519-6)
Supplement: Supplementary file 15 — Statistical source data for Extended Data Fig. 6. [file 43587_2023_519_MOESM15_ESM.xlsx]

## Sheet: Extended Data Fig 6b
Days	Mock			Vehicle						Fisetin								D+Q								Navitoclax
1	100	100	100	100	100	100	100	100	100	100	100	100	100	100	100	100	100	100	100	100	100	100	100	100	100	100	100	100	100	100	100	100	100
2	100.61	101.105	104	88.8889	86.7089	87.013	88.8158	87.574	91.7197	95.2703	93.5065	99.2857	96.5986	95.5128	97.9167	96.6667	95.2703	95.8333	98.1595	100.68	97.6048	101.266	106.41	96.2733	98.1928	98.6301	99.3103	96.4286	100.69	100	96.1832	97.3856	92.4658
3	103.659	103.867	107.333	87.5817	82.2785	82.4675	83.5526	81.0651		97.973	92.2078	97.8571	99.3197	96.7949	100	99.3333	95.9459	94.6429	100.613	97.2789	100.599	101.266	101.923	100	99.3976	103.425	99.3103	102.857	103.448	105.921	96.9466	98.0392	93.1507
4	103.659	102.21	104.667	89.5425	79.1139	80.5195	87.5	81.0651		94.5946	98.7013	105	99.3197	100	96.5278	100	95.9459	95.8333	101.84	99.3197	97.6048	104.43	99.359	98.1366	100	92.4658	97.931	106.429	106.897	99.3421	98.4733	92.1569	84.9315
5	106.707	105.525	105.333	86.2745	76.5823	79.2208	86.1842	79.8817		92.5676	99.3506	100.714	96.5986	100	91.6667	102.667	93.9189	90.4762	98.1595	98.6395	93.4132	100	92.9487	95.6522	96.988	91.7808	92.4138	97.8571	97.2414	94.7368	92.3664	87.5817	82.1918
6	106.707	92.2652		83.0065	74.0506	80.5195	90.1316	80.4734		86.4865	88.3117	89.2857	89.1156	90.3846	86.1111	91.3333	86.4865	87.5	88.9571	91.8367	86.8263	92.4051	85.8974	86.9565	85.5422	84.9315	85.5172	103.571	97.931	87.5	85.4962	81.6993
7	107.927	102.762		79.7386	70.8861	77.9221	86.8421	79.8817			91.5584	90.7143	78.2313	84.6154	79.8611	98.6667	81.0811	76.7857	80.9816	95.9184	82.6347	98.1013	81.4103	85.0932	81.3253	76.7123	83.4483	105	96.5517	82.2368	79.3893	77.7778

## Sheet: Extended Data Fig 6c
	Mock	Mock	Mock	Vehicle	Vehicle	Vehicle	Fisetin	Fisetin	Fisetin	DQ	DQ	DQ	Navitoclax	Navitoclax	Navitoclax
p21	-0.850506	-0.22926	-1.85733	0.545032	0.897794	1.88877	-0.842365	-0.241455	-1.14552	0.16104	-0.497713	-0.0259488	-0.307695	0.436387	1.06876
IL1-a	-1.06303	-0.582874	-1.48507	1.18202	1.06719	1.93273	0.240099	-0.931429	-0.883697	-0.152769	-0.0432923	-0.705489	-0.149683	0.258012	1.31729
IL1-b	-0.943984	-0.823474	-1.09683	2.60869	0.737635	1.22787	-0.664384	-0.313318	-0.33295	-0.0450135	-0.801844	-0.555052	0.0956952	0.0370853	0.869877
CCL2	-0.641162	-0.638964	-0.663516	1.01958	0.0474097	2.96706	-0.659358	-0.630235	-0.610074	0.186681	-0.655969	-0.591211	0.293564	-0.186622	0.0628109
MMP12	-1.51192	-1.17566	-1.80446	1.29052	1.9855	-0.192475	0.0336977	0.132382	0.277445	0.13767	-0.699809	-1.00931	-0.854173	0.895023	0.0911158
CXCL10	-0.782386	-0.771287	-0.811065	2.01935	0.284897	1.83844	-0.801844	-0.768164	-0.764779	0.0807162	-0.796165	-0.722718	0.293647	-0.154525	0.044816
